# Supplementary material for: Enrichment, Characterization, and Proteomic Profiling of Small Extracellular Vesicles Derived from Human Limbal Mesenchymal Stromal Cells and Melanocytes
Source: Cells. 2024 Apr 4;13(7):623. doi: 10.3390/cells13070623 (PMC11011788; doi:10.3390/cells13070623)
Supplement: Supplementary file 1 [file cells-13-00623-s001.zip]

Archive with 16 entries (16 files):
- Supplementary File S1.pptx
- Supplementary File S2.pptx
- Supplementary File S3.pptx
- Supplementary File S4.pptx
- Supplementary File S5.pptx
- Supplementary File S6.pptx
- Supplementary File S7.pptx
- Supplementary File S8.pptx
- Supplementary Table S1.pdf
- Supplementary Table S2.xlsx
- Supplementary Table S3.xlsx
- Supplementary Table S4.xlsx
- Supplementary Table S5.xlsx
- Supplementary Table S6.xlsx
- Supplementary Table S7.xlsx
- Supplementary Table S8.pdf
