# Supplementary material for: Enrichment, Characterization, and Proteomic Profiling of Small Extracellular Vesicles Derived from Human Limbal Mesenchymal Stromal Cells and Melanocytes
Source: Cells. 2024 Apr 4;13(7):623. doi: 10.3390/cells13070623 (PMC11011788; doi:10.3390/cells13070623)
Supplement: Supplementary file 1 [file cells-13-00623-s001.zip › Supplementary Table S2.xlsx]

## Sheet: Total proteins @ LFQ intesity
		LM-sEV samples
Protein.IDs	SYMBOL	E13	E26	E29	E32	E33
O00159	MYO1C	0	0	547630	256820	146670
O00161	SNAP23	0	0	98724	62357	0
O00186	STXBP3	0	0	62441	0	0
O00299	CLIC1	356760	0	823290	715970	493100
O00391	QSOX1	124960	0	91978	92599	31715
O00468	AGRN	75782	7015.8	149460	532150	390340
O00560	SDCBP	5600600	2277200	5277300	6465400	6391600
O14672	ADAM10	109760	0	198800	350560	162560
O14773	TPP1	156120	0	80974	72424	60548
O14817	TSPAN4	249640	0	254640	0	254590
O14964	HGS	0	0	99627	35268	0
O15143	ARPC1B	52615	0	225890	86801	71794
O15144	ARPC2	0	0	170640	37265	0
O15145	ARPC3	0	0	79898	0	0
O15162	PLSCR1	0	0	0	159620	88678
O15230;Q16787	LAMA5	461890	180470	208390	706140	296560
O15400	STX7	203970	269860	588620	585470	196210
O15403	SLC16A6	0	80744	188970	97402	0
O15431	SLC31A1	0	0	0	149870	0
O43175	PHGDH	48169	0	0	0	0
O43242	PSMD3	0	0	62935	0	0
O43491	EPB41L2	0	0	33598	29666	0
O43633	CHMP2A	0	0	138310	149580	0
O43707;P35609;Q08043	ACTN4	368000	0	890820	518170	455090
O43795	MYO1B	0	0	223480	190270	141950
O43854	EDIL3	44448	0	0	0	0
O60486	PLXNC1	0	0	181520	204620	138740
O60568	PLOD3	158970	0	294210	142020	0
O60664	PLIN3	0	0	62677	62130	0
O60716	CTNND1	0	0	458130	312100	309260
O60928	KCNJ13	0	0	346800	464500	194480
O75054	IGSF3	0	0	128130	58165	0
O75083	WDR1	232440	0	451940	259810	201530
O75131;Q96FN4;Q8IYJ1;Q96A23;O95741;Q86YQ8;Q9HCH3;Q9UBL6	CPNE3	0	0	151800	133620	120800
O75340	PDCD6	295250	0	1139600	1608000	732170
O75351;Q6PIW4	VPS4B	0	0	54442	49162	0
O75367;Q9P0M6	H2AFY	0	0	93521	334760	0
O75874;P48735	IDH1	18965	0	187800	91193	0
O75954	TSPAN9	95658	0	164440	278790	204820
O75955	FLOT1	0	0	73920	54873	19874
O94832	MYO1D	0	0	410410	99080	94094
O94985	CLSTN1	0	0	108560	65311	0
O95865	DDAH2	0	0	141750	0	0
P00338;P07864	LDHA	159160	0	399510	313240	243540
P00558;P07205	PGK1	886070	211710	1155900	811130	650560
P00738;P00739	HP	963260	1342200	482380	1133300	1714000
P00738;P00739	HPR	963260	1342200	482380	1133300	1714000
P01009	SERPINA1	0	0	0	0	683200
P01023	A2M	35231	0	141000	0	70154
P01024	C3	804670	647000	714640	598780	1490500
P01591	IGJ	782520	943930	712220	640790	476590
P01709;P01706	#N/A	371810	0	267630	137190	0
P01857;P01861;P01860	IGHG1	0	0	0	0	1055500
P01889	HLA-B	0	0	0	78886	91125
P02452;CON__Q862S4;P02458	COL1A1	88891	0	6979.6	0	172900
P02462;P29400	COL4A1	395810	467000	449140	501470	275800
P02511	CRYAB	590620	420240	2400500	244170	304650
P02545	LMNA	69217	0	301840	152070	31898
P02647	APOA1	0	0	0	0	1539200
P02649	APOE	4216800	1192200	4830200	3167800	1976600
P02656	APOC3	7109800	5069300	4202200	3301600	2099100
P02686	MBP	0	0	190980	98497	0
P02751	FN1	5889400	6244400	3816800	2546100	6579900
P02787	TF	165230	85691	332470	360080	385520
P04075	ALDOA	179040	127280	1058500	715650	523520
P04080	CSTB	0	0	185720	85546	0
P04083	ANXA1	0	0	404550	248780	84724
P04114	APOB	1706800	2126500	1251400	1203900	944560
P04264;CON__P04264	KRT1	1852400	1502700	1724500	2058500	27316000
P04350	TUBB4A	164700	0	401360	0	0
P04406	GAPDH	2033200	404460	3425300	2445400	2067500
P04439	HLA-A	285400	0	1770100	698040	486890
P04792	HSPB1	1053500	449370	1754200	665440	565490
P04899;P11488;P09471;P19087;A8MTJ3	GNAI2	155440	0	1212700	847850	693620
P04921	GYPC	0	0	95405	170550	0
P05023;P13637;P50993;Q13733;P54707;P20648	ATP1A1	152450	0	1088400	995910	754440
P05067	APP	44370	0	12442	26566	0
P05106	ITGB3	0	0	160300	112710	54351
P05388;Q8NHW5	RPLP0	240790	0	148710	82831	0
P05388;Q8NHW5	RPLP0P6	240790	0	148710	82831	0
P05556	ITGB1	0	0	119160	241890	128580
P05997	COL5A2	347580	0	100720	335310	0
P06396	GSN	243320	0	1172500	425280	356680
P06576	ATP5B	410180	0	164230	96447	0
P06733	ENO1	560220	374670	907770	612940	418320
P06737;P11217	PYGL	110210	0	192320	132450	71473
P06744	GPI	0	0	583980	146580	140580
P06756	ITGAV	63735	0	342290	367140	177820
P07093	SERPINE2	252490	211420	264160	107280	99330
P07195	LDHB	347660	332280	815110	595860	374240
P07237	P4HB	119550	0	63260	97908	0
P07339	CTSD	559920	546340	1418700	446690	609640
P07355;A6NMY6	ANXA2	1033100	969550	6763600	4565500	3487900
P07355;A6NMY6	ANXA2P2	1033100	969550	6763600	4565500	3487900
P07437;A6NNZ2	TUBB	1069700	299420	1154500	586230	496060
P07602	PSAP	0	0	25803	0	0
P07737	PFN1	0	0	674560	532880	417680
P07858	CTSB	88311	0	0	0	32550
P07900;Q14568;Q58FG0;Q58FG1	HSP90AA1	936350	304060	1178500	551180	359420
P07910;P0DMR1;O60812;B7ZW38;B2RXH8	HNRNPC	110930	61281	159370	134540	111280
P07942	LAMB1	536810	630000	245620	534890	99757
P07996	THBS1	43295	60369	37370	43598	0
P08123	COL1A2	39534	0	25887	0	57518
P08133	ANXA6	936450	340740	4332100	2982300	1264700
P08195	SLC3A2	984130	1279300	3686400	4527100	5653200
P08238;Q58FF7;Q58FF6	HSP90AB1	669810	213100	627370	331330	254850
P08253;P09237	MMP2	70016	0	203830	131410	127760
P08473	MME	25882	0	370420	1180200	377310
P08572	COL4A2	821880	941440	592680	639030	568320
P08670;P41219;P14136;Q16352;P07197;P07196	VIM	466270	122900	637940	29596	9003.2
P08754	GNAI3	0	0	369570	286390	138610
P08758	ANXA5	921770	637590	6058500	4041900	2511800
P08865	RPSA	72504	0	0	0	0
P08962	CD63	1282400	0	1752500	2464100	2189600
P09211	GSTP1	1166200	566700	3405600	1943000	2376100
P09382	LGALS1	126100	283770	1435600	658460	609980
P09417	QDPR	61258	0	87078	72375	48231
P09525	ANXA4	23615	0	411740	263410	106830
P09543	CNP	0	0	293310	223090	171350
P09936	UCHL1	0	0	153330	0	0
P0DMV9;P0DMV8	HSPA1B	701030	161330	844270	622110	401970
P0DMV9;P0DMV8	HSPA1A	701030	161330	844270	622110	401970
P0DP25;P0DP24;P0DP23;P27482;P02585	#N/A	0	0	1044300	930910	235260
P10301	RRAS	0	0	60759	48740	0
P10321	HLA-C	0	0	0	275740	727520
P10599	TXN	0	0	90107	82510	118310
P10644	PRKAR1A	0	0	98870	35984	0
P10809	HSPD1	146170	0	93298	0	0
P11021	HSPA5	527430	65029	234170	250370	115550
P11047;Q9Y6N6	LAMC1	917680	1071700	395760	715560	207640
P11142	HSPA8	3550700	757820	3943600	3098700	2534400
P11166	SLC2A1	0	0	0	63242	0
P11216	PYGB	169980	0	156620	140330	43698
P11233	RALA	0	0	308290	220650	76791
P11234	RALB	0	0	98784	57487	0
P11279	LAMP1	165190	189130	138160	280980	275210
P11413	G6PD	0	0	93798	0	0
P12107	COL11A1	237100	93537	77023	395940	141030
P12109	COL6A1	333880	333980	264630	289000	206490
P12110	COL6A2	9487.6	0	13060	25739	0
P12111	COL6A3	4654.1	17541	9373.1	8813.1	7882
P12814	ACTN1	168140	0	268380	173290	127850
P12830	CDH1	0	0	190200	52201	39834
P12956	XRCC6	58129	0	0	0	0
P13611	VCAN	91049	19782	0	0	0
P13639;Q15029	EEF2	268260	0	210220	165510	92330
P13688	CEACAM1	0	0	0	85169	81935
P13797;P13796;Q14651	PLS3	70470	0	615310	287360	85898
P13987	CD59	889990	844750	2265000	2165400	2542600
P14543	NID1	427280	53674	228660	324040	35120
P14618;P30613	PKM	842940	408810	1250600	949070	770370
P14625;Q58FF3	HSP90B1	305960	0	144870	196530	36717
P14679	TYR	0	0	447700	1962000	348490
P15311	EZR	0	0	472530	220360	42960
P15559	NQO1	688410	0	922290	643830	355700
P16035	TIMP2	90018	0	504460	0	0
P16070	CD44	443540	0	2598900	1641800	1300100
P16152	CBR1	161670	0	247560	124290	86349
P17643	TYRP1	1911900	1140100	1169700	2292700	1431100
P17813	ENG	0	0	104780	0	0
P17858	PFKL	64606	0	119310	0	0
P17931	LGALS3	24573	0	863550	358680	103480
P17987	TCP1	195590	0	221430	105690	0
P18085	ARF4	0	0	87539	43217	0
P18206	VCL	694410	153400	410910	341360	250890
P18621	RPL17	65131	0	60058	72842	0
P18669;P15259	PGAM1	102450	0	257200	139230	124290
P19105;O14950	MYL12A	0	0	120780	0	0
P19105;O14950	MYL12B	0	0	120780	0	0
P19338	NCL	94827	0	113390	219460	51710
P20073	ANXA7	0	0	46928	47993	0
P20340;Q9NRW1	RAB6A	0	0	88776	243570	75229
P20340;Q9NRW1	RAB6B	0	0	88776	243570	75229
P21281;P15313	ATP6V1B2	221700	0	171710	214790	26620
P21333	FLNA	547000	92719	649020	321560	206780
P21589	NT5E	0	0	10182	8221.1	0
P21926	CD9	1996500	1746100	2764800	3457200	3578500
P22223	CDH3	0	0	47708	61424	0
P22314	UBA1	214680	0	212890	96316	33849
P22413	ENPP1	24021	0	580530	901220	370170
P23246	SFPQ	0	0	0	46600	0
P23381	WARS	0	0	192380	67246	0
P23396	RPS3	22971	0	0	0	0
P23526	AHCY	194650	64309	196450	229260	116680
P23528	CFL1	195260	81050	1055900	806150	728530
P24530;P25101	EDNRB	0	0	386520	455390	155430
P24821	TNC	0	0	171200	0	0
P24941;P06493;Q00526;Q00535;P11802;Q00534;P50750;Q96Q40;O94921;Q07002;Q00536;Q00537;Q9NYV4;Q14004	CDK2	0	0	156320	44037	0
P24941;P06493;Q00526;Q00535;P11802;Q00534;P50750;Q96Q40;O94921;Q07002;Q00536;Q00537;Q9NYV4;Q14004	CDK1	0	0	156320	44037	0
P24941;P06493;Q00526;Q00535;P11802;Q00534;P50750;Q96Q40;O94921;Q07002;Q00536;Q00537;Q9NYV4;Q14004	CDK3	0	0	156320	44037	0
P25391	LAMA1	1677000	1531600	385280	611580	82049
P26038	MSN	79032	0	1057800	674680	461440
P26232	CTNNA2	0	0	0	136890	38889
P26373	RPL13	0	0	141110	70984	0
P26641	EEF1G	106390	0	72632	32243	44142
P27105	STOM	557210	488320	2274800	991590	1259600
P27169	PON1	1215300	2189500	1359900	687680	622780
P27348	YWHAQ	0	0	197950	130630	0
P27487	DPP4	21303	0	794800	573890	657290
P27701	CD82	0	0	257750	1165500	626690
P28827;Q15262;O14522	PTPRM	0	0	60184	54012	0
P29401	TKT	255540	0	462910	320340	268200
P29966	MARCKS	0	0	352780	155070	0
P30041	PRDX6	0	0	232410	39702	0
P30043	BLVRB	0	0	60546	24769	0
P30086	PEBP1	0	0	1155600	547970	434930
P30153	PPP2R1A	0	0	85299	41025	0
P31689	DNAJA1	105910	0	123400	112920	0
P31939	ATIC	112860	0	80079	66475	0
P31946	YWHAB	80708	0	298160	258800	130010
P31948	STIP1	0	0	152210	30821	17220
P32969	RPL9	0	0	38443	45188	0
P34932;O95757	HSPA4	0	0	69362	47051	43615
P35221;Q9UI47	CTNNA1	57320	0	860640	381800	227410
P35222	CTNNB1	69256	0	716620	457300	331570
P35237	SERPINB6	0	0	74590	0	32441
P35241	RDX	0	0	241180	86724	53609
P35442	THBS2	0	0	0	28203	0
P35443	THBS4	192580	0	143910	123730	113170
P35527;CON__P35527	KRT9	1652900	1225300	698950	2287100	34369000
P35579	MYH9	820130	894140	959710	521030	112150
P35580	MYH10	51069	199030	354680	214210	40199
P35613	BSG	0	0	53216	113000	72646
P36543	ATP6V1E1	63085	0	95675	0	0
P36578	RPL4	0	0	80582	64946	0
P37802	TAGLN2	0	0	52088	0	0
P37837	TALDO1	102420	0	87653	53880	0
P38606	ATP6V1A	287350	0	306480	214670	185310
P38646	HSPA9	117010	0	51163	0	0
P39060	COL18A1	0	46256	1603000	242570	1071500
P40227	CCT6A	227620	0	224510	188400	0
P40925	MDH1	0	0	315020	120460	166900
P40967	PMEL	2402900	0	2965900	3957900	4174400
P43003	SLC1A3	0	0	68836	70727	49573
P43007	SLC1A4	214770	122410	1098400	1964700	1151000
P43121	MCAM	0	0	246420	233440	315550
P43235;O60911	CTSK	99517	0	347900	142740	71266
P46777	RPL5	132790	41057	147720	77570	0
P46939	UTRN	0	0	94135	27158	46002
P46940;Q13576;Q86VI3	IQGAP1	51954	0	551560	178220	131220
P48426;P78356	PIP4K2A	0	0	112750	30062	0
P48509	CD151	0	0	0	195450	0
P48643	CCT5	38218	0	72099	26149	0
P49189	ALDH9A1	0	0	58372	28998	0
P49327	FASN	112060	0	9477	23246	0
P49368	CCT3	135590	0	147840	89444	60122
P50148	GNAQ	0	0	185910	110150	73439
P50281	MMP14	0	0	171420	96253	0
P50395	GDI2	0	0	734860	252370	186360
P50454	SERPINH1	0	0	61787	43690	0
P50990	CCT8	132260	0	119420	85296	54883
P50991	CCT4	43958	0	94065	15147	0
P50995	ANXA11	0	0	307680	345930	235680
P51148	RAB5C	64106	0	263370	184310	148120
P51149	RAB7A	228440	100490	791270	772110	467100
P51159;O00194	RAB27A	0	0	209510	244740	175600
P51888	PRELP	0	0	0	46827	0
P52209	PGD	76675	0	95977	0	0
P52565	ARHGDIA	68573	0	430910	246410	186310
P52788	SMS	123980	0	224010	194840	121510
P52907	CAPZA1	0	0	141490	84694	58950
P53396	ACLY	140590	0	97568	84806	38364
P53801	PTTG1IP	437560	447330	629500	1091900	744730
P53985	SLC16A1	0	0	142890	166310	0
P53990	IST1	0	0	173960	162140	0
P54289	CACNA2D1	0	0	46617	76233	0
P54652	HSPA2	260470	0	306350	138390	56276
P54709	ATP1B3	108290	0	509180	568900	522250
P54920;Q9H115	NAPA	0	0	63131	62427	33310
P55058	PLTP	228120	281890	178540	119910	180590
P55072	VCP	76834	0	249860	109270	73231
P55209;Q99733	NAP1L1	55998	0	45217	0	0
P55209;Q99733	NAP1L4	55998	0	45217	0	0
P55268	LAMB2	488800	298820	69006	72752	0
P57729;O14966	RAB38	172610	0	274970	323160	238070
P59998	ARPC4	0	0	135970	68351	75590
P60033	CD81	3629500	2362200	3716300	5386300	5963600
P60174	TPI1	325150	50141	872940	459270	360420
P60201	PLP1	259150	236950	451790	649500	685600
P60660;P14649	MYL6	322200	0	657520	362790	164180
P60842;P38919	EIF4A1	58565	0	47765	0	0
P60903	S100A10	0	0	1393600	479080	196290
P60953	CDC42	0	0	204570	189730	214380
P61020	RAB5B	0	0	119470	48928	0
P61026	RAB10	0	0	182590	143940	92554
P61106	RAB14	0	0	47369	59142	0
P61158;Q9P1U1	ACTR3	75012	0	255480	110030	84736
P61160	ACTR2	49715	0	134450	66019	55013
P61163;P42025	ACTR1A	103900	0	138730	85637	0
P61163;P42025	ACTR1B	103900	0	138730	85637	0
P61224;A6NIZ1;O95716	RAP1B	264650	0	256240	410520	0
P61225;Q9Y3L5;P10114	RAP2B	109720	0	175580	289560	236730
P61247	RPS3A	121370	0	149800	300020	96550
P61586	RHOA	0	0	336250	301940	424400
P61769	B2M	0	0	53642	118380	0
P61978	HNRNPK	56925	0	54387	38020	0
P61981	YWHAG	0	0	152870	99621	0
P62140	PPP1CB	0	0	187400	0	0
P62241	RPS8	73988	0	128200	122250	0
P62249	RPS16	256040	0	263150	209230	0
P62258	YWHAE	98737	30311	911860	662280	248920
P62269	RPS18	209270	0	267750	215490	0
P62277	RPS13	78821	0	124240	201730	71143
P62318	SNRPD3	35151	0	56230	80062	0
P62330	ARF6	0	0	170870	157560	0
P62424	RPL7A	0	0	109900	54344	0
P62701;P22090;Q8TD47	RPS4X	270680	0	163810	243820	0
P62701;P22090;Q8TD47	RPS4Y1	270680	0	163810	243820	0
P62701;P22090;Q8TD47	RPS4Y2	270680	0	163810	243820	0
P62750	RPL23A	0	0	123950	107590	0
P62805	HIST1H4A	6708100	2446000	5052600	19648000	2042100
P62820	RAB1A	0	0	246810	201090	76113
P62826	RAN	279520	0	249580	225550	100000
P62851	RPS25	107910	0	149610	250680	0
P62854;Q5JNZ5	RPS26	66549	0	0	128580	0
P62854;Q5JNZ5	RPS26P11	66549	0	0	128580	0
P62873;P16520	GNB1	0	208210	353080	375900	386790
P62879	GNB2	0	0	253540	275940	292880
P62899	RPL31	0	0	71578	162800	0
P62917	RPL8	0	0	81207	135250	0
P62937;P0DN26;A0A0B4J2A2;A0A075B767;A0A075B759;Q9Y536;F5H284	PPIA	844210	418030	2398200	1727400	1635400
P62942	FKBP1A	0	0	174450	147100	0
P62987;P62979;P0CG47;P0CG48;A0A2R8Y422	UBA52	13312000	6994700	11874000	11493000	11060000
P62987;P62979;P0CG47;P0CG48;A0A2R8Y422	RPS27A	13312000	6994700	11874000	11493000	11060000
P62987;P62979;P0CG47;P0CG48;A0A2R8Y422	UBB	13312000	6994700	11874000	11493000	11060000
P62987;P62979;P0CG47;P0CG48;A0A2R8Y422	UBC	13312000	6994700	11874000	11493000	11060000
P63000;P60763;P15153;P17081;Q9H4E5	RAC1	91892	0	580380	280630	306920
P63000;P60763;P15153;P17081;Q9H4E5	RAC2	91892	0	580380	280630	306920
P63000;P60763;P15153;P17081;Q9H4E5	RAC3	91892	0	580380	280630	306920
P63096	GNAI1	0	0	222530	142930	0
P63104	YWHAZ	448930	283530	1306700	943060	651410
P63241;Q9GZV4;Q6IS14	EIF5A	0	0	276160	184940	0
P63241;Q9GZV4;Q6IS14	EIF5A2	0	0	276160	184940	0
P63241;Q9GZV4;Q6IS14	EIF5AL1	0	0	276160	184940	0
P63244	GNB2L1	74636	0	31085	29027	0
P63261;P60709;Q562R1;Q9BYX7	ACTG1	12215000	7407200	23073000	14652000	14780000
P63261;P60709;Q562R1;Q9BYX7	ACTB	12215000	7407200	23073000	14652000	14780000
P67936	TPM4	0	0	202520	7878.9	0
P68104;Q5VTE0;Q05639	EEF1A1	981570	473220	1914800	1071000	978940
P68104;Q5VTE0;Q05639	EEF1A1P5	981570	473220	1914800	1071000	978940
P68104;Q5VTE0;Q05639	EEF1A2	981570	473220	1914800	1071000	978940
P68366	TUBA4A	311770	365520	245310	432550	186770
P68371	TUBB4B	537980	0	602130	0	0
P78371	CCT2	134300	0	147530	109650	21924
P78417	GSTO1	87750	0	473950	264900	282550
P78539	SRPX	535740	0	462460	260300	272580
P84077;P61204	ARF1	122600	0	271470	284450	97977
P84077;P61204	ARF3	122600	0	271470	284450	97977
P84095	RHOG	0	0	202250	151410	105730
P84103	SRSF3	64452	0	50838	71866	0
P84243;Q71DI3;P68431;Q16695;Q6NXT2	H3F3A	830600	753560	1159600	1670000	318900
P84243;Q71DI3;P68431;Q16695;Q6NXT2	HIST2H3A	830600	753560	1159600	1670000	318900
P84243;Q71DI3;P68431;Q16695;Q6NXT2	HIST1H3A	830600	753560	1159600	1670000	318900
P84243;Q71DI3;P68431;Q16695;Q6NXT2	HIST3H3	830600	753560	1159600	1670000	318900
P84243;Q71DI3;P68431;Q16695;Q6NXT2	H3F3C	830600	753560	1159600	1670000	318900
P98160	HSPG2	3367000	3620600	2104900	2797800	2345600
Q00610;P53675	CLTC	388690	0	517900	232270	118670
Q00839	HNRNPU	95597	0	115570	163550	41391
Q01082;P11277;O15020	SPTBN1	6799900	0	4205800	2443900	0
Q01130;Q9BRL6	SRSF2	96720	0	0	116870	0
Q01130;Q9BRL6	SRSF8	96720	0	0	116870	0
Q01518	CAP1	136250	77543	854350	206100	128630
Q01650;Q9UM01;Q92536	SLC7A5	474410	611120	1527900	2523900	2419500
Q01813	PFKP	76035	0	207270	113040	47519
Q02809	PLOD1	196070	51985	166430	56765	0
Q04671	OCA2	0	0	101160	382260	91936
Q04917	YWHAH	0	0	72579	0	0
Q06481	APLP2	61244	0	110800	44764	78765
Q06830;Q13162	PRDX1	15482	0	296990	268670	160190
Q07954	LRP1	31600	23374	35126	39427	0
Q07955	SRSF1	47652	0	0	64019	0
Q08380	LGALS3BP	7288000	3205800	4466300	9152900	9904900
Q08431	MFGE8	3113200	2600600	7303500	8315400	5377900
Q08722	CD47	0	0	140740	170840	0
Q09666	AHNAK	0	0	1700900	114500	97176
Q10588	BST1	0	0	39505	76892	50792
Q12841	FSTL1	0	0	0	16925	0
Q12959	DLG1	0	0	66934	0	0
Q13303;Q14722	KCNAB2	0	0	305140	97779	63225
Q13425	SNTB2	0	0	142870	94329	86897
Q13509	TUBB3	0	0	54851	0	0
Q13510	ASAH1	93397	0	63153	88893	75699
Q13637	RAB32	88770	36353	189390	396950	306490
Q13813	SPTAN1	298100	0	171880	131290	0
Q13885;Q9BVA1	TUBB2A	156260	0	219330	81442	50551
Q13885;Q9BVA1	TUBB2B	156260	0	219330	81442	50551
Q14204	DYNC1H1	196490	0	120050	67754	3894.2
Q14344	GNA13	0	0	251220	99544	117520
Q14697	GANAB	53480	0	28348	0	0
Q14699;Q52LD8	RFTN1	0	0	85981	56541	0
Q14764	MVP	554020	0	537010	792640	457440
Q14974	KPNB1	63290	0	68801	42521	0
Q15019	SEPTIN2	93554	0	253650	91735	0
Q15063	POSTN	8076.7	0	3382.5	6145.2	0
Q15084	PDIA6	65737	0	0	0	0
Q15286	RAB35	0	0	99488	0	0
Q15365;P57723	PCBP1	0	0	75236	41817	36718
Q15582	TGFBI	32642	53017	21333	0	0
Q15758	SLC1A5	0	0	0	187340	0
Q15907;P62491;P57735	RAB11B	0	0	211940	128110	89823
Q15907;P62491;P57735	RAB11A	0	0	211940	128110	89823
Q16181;Q6ZU15	SEPTIN7	0	0	111850	0	0
Q16270	IGFBP7	171170	0	935330	661330	250570
Q16555;Q14194	DPYSL2	62453	0	83141	0	0
Q16655	MLANA	67721	0	51335	124980	66456
Q16658	FSCN1	0	0	210780	80983	0
Q16769	QPCT	0	0	80759	29882	0
Q3ZCM7	TUBB8	546010	0	497400	425710	235850
Q5JWF2	GNAS	0	0	188870	122820	93550
Q5TEC6	HIST2H3PS2	412660	0	186930	939680	165360
Q5VW32	BROX	0	0	59161	43622	0
Q68BL8	OLFML2B	0	0	257540	0	37768
Q6NZI2	PTRF	0	0	79744	0	0
Q6PCB0	VWA1	72430	0	156200	98146	0
Q6UVK1	CSPG4	288140	8508.4	552210	322190	163270
Q6YHK3	CD109	0	0	60090	73269	0
Q71UI9;P0C0S5	H2AFV	197200	0	234490	1099500	0
Q71UI9;P0C0S5	H2AFZ	197200	0	234490	1099500	0
Q7L576;Q96F07	CYFIP1	0	0	46689	24201	0
Q7L576;Q96F07	CYFIP2	0	0	46689	24201	0
Q7LBR1	CHMP1B	0	0	103730	104330	0
Q86Y82	STX12	0	0	36505	54490	0
Q8IUX7;Q8N436	AEBP1	104480	0	67167	94546	0
Q8IZP0	ABI1	0	0	72021	0	0
Q8IZP2;P50502;Q8NFI4	ST13P4	0	0	122070	89078	0
Q8IZP2;P50502;Q8NFI4	ST13	0	0	122070	89078	0
Q8IZP2;P50502;Q8NFI4	ST13P5	0	0	122070	89078	0
Q8N145	LGI3	158000	0	230210	179650	69045
Q8NG11	TSPAN14	51027	71652	98457	246070	129480
Q8WTV0	SCARB1	0	0	202620	588680	248760
Q8WUM4	PDCD6IP	1027500	495100	1174500	1234300	1268600
Q8WWI5	SLC44A1	0	0	151620	385460	152360
Q92626	PXDN	18226	0	0	5224.9	0
Q92629	SGCD	0	0	136340	146810	0
Q92743	HTRA1	87801	0	93074	0	0
Q92930	RAB8B	0	0	116370	0	50549
Q92954	PRG4	0	0	30732	0	0
Q93077;Q7L7L0;P04908	HIST1H2AC	0	0	251840	348370	0
Q93077;Q7L7L0;P04908	HIST3H2A	0	0	251840	348370	0
Q93077;Q7L7L0;P04908	HIST1H2AB	0	0	251840	348370	0
Q969P0	IGSF8	617760	359540	942470	1771100	1050400
Q96EY5	MVB12A	34326	0	75731	164310	135430
Q96GW7	BCAN	43136	0	157940	74092	43962
Q96PU5;P46934	NEDD4L	0	0	122160	193260	0
Q96QK1	VPS35	0	0	70950	0	0
Q96RW7	HMCN1	174180	15458	0	0	0
Q96S97	MYADM	0	0	0	107120	109820
Q96TA1	FAM129B	0	0	50555	0	0
Q99497	PARK7	0	0	84929	0	0
Q99536	VAT1	288580	0	1232100	224220	594970
Q99572	P2RX7	27414	48495	686380	180680	36046
Q99613;B5ME19	EIF3C	60413	0	56295	0	0
Q99613;B5ME19	EIF3CL	60413	0	56295	0	0
Q99653	CHP1	0	0	91406	101210	0
Q99715	COL12A1	0	0	16819	0	0
Q99816	TSG101	73904	0	121590	204470	192460
Q99832	CCT7	0	0	48443	0	0
Q99878;Q96KK5;Q9BTM1;Q16777;Q6FI13;P20671;P0C0S8	HIST1H2AJ	353050	933020	1392600	2189700	211760
Q99878;Q96KK5;Q9BTM1;Q16777;Q6FI13;P20671;P0C0S8	HIST1H2AH	353050	933020	1392600	2189700	211760
Q99878;Q96KK5;Q9BTM1;Q16777;Q6FI13;P20671;P0C0S8	H2AFJ	353050	933020	1392600	2189700	211760
Q99878;Q96KK5;Q9BTM1;Q16777;Q6FI13;P20671;P0C0S8	HIST2H2AC	353050	933020	1392600	2189700	211760
Q99878;Q96KK5;Q9BTM1;Q16777;Q6FI13;P20671;P0C0S8	HIST2H2AA3	353050	933020	1392600	2189700	211760
Q99878;Q96KK5;Q9BTM1;Q16777;Q6FI13;P20671;P0C0S8	HIST1H2AD	353050	933020	1392600	2189700	211760
Q99878;Q96KK5;Q9BTM1;Q16777;Q6FI13;P20671;P0C0S8	HIST1H2AG	353050	933020	1392600	2189700	211760
Q99985	SEMA3C	112770	0	433580	389310	450190
Q99988	GDF15	65243	107760	111230	0	79570
Q9BQE3	TUBA1C	109840	0	63771	66170	77742
Q9BSA4	TTYH2	67000	0	61483	74455	0
Q9BUF5	TUBB6	0	0	77179	0	0
Q9BXJ4	C1QTNF3	106210	0	83476	75619	0
Q9BZQ8;REV__Q9UHV5	FAM129A	29215	0	172830	58425	0
Q9C0H2	TTYH3	1422700	0	350110	716120	996430
Q9H0E2	TOLLIP	73997	0	120140	185040	127980
Q9H0U4;Q92928	RAB1B	0	0	94043	41030	0
Q9H0U4;Q92928	RAB1C	0	0	94043	41030	0
Q9H1Z9	TSPAN10	0	0	0	162750	69144
Q9H223	EHD4	223110	0	571990	437490	697090
Q9H4G4	GLIPR2	0	0	77611	0	0
Q9H4M9	EHD1	29343	0	131360	41904	108270
Q9H8M9	EVA1A	0	0	251960	167150	0
Q9HAV0	GNB4	0	0	0	39811	66524
Q9NP79	VTA1	0	0	166070	150700	0
Q9NRV9	HEBP1	0	0	121610	69874	0
Q9NRY6	PLSCR3	0	0	60221	103160	0
Q9NUP9;O14910	LIN7C	0	0	87100	60274	0
Q9NUP9;O14910	LIN7A	0	0	87100	60274	0
Q9NVJ2;Q96BM9	ARL8B;ARL8A	0	0	58194	36489	0
Q9NVM1	EVA1B	353750	0	730750	576910	399740
Q9NWQ8	PAG1	0	0	98888	48509	0
Q9P265	DIP2B	250030	0	295370	321470	257500
Q9P2B2	PTGFRN	165510	0	270140	386430	258190
Q9UHD8	SEPTIN9	0	0	150570	0	0
Q9UHG3	PCYOX1	47242	0	0	21778	0
Q9UIW2;P51805;Q9HCM2;O75051	PLXNA1	0	0	184760	13360	13364
Q9UK41	VPS28	0	0	58551	116360	57911
Q9UKU9	ANGPTL2	0	0	0	73102	92847
Q9ULV4;Q6QEF8	CORO1C	0	0	306930	165970	118630
Q9ULX7	CA14	0	0	266460	52907	0
Q9UN37	VPS4A	0	0	133720	113520	0
Q9Y240	CLEC11A	197110	0	175580	145100	0
Q9Y2A7	NCKAP1	0	0	162120	100450	0
Q9Y2E4	DIP2C	45242	0	131740	125220	108470
Q9Y2J2;Q9H4G0	EPB41L3	0	0	358980	281350	78790
Q9Y3F4	STRAP	38747	0	36643	0	0
Q9Y490;Q9Y4G6	TLN1	1341300	703110	782820	761640	448000
Q9Y4F1	FARP1	0	0	374250	174070	250900
Q9Y4I1	MYO5A	0	0	119930	12760	0
Q9Y4K0	LOXL2	70799	93633	0	0	0
Q9Y5S1	TRPV2	0	0	188090	0	99121
Q9Y653	GPR56	0	0	300610	210550	210020
Q9Y696	CLIC4	22760	0	643330	424350	132990

## Sheet: ≥3 proteins @LFQ intensity
Protein.IDs	SYMBOL (Gene)	E13	E26	E29	E32	E33
O00159	MYO1C	0	0	547630	256820	146670
O00299	CLIC1	356760	0	823290	715970	493100
O00391	QSOX1	124960	0	91978	92599	31715
O00468	AGRN	75782	7015.8	149460	532150	390340
O00560	SDCBP	5600600	2277200	5277300	6465400	6391600
O14672	ADAM10	109760	0	198800	350560	162560
O14773	TPP1	156120	0	80974	72424	60548
O14817	TSPAN4	249640	0	254640	0	254590
O15143	ARPC1B	52615	0	225890	86801	71794
O15230;Q16787	LAMA5	461890	180470	208390	706140	296560
O15400	STX7	203970	269860	588620	585470	196210
O15403	SLC16A6	0	80744	188970	97402	0
O43707;P35609;Q08043	ACTN4	368000	0	890820	518170	455090
O43795	MYO1B	0	0	223480	190270	141950
O60486	PLXNC1	0	0	181520	204620	138740
O60568	PLOD3	158970	0	294210	142020	0
O60716	CTNND1	0	0	458130	312100	309260
O60928	KCNJ13	0	0	346800	464500	194480
O75083	WDR1	232440	0	451940	259810	201530
O75131;Q96FN4;Q8IYJ1;Q96A23;O95741;Q86YQ8;Q9HCH3;Q9UBL6	CPNE3	0	0	151800	133620	120800
O75340	PDCD6	295250	0	1139600	1608000	732170
O75874;P48735	IDH1	18965	0	187800	91193	0
O75954	TSPAN9	95658	0	164440	278790	204820
O75955	FLOT1	0	0	73920	54873	19874
O94832	MYO1D	0	0	410410	99080	94094
P00338;P07864	LDHA	159160	0	399510	313240	243540
P00558;P07205	PGK1	886070	211710	1155900	811130	650560
P00738;P00739	HP	963260	1342200	482380	1133300	1714000
P00738;P00739	HPR	963260	1342200	482380	1133300	1714000
P01023	A2M	35231	0	141000	0	70154
P01024	C3	804670	647000	714640	598780	1490500
P01591	IGJ	782520	943930	712220	640790	476590
P01709;P01706	#N/A	371810	0	267630	137190	0
P02452;CON__Q862S4;P02458	COL1A1	88891	0	6979.6	0	172900
P02462;P29400	COL4A1	395810	467000	449140	501470	275800
P02511	CRYAB	590620	420240	2400500	244170	304650
P02545	LMNA	69217	0	301840	152070	31898
P02649	APOE	4216800	1192200	4830200	3167800	1976600
P02656	APOC3	7109800	5069300	4202200	3301600	2099100
P02751	FN1	5889400	6244400	3816800	2546100	6579900
P02787	TF	165230	85691	332470	360080	385520
P04075	ALDOA	179040	127280	1058500	715650	523520
P04083	ANXA1	0	0	404550	248780	84724
P04114	APOB	1706800	2126500	1251400	1203900	944560
P04264;CON__P04264	KRT1	1852400	1502700	1724500	2058500	27316000
P04406	GAPDH	2033200	404460	3425300	2445400	2067500
P04439	HLA-A	285400	0	1770100	698040	486890
P04792	HSPB1	1053500	449370	1754200	665440	565490
P04899;P11488;P09471;P19087;A8MTJ3	GNAI2	155440	0	1212700	847850	693620
P05023;P13637;P50993;Q13733;P54707;P20648	ATP1A1	152450	0	1088400	995910	754440
P05067	APP	44370	0	12442	26566	0
P05106	ITGB3	0	0	160300	112710	54351
P05388;Q8NHW5	RPLP0	240790	0	148710	82831	0
P05388;Q8NHW5	RPLP0P6	240790	0	148710	82831	0
P05556	ITGB1	0	0	119160	241890	128580
P05997	COL5A2	347580	0	100720	335310	0
P06396	GSN	243320	0	1172500	425280	356680
P06576	ATP5B	410180	0	164230	96447	0
P06733	ENO1	560220	374670	907770	612940	418320
P06737;P11217	PYGL	110210	0	192320	132450	71473
P06744	GPI	0	0	583980	146580	140580
P06756	ITGAV	63735	0	342290	367140	177820
P07093	SERPINE2	252490	211420	264160	107280	99330
P07195	LDHB	347660	332280	815110	595860	374240
P07237	P4HB	119550	0	63260	97908	0
P07339	CTSD	559920	546340	1418700	446690	609640
P07355;A6NMY6	ANXA2	1033100	969550	6763600	4565500	3487900
P07355;A6NMY6	ANXA2P2	1033100	969550	6763600	4565500	3487900
P07437;A6NNZ2	TUBB	1069700	299420	1154500	586230	496060
P07737	PFN1	0	0	674560	532880	417680
P07900;Q14568;Q58FG0;Q58FG1	HSP90AA1	936350	304060	1178500	551180	359420
P07910;P0DMR1;O60812;B7ZW38;B2RXH8	HNRNPC	110930	61281	159370	134540	111280
P07942	LAMB1	536810	630000	245620	534890	99757
P07996	THBS1	43295	60369	37370	43598	0
P08123	COL1A2	39534	0	25887	0	57518
P08133	ANXA6	936450	340740	4332100	2982300	1264700
P08195	SLC3A2	984130	1279300	3686400	4527100	5653200
P08238;Q58FF7;Q58FF6	HSP90AB1	669810	213100	627370	331330	254850
P08253;P09237	MMP2	70016	0	203830	131410	127760
P08473	MME	25882	0	370420	1180200	377310
P08572	COL4A2	821880	941440	592680	639030	568320
P08670;P41219;P14136;Q16352;P07197;P07196	VIM	466270	122900	637940	29596	9003.2
P08754	GNAI3	0	0	369570	286390	138610
P08758	ANXA5	921770	637590	6058500	4041900	2511800
P08962	CD63	1282400	0	1752500	2464100	2189600
P09211	GSTP1	1166200	566700	3405600	1943000	2376100
P09382	LGALS1	126100	283770	1435600	658460	609980
P09417	QDPR	61258	0	87078	72375	48231
P09525	ANXA4	23615	0	411740	263410	106830
P09543	CNP	0	0	293310	223090	171350
P0DMV9;P0DMV8	HSPA1B	701030	161330	844270	622110	401970
P0DMV9;P0DMV8	HSPA1A	701030	161330	844270	622110	401970
P0DP25;P0DP24;P0DP23;P27482;P02585	#N/A	0	0	1044300	930910	235260
P10599	TXN	0	0	90107	82510	118310
P11021	HSPA5	527430	65029	234170	250370	115550
P11047;Q9Y6N6	LAMC1	917680	1071700	395760	715560	207640
P11142	HSPA8	3550700	757820	3943600	3098700	2534400
P11216	PYGB	169980	0	156620	140330	43698
P11233	RALA	0	0	308290	220650	76791
P11279	LAMP1	165190	189130	138160	280980	275210
P12107	COL11A1	237100	93537	77023	395940	141030
P12109	COL6A1	333880	333980	264630	289000	206490
P12110	COL6A2	9487.6	0	13060	25739	0
P12111	COL6A3	4654.1	17541	9373.1	8813.1	7882
P12814	ACTN1	168140	0	268380	173290	127850
P12830	CDH1	0	0	190200	52201	39834
P13639;Q15029	EEF2	268260	0	210220	165510	92330
P13797;P13796;Q14651	PLS3	70470	0	615310	287360	85898
P13987	CD59	889990	844750	2265000	2165400	2542600
P14543	NID1	427280	53674	228660	324040	35120
P14618;P30613	PKM	842940	408810	1250600	949070	770370
P14625;Q58FF3	HSP90B1	305960	0	144870	196530	36717
P14679	TYR	0	0	447700	1962000	348490
P15311	EZR	0	0	472530	220360	42960
P15559	NQO1	688410	0	922290	643830	355700
P16070	CD44	443540	0	2598900	1641800	1300100
P16152	CBR1	161670	0	247560	124290	86349
P17643	TYRP1	1911900	1140100	1169700	2292700	1431100
P17931	LGALS3	24573	0	863550	358680	103480
P17987	TCP1	195590	0	221430	105690	0
P18206	VCL	694410	153400	410910	341360	250890
P18621	RPL17	65131	0	60058	72842	0
P18669;P15259	PGAM1	102450	0	257200	139230	124290
P19338	NCL	94827	0	113390	219460	51710
P20340;Q9NRW1	RAB6A	0	0	88776	243570	75229
P20340;Q9NRW1	RAB6B	0	0	88776	243570	75229
P21281;P15313	ATP6V1B2	221700	0	171710	214790	26620
P21333	FLNA	547000	92719	649020	321560	206780
P21926	CD9	1996500	1746100	2764800	3457200	3578500
P22314	UBA1	214680	0	212890	96316	33849
P22413	ENPP1	24021	0	580530	901220	370170
P23526	AHCY	194650	64309	196450	229260	116680
P23528	CFL1	195260	81050	1055900	806150	728530
P24530;P25101	EDNRB	0	0	386520	455390	155430
P25391	LAMA1	1677000	1531600	385280	611580	82049
P26038	MSN	79032	0	1057800	674680	461440
P26641	EEF1G	106390	0	72632	32243	44142
P27105	STOM	557210	488320	2274800	991590	1259600
P27169	PON1	1215300	2189500	1359900	687680	622780
P27487	DPP4	21303	0	794800	573890	657290
P27701	CD82	0	0	257750	1165500	626690
P29401	TKT	255540	0	462910	320340	268200
P30086	PEBP1	0	0	1155600	547970	434930
P31689	DNAJA1	105910	0	123400	112920	0
P31939	ATIC	112860	0	80079	66475	0
P31946	YWHAB	80708	0	298160	258800	130010
P31948	STIP1	0	0	152210	30821	17220
P34932;O95757	HSPA4	0	0	69362	47051	43615
P35221;Q9UI47	CTNNA1	57320	0	860640	381800	227410
P35222	CTNNB1	69256	0	716620	457300	331570
P35241	RDX	0	0	241180	86724	53609
P35443	THBS4	192580	0	143910	123730	113170
P35527;CON__P35527	KRT9	1652900	1225300	698950	2287100	34369000
P35579	MYH9	820130	894140	959710	521030	112150
P35580	MYH10	51069	199030	354680	214210	40199
P35613	BSG	0	0	53216	113000	72646
P37837	TALDO1	102420	0	87653	53880	0
P38606	ATP6V1A	287350	0	306480	214670	185310
P39060	COL18A1	0	46256	1603000	242570	1071500
P40227	CCT6A	227620	0	224510	188400	0
P40925	MDH1	0	0	315020	120460	166900
P40967	PMEL	2402900	0	2965900	3957900	4174400
P43003	SLC1A3	0	0	68836	70727	49573
P43007	SLC1A4	214770	122410	1098400	1964700	1151000
P43121	MCAM	0	0	246420	233440	315550
P43235;O60911	CTSK	99517	0	347900	142740	71266
P46777	RPL5	132790	41057	147720	77570	0
P46939	UTRN	0	0	94135	27158	46002
P46940;Q13576;Q86VI3	IQGAP1	51954	0	551560	178220	131220
P48643	CCT5	38218	0	72099	26149	0
P49327	FASN	112060	0	9477	23246	0
P49368	CCT3	135590	0	147840	89444	60122
P50148	GNAQ	0	0	185910	110150	73439
P50395	GDI2	0	0	734860	252370	186360
P50990	CCT8	132260	0	119420	85296	54883
P50991	CCT4	43958	0	94065	15147	0
P50995	ANXA11	0	0	307680	345930	235680
P51148	RAB5C	64106	0	263370	184310	148120
P51149	RAB7A	228440	100490	791270	772110	467100
P51159;O00194	RAB27A	0	0	209510	244740	175600
P52565	ARHGDIA	68573	0	430910	246410	186310
P52788	SMS	123980	0	224010	194840	121510
P52907	CAPZA1	0	0	141490	84694	58950
P53396	ACLY	140590	0	97568	84806	38364
P53801	PTTG1IP	437560	447330	629500	1091900	744730
P54652	HSPA2	260470	0	306350	138390	56276
P54709	ATP1B3	108290	0	509180	568900	522250
P54920;Q9H115	NAPA	0	0	63131	62427	33310
P55058	PLTP	228120	281890	178540	119910	180590
P55072	VCP	76834	0	249860	109270	73231
P55268	LAMB2	488800	298820	69006	72752	0
P57729;O14966	RAB38	172610	0	274970	323160	238070
P59998	ARPC4	0	0	135970	68351	75590
P60033	CD81	3629500	2362200	3716300	5386300	5963600
P60174	TPI1	325150	50141	872940	459270	360420
P60201	PLP1	259150	236950	451790	649500	685600
P60660;P14649	MYL6	322200	0	657520	362790	164180
P60903	S100A10	0	0	1393600	479080	196290
P60953	CDC42	0	0	204570	189730	214380
P61026	RAB10	0	0	182590	143940	92554
P61158;Q9P1U1	ACTR3	75012	0	255480	110030	84736
P61160	ACTR2	49715	0	134450	66019	55013
P61163;P42025	ACTR1A	103900	0	138730	85637	0
P61163;P42025	ACTR1B	103900	0	138730	85637	0
P61224;A6NIZ1;O95716	RAP1B	264650	0	256240	410520	0
P61225;Q9Y3L5;P10114	RAP2B	109720	0	175580	289560	236730
P61247	RPS3A	121370	0	149800	300020	96550
P61586	RHOA	0	0	336250	301940	424400
P61978	HNRNPK	56925	0	54387	38020	0
P62241	RPS8	73988	0	128200	122250	0
P62249	RPS16	256040	0	263150	209230	0
P62258	YWHAE	98737	30311	911860	662280	248920
P62269	RPS18	209270	0	267750	215490	0
P62277	RPS13	78821	0	124240	201730	71143
P62318	SNRPD3	35151	0	56230	80062	0
P62701;P22090;Q8TD47	RPS4X	270680	0	163810	243820	0
P62701;P22090;Q8TD47	RPS4Y1	270680	0	163810	243820	0
P62701;P22090;Q8TD47	RPS4Y2	270680	0	163810	243820	0
P62805	HIST1H4A	6708100	2446000	5052600	19648000	2042100
P62820	RAB1A	0	0	246810	201090	76113
P62826	RAN	279520	0	249580	225550	100000
P62851	RPS25	107910	0	149610	250680	0
P62873;P16520	GNB1	0	208210	353080	375900	386790
P62879	GNB2	0	0	253540	275940	292880
P62937;P0DN26;A0A0B4J2A2;A0A075B767;A0A075B759;Q9Y536;F5H284	PPIA	844210	418030	2398200	1727400	1635400
P62987;P62979;P0CG47;P0CG48;A0A2R8Y422	UBA52	13312000	6994700	11874000	11493000	11060000
P62987;P62979;P0CG47;P0CG48;A0A2R8Y422	RPS27A	13312000	6994700	11874000	11493000	11060000
P62987;P62979;P0CG47;P0CG48;A0A2R8Y422	UBB	13312000	6994700	11874000	11493000	11060000
P62987;P62979;P0CG47;P0CG48;A0A2R8Y422	UBC	13312000	6994700	11874000	11493000	11060000
P63000;P60763;P15153;P17081;Q9H4E5	RAC1	91892	0	580380	280630	306920
P63000;P60763;P15153;P17081;Q9H4E5	RAC2	91892	0	580380	280630	306920
P63000;P60763;P15153;P17081;Q9H4E5	RAC3	91892	0	580380	280630	306920
P63104	YWHAZ	448930	283530	1306700	943060	651410
P63244	GNB2L1	74636	0	31085	29027	0
P63261;P60709;Q562R1;Q9BYX7	ACTG1	12215000	7407200	23073000	14652000	14780000
P63261;P60709;Q562R1;Q9BYX7	ACTB	12215000	7407200	23073000	14652000	14780000
P68104;Q5VTE0;Q05639	EEF1A1	981570	473220	1914800	1071000	978940
P68104;Q5VTE0;Q05639	EEF1A1P5	981570	473220	1914800	1071000	978940
P68104;Q5VTE0;Q05639	EEF1A2	981570	473220	1914800	1071000	978940
P68366	TUBA4A	311770	365520	245310	432550	186770
P78371	CCT2	134300	0	147530	109650	21924
P78417	GSTO1	87750	0	473950	264900	282550
P78539	SRPX	535740	0	462460	260300	272580
P84077;P61204	ARF1	122600	0	271470	284450	97977
P84077;P61204	ARF3	122600	0	271470	284450	97977
P84095	RHOG	0	0	202250	151410	105730
P84103	SRSF3	64452	0	50838	71866	0
P84243;Q71DI3;P68431;Q16695;Q6NXT2	H3F3A	830600	753560	1159600	1670000	318900
P84243;Q71DI3;P68431;Q16695;Q6NXT2	HIST2H3A	830600	753560	1159600	1670000	318900
P84243;Q71DI3;P68431;Q16695;Q6NXT2	HIST1H3A	830600	753560	1159600	1670000	318900
P84243;Q71DI3;P68431;Q16695;Q6NXT2	HIST3H3	830600	753560	1159600	1670000	318900
P84243;Q71DI3;P68431;Q16695;Q6NXT2	H3F3C	830600	753560	1159600	1670000	318900
P98160	HSPG2	3367000	3620600	2104900	2797800	2345600
Q00610;P53675	CLTC	388690	0	517900	232270	118670
Q00839	HNRNPU	95597	0	115570	163550	41391
Q01082;P11277;O15020	SPTBN1	6799900	0	4205800	2443900	0
Q01518	CAP1	136250	77543	854350	206100	128630
Q01650;Q9UM01;Q92536	SLC7A5	474410	611120	1527900	2523900	2419500
Q01813	PFKP	76035	0	207270	113040	47519
Q02809	PLOD1	196070	51985	166430	56765	0
Q04671	OCA2	0	0	101160	382260	91936
Q06481	APLP2	61244	0	110800	44764	78765
Q06830;Q13162	PRDX1	15482	0	296990	268670	160190
Q07954	LRP1	31600	23374	35126	39427	0
Q08380	LGALS3BP	7288000	3205800	4466300	9152900	9904900
Q08431	MFGE8	3113200	2600600	7303500	8315400	5377900
Q09666	AHNAK	0	0	1700900	114500	97176
Q10588	BST1	0	0	39505	76892	50792
Q13303;Q14722	KCNAB2	0	0	305140	97779	63225
Q13425	SNTB2	0	0	142870	94329	86897
Q13510	ASAH1	93397	0	63153	88893	75699
Q13637	RAB32	88770	36353	189390	396950	306490
Q13813	SPTAN1	298100	0	171880	131290	0
Q13885;Q9BVA1	TUBB2A	156260	0	219330	81442	50551
Q13885;Q9BVA1	TUBB2B	156260	0	219330	81442	50551
Q14204	DYNC1H1	196490	0	120050	67754	3894.2
Q14344	GNA13	0	0	251220	99544	117520
Q14764	MVP	554020	0	537010	792640	457440
Q14974	KPNB1	63290	0	68801	42521	0
Q15019	SEPTIN2	93554	0	253650	91735	0
Q15063	POSTN	8076.7	0	3382.5	6145.2	0
Q15365;P57723	PCBP1	0	0	75236	41817	36718
Q15582	TGFBI	32642	53017	21333	0	0
Q15907;P62491;P57735	RAB11B	0	0	211940	128110	89823
Q15907;P62491;P57735	RAB11A	0	0	211940	128110	89823
Q16270	IGFBP7	171170	0	935330	661330	250570
Q16655	MLANA	67721	0	51335	124980	66456
Q3ZCM7	TUBB8	546010	0	497400	425710	235850
Q5JWF2	GNAS	0	0	188870	122820	93550
Q5TEC6	HIST2H3PS2	412660	0	186930	939680	165360
Q6PCB0	VWA1	72430	0	156200	98146	0
Q6UVK1	CSPG4	288140	8508.4	552210	322190	163270
Q71UI9;P0C0S5	H2AFV	197200	0	234490	1099500	0
Q71UI9;P0C0S5	H2AFZ	197200	0	234490	1099500	0
Q8IUX7;Q8N436	AEBP1	104480	0	67167	94546	0
Q8N145	LGI3	158000	0	230210	179650	69045
Q8NG11	TSPAN14	51027	71652	98457	246070	129480
Q8WTV0	SCARB1	0	0	202620	588680	248760
Q8WUM4	PDCD6IP	1027500	495100	1174500	1234300	1268600
Q8WWI5	SLC44A1	0	0	151620	385460	152360
Q969P0	IGSF8	617760	359540	942470	1771100	1050400
Q96EY5	MVB12A	34326	0	75731	164310	135430
Q96GW7	BCAN	43136	0	157940	74092	43962
Q99536	VAT1	288580	0	1232100	224220	594970
Q99572	P2RX7	27414	48495	686380	180680	36046
Q99816	TSG101	73904	0	121590	204470	192460
Q99878;Q96KK5;Q9BTM1;Q16777;Q6FI13;P20671;P0C0S8	HIST1H2AJ	353050	933020	1392600	2189700	211760
Q99878;Q96KK5;Q9BTM1;Q16777;Q6FI13;P20671;P0C0S8	HIST1H2AH	353050	933020	1392600	2189700	211760
Q99878;Q96KK5;Q9BTM1;Q16777;Q6FI13;P20671;P0C0S8	H2AFJ	353050	933020	1392600	2189700	211760
Q99878;Q96KK5;Q9BTM1;Q16777;Q6FI13;P20671;P0C0S8	HIST2H2AC	353050	933020	1392600	2189700	211760
Q99878;Q96KK5;Q9BTM1;Q16777;Q6FI13;P20671;P0C0S8	HIST2H2AA3	353050	933020	1392600	2189700	211760
Q99878;Q96KK5;Q9BTM1;Q16777;Q6FI13;P20671;P0C0S8	HIST1H2AD	353050	933020	1392600	2189700	211760
Q99878;Q96KK5;Q9BTM1;Q16777;Q6FI13;P20671;P0C0S8	HIST1H2AG	353050	933020	1392600	2189700	211760
Q99985	SEMA3C	112770	0	433580	389310	450190
Q99988	GDF15	65243	107760	111230	0	79570
Q9BQE3	TUBA1C	109840	0	63771	66170	77742
Q9BSA4	TTYH2	67000	0	61483	74455	0
Q9BXJ4	C1QTNF3	106210	0	83476	75619	0
Q9BZQ8;REV__Q9UHV5	FAM129A	29215	0	172830	58425	0
Q9C0H2	TTYH3	1422700	0	350110	716120	996430
Q9H0E2	TOLLIP	73997	0	120140	185040	127980
Q9H223	EHD4	223110	0	571990	437490	697090
Q9H4M9	EHD1	29343	0	131360	41904	108270
Q9NVM1	EVA1B	353750	0	730750	576910	399740
Q9P265	DIP2B	250030	0	295370	321470	257500
Q9P2B2	PTGFRN	165510	0	270140	386430	258190
Q9UIW2;P51805;Q9HCM2;O75051	PLXNA1	0	0	184760	13360	13364
Q9UK41	VPS28	0	0	58551	116360	57911
Q9ULV4;Q6QEF8	CORO1C	0	0	306930	165970	118630
Q9Y240	CLEC11A	197110	0	175580	145100	0
Q9Y2E4	DIP2C	45242	0	131740	125220	108470
Q9Y2J2;Q9H4G0	EPB41L3	0	0	358980	281350	78790
Q9Y490;Q9Y4G6	TLN1	1341300	703110	782820	761640	448000
Q9Y4F1	FARP1	0	0	374250	174070	250900
Q9Y653	GPR56	0	0	300610	210550	210020
Q9Y696	CLIC4	22760	0	643330	424350	132990
	0

## Sheet: Total Proteins @ iBAQ intensity
Protein.IDs	SYMBOL	E13	E26	E29	E32	E33
A0A0C4DH90;A0A075B6H7;A0A0C4DH55;P01624	IGKV3OR2-268	60425	50587	75572	46478	11992
A0A0C4DH90;A0A075B6H7;A0A0C4DH55;P01624	IGKV3-7	60425	50587	75572	46478	11992
A0A0C4DH90;A0A075B6H7;A0A0C4DH55;P01624	IGKV3D-7	60425	50587	75572	46478	11992
A2RUB6	CCDC66	3306.6	0	1181.5	5228.7	2619.7
P30046;A6NHG4	DDT	0	0	4767.4	0	0
P30046;A6NHG4	DDTL	0	0	4767.4	0	0
Q99613;B5ME19	EIF3C	1376.6	0	1782.2	1155.2	0
Q99613;B5ME19	EIF3CL	1376.6	0	1782.2	1155.2	0
E9PAV3;Q9BZK3	NACA	0	0	1258.3	0	0
E9PAV3;Q9BZK3	NACAP1	0	0	1258.3	0	0
O00154	ACOT7	2212.1	0	1811.8	2905.1	0
O00159	MYO1C	0	0	52194	24857	11170
O00161	SNAP23	0	0	9799.7	5890.4	3783.1
O00186	STXBP3	0	0	3364.2	0	0
O00299	CLIC1	63183	11341	201730	144680	84157
O00303	EIF3F	0	0	3558.7	0	0
O00391	QSOX1	10841	0	8049.9	8401.2	1134.5
O00468	AGRN	4880.8	691.67	12780	53040	27597
O00560	SDCBP	2201000	408390	2645700	3404500	2244800
O00625	PIR	0	0	3178.4	1283	0
O14556	GAPDHS	944.69	0	2230	0	0
O14672	ADAM10	7038	849.35	12564	24614	9684.1
O14745	SLC9A3R1	0	0	3566.5	4353.9	0
O14773	TPP1	8460	1138.9	5947	3926.6	1544.5
O14817	TSPAN4	7900.2	0	9318.4	9261.7	4979.3
O14818;Q8TAA3	PSMA7	0	0	15828	4874.8	0
O14818;Q8TAA3	PSMA8	0	0	15828	4874.8	0
O14828	SCAMP3	0	0	6597.7	4419.3	0
Q9NUP9;O14910	LIN7C	0	0	9757.3	6468.7	4026.3
Q9NUP9;O14910	LIN7A	0	0	9757.3	6468.7	4026.3
O14936	CASK	0	0	1417.9	0	0
P19105;O14950	MYL12A	9400.9	7948.2	20261	6803.4	0
P19105;O14950	MYL12B	9400.9	7948.2	20261	6803.4	0
O14964	HGS	0	0	17628	3128.8	0
O14980	XPO1	687.6	0	740.2	346.92	0
O15031;Q9Y4D7	PLXNB2	0	0	2432.7	0	0
O15143	ARPC1B	4941.6	0	13493	2818.5	1407.6
O15144	ARPC2	967.15	0	24888	4766	0
O15145	ARPC3	2370.1	0	16748	5336.6	0
O15162	PLSCR1	0	0	0	45186	14459
O15230;Q16787	LAMA5	18859	3686.6	11243	37470	12102
O15371	EIF3D	1814.1	0	2191.6	0	0
O15394	NCAM2	0	0	2802.2	0	0
O15400	STX7	32867	16736	119910	102300	22575
O15403	SLC16A6	3692.2	2484.6	17569	10888	4114.9
O15431	SLC31A1	0	0	27625	20839	44578
O15498	YKT6	0	0	5244.3	0	0
O43157	PLXNB1	0	0	309.31	0	0
O43175	PHGDH	3777.1	0	0	1688.5	0
O43242	PSMD3	0	0	1822	398.13	0
O43390	HNRNPR	707.78	0	823.06	1808.1	0
O43488	AKR7A2	0	0	2141.3	0	0
O43491	EPB41L2	0	0	2368.7	583.57	0
O43505	B4GAT1	2593	1285.9	3091.4	1739.3	0
O43556	SGCE	0	0	3401.3	2233.9	0
O43633	CHMP2A	0	0	35392	10645	0
O43707;P35609;Q08043	ACTN4	15565	1135.2	58287	25423	16293
O43776	NARS	0	0	1220.4	0	0
O43795	MYO1B	542.04	0	19628	13463	3583.5
O43854	EDIL3	8199.7	0	2716.1	0	0
O60279	SUSD5	0	0	1368	0	0
Q9UN71;Q9Y5G0;Q9Y5F6;Q9Y5F7;Q9Y5H3;Q9Y5H2;Q9UN70;O60330;Q9Y5H1;Q9Y5H0;Q9Y5G7;Q9Y5G4;Q9Y5G5;Q9Y5G6;Q9Y5G8;Q9Y5H4;Q9Y5G2;Q9Y5F9;Q9Y5G1;Q9Y5F8;Q9Y5G3;Q9Y5G9	PCDHGB4	0	0	4016.4	2260.2	0
Q9UN71;Q9Y5G0;Q9Y5F6;Q9Y5F7;Q9Y5H3;Q9Y5H2;Q9UN70;O60330;Q9Y5H1;Q9Y5H0;Q9Y5G7;Q9Y5G4;Q9Y5G5;Q9Y5G6;Q9Y5G8;Q9Y5H4;Q9Y5G2;Q9Y5F9;Q9Y5G1;Q9Y5F8;Q9Y5G3;Q9Y5G9	PCDHGB5	0	0	4016.4	2260.2	0
Q9UN71;Q9Y5G0;Q9Y5F6;Q9Y5F7;Q9Y5H3;Q9Y5H2;Q9UN70;O60330;Q9Y5H1;Q9Y5H0;Q9Y5G7;Q9Y5G4;Q9Y5G5;Q9Y5G6;Q9Y5G8;Q9Y5H4;Q9Y5G2;Q9Y5F9;Q9Y5G1;Q9Y5F8;Q9Y5G3;Q9Y5G9	PCDHGC5	0	0	4016.4	2260.2	0
Q9UN71;Q9Y5G0;Q9Y5F6;Q9Y5F7;Q9Y5H3;Q9Y5H2;Q9UN70;O60330;Q9Y5H1;Q9Y5H0;Q9Y5G7;Q9Y5G4;Q9Y5G5;Q9Y5G6;Q9Y5G8;Q9Y5H4;Q9Y5G2;Q9Y5F9;Q9Y5G1;Q9Y5F8;Q9Y5G3;Q9Y5G9	PCDHGC4	0	0	4016.4	2260.2	0
Q9UN71;Q9Y5G0;Q9Y5F6;Q9Y5F7;Q9Y5H3;Q9Y5H2;Q9UN70;O60330;Q9Y5H1;Q9Y5H0;Q9Y5G7;Q9Y5G4;Q9Y5G5;Q9Y5G6;Q9Y5G8;Q9Y5H4;Q9Y5G2;Q9Y5F9;Q9Y5G1;Q9Y5F8;Q9Y5G3;Q9Y5G9	PCDHGA10	0	0	4016.4	2260.2	0
Q9UN71;Q9Y5G0;Q9Y5F6;Q9Y5F7;Q9Y5H3;Q9Y5H2;Q9UN70;O60330;Q9Y5H1;Q9Y5H0;Q9Y5G7;Q9Y5G4;Q9Y5G5;Q9Y5G6;Q9Y5G8;Q9Y5H4;Q9Y5G2;Q9Y5F9;Q9Y5G1;Q9Y5F8;Q9Y5G3;Q9Y5G9	PCDHGA11	0	0	4016.4	2260.2	0
Q9UN71;Q9Y5G0;Q9Y5F6;Q9Y5F7;Q9Y5H3;Q9Y5H2;Q9UN70;O60330;Q9Y5H1;Q9Y5H0;Q9Y5G7;Q9Y5G4;Q9Y5G5;Q9Y5G6;Q9Y5G8;Q9Y5H4;Q9Y5G2;Q9Y5F9;Q9Y5G1;Q9Y5F8;Q9Y5G3;Q9Y5G9	PCDHGC3	0	0	4016.4	2260.2	0
Q9UN71;Q9Y5G0;Q9Y5F6;Q9Y5F7;Q9Y5H3;Q9Y5H2;Q9UN70;O60330;Q9Y5H1;Q9Y5H0;Q9Y5G7;Q9Y5G4;Q9Y5G5;Q9Y5G6;Q9Y5G8;Q9Y5H4;Q9Y5G2;Q9Y5F9;Q9Y5G1;Q9Y5F8;Q9Y5G3;Q9Y5G9	PCDHGA12	0	0	4016.4	2260.2	0
Q9UN71;Q9Y5G0;Q9Y5F6;Q9Y5F7;Q9Y5H3;Q9Y5H2;Q9UN70;O60330;Q9Y5H1;Q9Y5H0;Q9Y5G7;Q9Y5G4;Q9Y5G5;Q9Y5G6;Q9Y5G8;Q9Y5H4;Q9Y5G2;Q9Y5F9;Q9Y5G1;Q9Y5F8;Q9Y5G3;Q9Y5G9	PCDHGA2	0	0	4016.4	2260.2	0
Q9UN71;Q9Y5G0;Q9Y5F6;Q9Y5F7;Q9Y5H3;Q9Y5H2;Q9UN70;O60330;Q9Y5H1;Q9Y5H0;Q9Y5G7;Q9Y5G4;Q9Y5G5;Q9Y5G6;Q9Y5G8;Q9Y5H4;Q9Y5G2;Q9Y5F9;Q9Y5G1;Q9Y5F8;Q9Y5G3;Q9Y5G9	PCDHGA3	0	0	4016.4	2260.2	0
Q9UN71;Q9Y5G0;Q9Y5F6;Q9Y5F7;Q9Y5H3;Q9Y5H2;Q9UN70;O60330;Q9Y5H1;Q9Y5H0;Q9Y5G7;Q9Y5G4;Q9Y5G5;Q9Y5G6;Q9Y5G8;Q9Y5H4;Q9Y5G2;Q9Y5F9;Q9Y5G1;Q9Y5F8;Q9Y5G3;Q9Y5G9	PCDHGA6	0	0	4016.4	2260.2	0
Q9UN71;Q9Y5G0;Q9Y5F6;Q9Y5F7;Q9Y5H3;Q9Y5H2;Q9UN70;O60330;Q9Y5H1;Q9Y5H0;Q9Y5G7;Q9Y5G4;Q9Y5G5;Q9Y5G6;Q9Y5G8;Q9Y5H4;Q9Y5G2;Q9Y5F9;Q9Y5G1;Q9Y5F8;Q9Y5G3;Q9Y5G9	PCDHGA9	0	0	4016.4	2260.2	0
Q9UN71;Q9Y5G0;Q9Y5F6;Q9Y5F7;Q9Y5H3;Q9Y5H2;Q9UN70;O60330;Q9Y5H1;Q9Y5H0;Q9Y5G7;Q9Y5G4;Q9Y5G5;Q9Y5G6;Q9Y5G8;Q9Y5H4;Q9Y5G2;Q9Y5F9;Q9Y5G1;Q9Y5F8;Q9Y5G3;Q9Y5G9	PCDHGA8	0	0	4016.4	2260.2	0
Q9UN71;Q9Y5G0;Q9Y5F6;Q9Y5F7;Q9Y5H3;Q9Y5H2;Q9UN70;O60330;Q9Y5H1;Q9Y5H0;Q9Y5G7;Q9Y5G4;Q9Y5G5;Q9Y5G6;Q9Y5G8;Q9Y5H4;Q9Y5G2;Q9Y5F9;Q9Y5G1;Q9Y5F8;Q9Y5G3;Q9Y5G9	PCDHGA7	0	0	4016.4	2260.2	0
Q9UN71;Q9Y5G0;Q9Y5F6;Q9Y5F7;Q9Y5H3;Q9Y5H2;Q9UN70;O60330;Q9Y5H1;Q9Y5H0;Q9Y5G7;Q9Y5G4;Q9Y5G5;Q9Y5G6;Q9Y5G8;Q9Y5H4;Q9Y5G2;Q9Y5F9;Q9Y5G1;Q9Y5F8;Q9Y5G3;Q9Y5G9	PCDHGA5	0	0	4016.4	2260.2	0
Q9UN71;Q9Y5G0;Q9Y5F6;Q9Y5F7;Q9Y5H3;Q9Y5H2;Q9UN70;O60330;Q9Y5H1;Q9Y5H0;Q9Y5G7;Q9Y5G4;Q9Y5G5;Q9Y5G6;Q9Y5G8;Q9Y5H4;Q9Y5G2;Q9Y5F9;Q9Y5G1;Q9Y5F8;Q9Y5G3;Q9Y5G9	PCDHGA1	0	0	4016.4	2260.2	0
Q9UN71;Q9Y5G0;Q9Y5F6;Q9Y5F7;Q9Y5H3;Q9Y5H2;Q9UN70;O60330;Q9Y5H1;Q9Y5H0;Q9Y5G7;Q9Y5G4;Q9Y5G5;Q9Y5G6;Q9Y5G8;Q9Y5H4;Q9Y5G2;Q9Y5F9;Q9Y5G1;Q9Y5F8;Q9Y5G3;Q9Y5G9	PCDHGB2	0	0	4016.4	2260.2	0
Q9UN71;Q9Y5G0;Q9Y5F6;Q9Y5F7;Q9Y5H3;Q9Y5H2;Q9UN70;O60330;Q9Y5H1;Q9Y5H0;Q9Y5G7;Q9Y5G4;Q9Y5G5;Q9Y5G6;Q9Y5G8;Q9Y5H4;Q9Y5G2;Q9Y5F9;Q9Y5G1;Q9Y5F8;Q9Y5G3;Q9Y5G9	PCDHGB6	0	0	4016.4	2260.2	0
Q9UN71;Q9Y5G0;Q9Y5F6;Q9Y5F7;Q9Y5H3;Q9Y5H2;Q9UN70;O60330;Q9Y5H1;Q9Y5H0;Q9Y5G7;Q9Y5G4;Q9Y5G5;Q9Y5G6;Q9Y5G8;Q9Y5H4;Q9Y5G2;Q9Y5F9;Q9Y5G1;Q9Y5F8;Q9Y5G3;Q9Y5G9	PCDHGB3	0	0	4016.4	2260.2	0
Q9UN71;Q9Y5G0;Q9Y5F6;Q9Y5F7;Q9Y5H3;Q9Y5H2;Q9UN70;O60330;Q9Y5H1;Q9Y5H0;Q9Y5G7;Q9Y5G4;Q9Y5G5;Q9Y5G6;Q9Y5G8;Q9Y5H4;Q9Y5G2;Q9Y5F9;Q9Y5G1;Q9Y5F8;Q9Y5G3;Q9Y5G9	PCDHGB7	0	0	4016.4	2260.2	0
Q9UN71;Q9Y5G0;Q9Y5F6;Q9Y5F7;Q9Y5H3;Q9Y5H2;Q9UN70;O60330;Q9Y5H1;Q9Y5H0;Q9Y5G7;Q9Y5G4;Q9Y5G5;Q9Y5G6;Q9Y5G8;Q9Y5H4;Q9Y5G2;Q9Y5F9;Q9Y5G1;Q9Y5F8;Q9Y5G3;Q9Y5G9	PCDHGB1	0	0	4016.4	2260.2	0
Q9UN71;Q9Y5G0;Q9Y5F6;Q9Y5F7;Q9Y5H3;Q9Y5H2;Q9UN70;O60330;Q9Y5H1;Q9Y5H0;Q9Y5G7;Q9Y5G4;Q9Y5G5;Q9Y5G6;Q9Y5G8;Q9Y5H4;Q9Y5G2;Q9Y5F9;Q9Y5G1;Q9Y5F8;Q9Y5G3;Q9Y5G9	PCDHGA4	0	0	4016.4	2260.2	0
O60462	NRP2	0	0	1714.3	472.12	0
O60486	PLXNC1	0	0	21739	15288	7051.2
O60506	SYNCRIP	0	0	0	1723.1	0
O60568	PLOD3	16101	0	20857	10108	0
O60664	PLIN3	2987.9	0	5088.2	5458.5	0
O60669	SLC16A7	0	0	2809	1875.7	0
O60701	UGDH	0	5809.4	0	0	0
O60716	CTNND1	1526.8	0	32520	13999	9703.7
O60749;Q13596	SNX2	826.66	0	0	0	0
O60749;Q13596	SNX1	826.66	0	0	0	0
O60784	TOM1	0	0	3729.9	653.52	0
O60841	EIF5B	0	0	0	1546.6	0
O60884	DNAJA2	0	0	2794.6	0	0
O60928	KCNJ13	0	0	67782	61511	27485
O75054	IGSF3	0	0	3658.9	1419.8	0
O75083	WDR1	16797	1268.4	47925	26361	10554
O75131;Q96FN4;Q8IYJ1;Q96A23;O95741;Q86YQ8;Q9HCH3;Q9UBL6	CPNE3	0	0	11324	8863.5	2629.5
O75165	DNAJC13	0	0	230.51	569.05	0
O75340	PDCD6	27597	13096	198070	228520	84561
O75351;Q6PIW4	VPS4B	0	0	1646.5	5414.3	1646
O75367;Q9P0M6	H2AFY	0	0	12719	60142	0
O75695	RP2	0	0	14310	3391.8	0
O75787	ATP6AP2	0	0	4065.1	0	0
O75828	CBR3	0	0	21106	8391.8	0
O75874;P48735	IDH1	2889.3	0	28665	12988	2333.8
O75954	TSPAN9	7970.2	0	24493	31468	16968
O75955	FLOT1	505.44	0	7334.2	2621.1	1072.4
O94832	MYO1D	0	0	30805	5160.1	5250.1
O94985	CLSTN1	3003.6	0	6715.3	5029.6	904.7
O95183	VAMP5	0	0	20781	6939.2	4001.3
O95415	BRI3	0	0	9687.1	16664	0
O95433	AHSA1	0	0	2487.7	1498.6	0
O95445	APOM	118340	71356	4237.3	15230	47589
O95497	VNN1	0	0	0	1096.5	0
O95819;Q9UKE5	MAP4K4	0	0	514.26	740.59	940.04
O95819;Q9UKE5	TNIK	0	0	514.26	740.59	940.04
O95865	DDAH2	0	0	18789	0	0
P00338;P07864	LDHA	24378	4293.4	74317	71974	43632
P00387	CYB5R3	0	0	5268.8	864.69	0
P00441	SOD1	0	0	18589	5822.3	0
P00488	F13A1	2512.9	0	671.47	3693.1	0
P00491	PNP	0	0	2534.4	0	1908.7
P00558;P07205	PGK1	53334	3855.5	87921	46890	34216
P00568	AK1	0	0	7724.4	0	0
P00738;P00739	HP	80397	28396	71970	127190	114500
P00738;P00739	HPR	80397	28396	71970	127190	114500
P00742	F10	13076	4754	1993.4	5305.6	3070
P01008	SERPINC1	6678.3	727.67	1945	3591.8	9227.1
P01009	SERPINA1	0	0	0	0	86662
P01011	SERPINA3	0	0	0	0	10615
P01023	A2M	1293.7	2983.3	6486.9	0	1823.8
P01024	C3	9456.6	4885.9	12829	9169	17464
P01040	CSTA	0	0	0	0	18374
P01111	NRAS	0	0	12594	3586.7	0
P01116	KRAS	0	0	3659.7	0	0
P01591	IGJ	134620	29622	43930	57860	36104
P01709;P01706	#N/A	154490	124060	157550	124300	41576
P01834	IGKC	0	0	0	0	229760
P01857;P01861;P01860	IGHG1	10228	0	0	3271.1	169870
P01859	IGHG2	0	0	0	0	6152.8
P01876	IGHA1	0	0	0	0	15500
P01889	HLA-B	0	0	0	2816.3	4656.6
P02452;CON__Q862S4;P02458	COL1A1	7965.5	0	870.13	499.79	15285
P02462;P29400	COL4A1	11618	10529	24257	22418	7622.6
P02511	CRYAB	87923	7945.6	391320	43762	42163
P02545	LMNA	8034.6	0	60822	27346	3766.5
P02647	APOA1	0	0	0	0	288050
P02649	APOE	992970	124670	1554600	890360	381970
P02652	APOA2	0	0	0	0	57309
P02656	APOC3	1016400	467670	810200	507000	278170
P02679	FGG	2380.8	1586.5	1377.7	0	0
P02686	MBP	0	0	17056	8536.2	2496.4
P02751	FN1	845170	566940	716760	452870	841910
P02753	RBP4	4047.1	0	19308	0	11409
P02763;P19652	ORM1	0	0	0	0	9346.3
P02765	AHSG	0	0	0	0	3499.5
P02766	TTR	0	0	0	0	29435
P02786	TFRC	1250.9	1791.6	2363.8	5031.2	0
P02787	TF	21918	4847.9	63229	54299	53851
P02790	HPX	0	0	0	0	819.99
P02792	FTL	2870.1	0	6025.9	9533.4	0
P02794	FTH1	0	0	7281.1	24496	0
P04004	VTN	5039.4	1728.2	4676.9	2533.7	5225.3
P04040	CAT	0	0	0	0	1272.5
P04062	GBA	1284.2	0	329.36	0	0
P04075	ALDOA	14465	2292.3	105270	72165	44862
P04080	CSTB	0	0	19037	8052.1	0
P04083	ANXA1	0	1023.7	88472	54693	7467.8
P04114	APOB	17369	9418.8	9389.7	15101	5582.9
P04180	LCAT	13853	7489.6	10372	10253	4205.2
P04264;CON__P04264	KRT1	349190	119550	337530	479140	5010400
P04271	S100B	7123.2	16544	98452	33202	0
P04350	TUBB4A	10345	0	29830	4996	1249.2
P04406	GAPDH	419600	62650	757100	516050	390200
P04439	HLA-A	29820	3475.8	151640	130610	44618
P04632;Q96L46	CAPNS1	4027.1	0	25631	0	0
P04632;Q96L46	CAPNS2	4027.1	0	25631	0	0
P04792	HSPB1	159380	35983	292730	110400	64484
P04899;P11488;P09471;P19087;A8MTJ3	GNAI2	15212	5328.1	131830	86382	54609
Q93077;Q7L7L0;P04908	HIST1H2AC	18478	19873	51227	63375	0
Q93077;Q7L7L0;P04908	HIST3H2A	18478	19873	51227	63375	0
Q93077;Q7L7L0;P04908	HIST1H2AB	18478	19873	51227	63375	0
P04921	GYPC	0	0	67343	90593	0
P05023;P13637;P50993;Q13733;P54707;P20648	ATP1A1	16811	2732.9	132320	115700	66320
P05067	APP	5863.2	0	2139.8	3686.9	611.53
P05106	ITGB3	0	314.42	14646	11164	1360.9
P05198	EIF2S1	2601	0	5034.1	2150.4	881.91
P05230	FGF1	0	3349.1	0	0	0
P05388;Q8NHW5	RPLP0	58897	0	36338	13832	0
P05388;Q8NHW5	RPLP0P6	58897	0	36338	13832	0
P05556	ITGB1	0	0	8619.1	17598	5892.3
P05771;P17252	PRKCB	0	0	791.25	0	0
P05771;P17252	PRKCA	0	0	791.25	0	0
P05976;P08590	MYL1	0	0	5118.6	4861.2	0
P05976;P08590	MYL3	0	0	5118.6	4861.2	0
P05997	COL5A2	6303.9	0	1614.3	11137	1140.8
P06241	FYN	0	0	1098.3	952.8	0
P06396	GSN	14146	0	83685	26005	16906
P06576	ATP5B	18793	2049.1	10226	5543.3	0
P06702	S100A9	2825.7	0	8456.2	0	2805.4
P06733	ENO1	97935	33533	219230	143630	68092
P06737;P11217	PYGL	2978.7	434.95	10058	3522	1096.4
P06744	GPI	0	0	47202	1750.1	7952.9
P06748	NPM1	0	0	68047	7391.5	0
P06753	TPM3	0	0	2531.3	0	0
P06756	ITGAV	3062.1	0	24126	24052	6156.9
P07093	SERPINE2	43284	25568	68920	15189	16531
P07099	EPHX1	0	0	3704.3	1663.9	0
P07195	LDHB	65401	24791	204670	160080	94398
P07225	PROS1	4717.2	702.33	3081	1581.3	1194.1
P07237	P4HB	8958.5	0	3707.6	6292.3	0
P07339	CTSD	93385	15967	232490	56624	78256
P07355;A6NMY6	ANXA2	220940	102200	2076900	1375900	820000
P07355;A6NMY6	ANXA2P2	220940	102200	2076900	1375900	820000
P07357	C8A	0	2493.3	4276.1	0	0
P07358	C8B	11970	0	9661.8	8695.5	3950.5
P07384	CAPN1	0	0	2573.9	0	272.3
P07437;A6NNZ2	TUBB	82411	11068	127460	56972	38287
P07602	PSAP	0	0	3822.2	0	1482.9
P07737	PFN1	8167.8	0	213510	151340	86744
P07858	CTSB	2226.2	0	3119	2366.1	1544.5
P07900;Q14568;Q58FG0;Q58FG1	HSP90AA1	135320	18088	192540	85080	46750
P07910;P0DMR1;O60812;B7ZW38;B2RXH8	HNRNPC	6008.7	1337.2	21218	14636	8542
P07942	LAMB1	52188	20451	22822	60447	9546.7
P07947	YES1	0	0	400.97	0	0
P07996	THBS1	1550.2	1226	1620.5	2168.6	958.11
P08123	COL1A2	4171.6	1093	3493.5	0	6920.3
P08133	ANXA6	43259	4251.2	278480	192990	55226
P08134;P62745	RHOC	0	0	28549	20360	0
P08195	SLC3A2	107940	62367	574270	610250	537440
P08237	PFKM	0	0	4274.3	0	0
P08238;Q58FF7;Q58FF6	HSP90AB1	81080	10395	76593	36233	31539
P08253;P09237	MMP2	6673.3	3042.1	26898	16525	12684
P09210;P08263	GSTA2	3894.1	0	2855.4	3306.3	0
P09210;P08263	GSTA1	3894.1	0	2855.4	3306.3	0
P08473	MME	2756.9	0	48723	123060	26394
P08567	PLEK	6279.1	4692.9	8831.5	9848.3	0
P08572	COL4A2	30144	21122	28870	26703	16959
P08582	MFI2	0	0	4116.4	0	0
P08648	ITGA5	0	0	3555.9	0	587.93
P08670;P41219;P14136;Q16352;P07197;P07196	VIM	69808	9580.8	114410	5050.5	2060.9
P08754	GNAI3	1962	0	50812	28981	12246
P08758	ANXA5	132590	39307	1138100	798690	335330
P08865	RPSA	17405	0	3287.7	0	0
P08962	CD63	258690	52286	404040	656890	434980
P09104	ENO2	0	0	4126.1	1096.5	988.8
P09211	GSTP1	197300	57303	718590	374280	325890
P09382	LGALS1	30974	33420	504520	194020	126680
P09417	QDPR	6990.4	0	17020	5616.1	4997
P09429;P26583;B2RPK0	HMGB1	0	0	8373.8	9456	0
P09466	PAEP	0	0	0	0	8755.2
P09486	SPARC	1120	0	5745.8	2732.6	0
P09525	ANXA4	6865.4	590.36	81155	51287	16566
P09543	CNP	0	0	40475	29400	3411.1
P09874	PARP1	0	0	2919.1	0	0
P09936	UCHL1	0	0	9378.5	0	0
P09960	LTA4H	0	0	2031.8	430.13	0
P09972	ALDOC	0	0	8612.9	6932	0
P0C0L4;P0C0L5	C4A	0	431.96	557.24	1007.1	239
P0C0L4;P0C0L5	C4B	0	431.96	557.24	1007.1	239
Q71UI9;P0C0S5	H2AFV	19898	0	41941	135720	0
Q71UI9;P0C0S5	H2AFZ	19898	0	41941	135720	0
Q99878;Q96KK5;Q9BTM1;Q16777;Q6FI13;P20671;P0C0S8	HIST1H2AJ	143490	88904	314260	457500	73428
Q99878;Q96KK5;Q9BTM1;Q16777;Q6FI13;P20671;P0C0S8	HIST1H2AH	143490	88904	314260	457500	73428
Q99878;Q96KK5;Q9BTM1;Q16777;Q6FI13;P20671;P0C0S8	H2AFJ	143490	88904	314260	457500	73428
Q99878;Q96KK5;Q9BTM1;Q16777;Q6FI13;P20671;P0C0S8	HIST2H2AC	143490	88904	314260	457500	73428
Q99878;Q96KK5;Q9BTM1;Q16777;Q6FI13;P20671;P0C0S8	HIST2H2AA3	143490	88904	314260	457500	73428
Q99878;Q96KK5;Q9BTM1;Q16777;Q6FI13;P20671;P0C0S8	HIST1H2AD	143490	88904	314260	457500	73428
Q99878;Q96KK5;Q9BTM1;Q16777;Q6FI13;P20671;P0C0S8	HIST1H2AG	143490	88904	314260	457500	73428
P62987;P62979;P0CG47;P0CG48;A0A2R8Y422	UBA52	3206700	1168600	3018000	4448400	2487900
P62987;P62979;P0CG47;P0CG48;A0A2R8Y422	RPS27A	3206700	1168600	3018000	4448400	2487900
P62987;P62979;P0CG47;P0CG48;A0A2R8Y422	UBB	3206700	1168600	3018000	4448400	2487900
P62987;P62979;P0CG47;P0CG48;A0A2R8Y422	UBC	3206700	1168600	3018000	4448400	2487900
P0DJJ0	SRGAP2C	0	2327.1	0	0	0
P0DMV9;P0DMV8	HSPA1B	46673	4660.8	67614	52855	24305
P0DMV9;P0DMV8	HSPA1A	46673	4660.8	67614	52855	24305
P0DOY3;P0DOY2	#N/A	0	0	0	0	16547
P0DP25;P0DP24;P0DP23;P27482;P02585	#N/A	5513	0	88929	44094	2596.7
P10124	SRGN	12894	0	0	0	0
P10301	RRAS	0	0	4739.7	2262.3	0
P10321	HLA-C	0	0	8435.8	32403	48595
P16403;P10412;P16402;P22492;Q02539	HIST1H1C	0	0	5511.5	5051.7	0
P16403;P10412;P16402;P22492;Q02539	HIST1H1E	0	0	5511.5	5051.7	0
P16403;P10412;P16402;P22492;Q02539	HIST1H1D	0	0	5511.5	5051.7	0
P16403;P10412;P16402;P22492;Q02539	HIST1H1T	0	0	5511.5	5051.7	0
P16403;P10412;P16402;P22492;Q02539	HIST1H1A	0	0	5511.5	5051.7	0
P10599	TXN	0	0	12915	35565	20082
P10644	PRKAR1A	1918	0	2534.2	889.19	0
P10721	KIT	0	0	940.92	0	0
P10768	ESD	0	0	2522.7	0	0
P10809	HSPD1	10844	0	4005.1	0	0
P11021	HSPA5	72005	3679.3	39819	38470	9657.2
P11047;Q9Y6N6	LAMC1	113630	67869	50702	87886	19278
P11142	HSPA8	382270	42366	499420	354440	267740
P11166	SLC2A1	6112.3	2363.5	3469.7	11074	0
P11169;Q8TDB8	SLC2A3	0	0	0	3183.4	0
P11169;Q8TDB8	SLC2A14	0	0	0	3183.4	0
P11216	PYGB	3551.9	711.1	4710.4	2342.6	1312.6
P11233	RALA	0	0	34068	15502	4849.9
P11234	RALB	0	0	18769	3062.3	0
P11279	LAMP1	14456	11607	13620	37228	18376
P11413	G6PD	0	0	5386.4	1128.6	0
P11586	MTHFD1	664.78	0	917.2	0	0
P11766	ADH5	0	0	4815.9	1555.7	0
P60891;P21108;P11908	PRPS1	0	0	947.29	0	0
P60891;P21108;P11908	PRPS1L1	0	0	947.29	0	0
P60891;P21108;P11908	PRPS2	0	0	947.29	0	0
P11940;Q13310	PABPC1	1723	0	2377.1	904.95	0
P11940;Q13310	PABPC4	1723	0	2377.1	904.95	0
P12107	COL11A1	8464.7	1253.2	3770.4	14526	1515.8
P12109	COL6A1	30713	16481	31944	31124	16505
P12110	COL6A2	1361.8	0	2787.7	4973.1	779.83
P12111	COL6A3	1078.6	2431.8	3401.2	2551.5	1604.5
P12814	ACTN1	11209	410.93	21099	12787	6414.4
P12830	CDH1	0	0	25589	4329.3	2067.4
P12955	PEPD	2564.2	0	9560.4	670.16	4328.8
P12956	XRCC6	311.24	0	1408.2	0	0
P13010	XRCC5	2450.5	0	0	0	0
P13164;Q01629;Q01628	IFITM1	0	0	0	136530	54766
P13164;Q01629;Q01628	IFITM2	0	0	0	136530	54766
P13164;Q01629;Q01628	IFITM3	0	0	0	136530	54766
P13473	LAMP2	10074	0	0	28653	11480
P13489	RNH1	0	0	0	686.3	1032.8
P13611	VCAN	4648.2	719.08	0	0	0
P13639;Q15029	EEF2	30697	0	32183	21951	5934
P13671	C6	1517.9	443.35	651.29	777.13	474.51
P13688	CEACAM1	0	0	719.14	4169.1	2278.3
P13693;Q56UQ5	TPT1	0	0	6949.5	5021.3	0
P13797;P13796;Q14651	PLS3	2248.2	0	37776	13920	4309.2
P13798	APEH	0	0	2036.2	0	0
P13861	PRKAR2A	0	0	1193.8	0	0
P13987	CD59	235050	53309	942120	811990	485410
P14209	CD99	9802.7	0	62940	31375	10478
P14324	FDPS	0	0	3263.2	2110	0
P14543	NID1	35963	3745.5	16218	29817	4197.5
P14550	AKR1A1	1079.3	0	1480.6	1010	0
P14618;P30613	PKM	101820	19274	143720	133290	71233
P14625;Q58FF3	HSP90B1	20260	928.26	3112.7	9136.1	2567.1
P14679	TYR	0	0	24469	93391	7643.2
P14923	JUP	0	0	0	0	13894
P15121	AKR1B1	0	0	4130.6	0	0
P15311	EZR	0	0	70112	27119	1933.9
P15559	NQO1	118490	5903.1	170600	115220	38621
P15880	RPS2	0	0	0	1666.2	0
P15924	DSP	0	0	0	0	8246.3
P16035	TIMP2	6293.6	3994.1	47667	9525.9	5817.9
P16070	CD44	28970	7316.4	277710	158760	97072
P16083	NQO2	0	0	2143.4	0	0
P16112	ACAN	395.58	706.94	0	0	0
P16152	CBR1	20572	0	40822	20814	2784.1
P16401	HIST1H1B	0	0	1494.6	0	0
P16949	STMN1	0	0	3001.2	0	0
P17066;P48741	HSPA6	26273	4772.2	32597	21321	19209
P17066;P48741	HSPA7	26273	4772.2	32597	21321	19209
P17643	TYRP1	288980	45934	162420	430230	214920
P17655	CAPN2	0	0	836.28	0	0
P17813	ENG	0	0	4657	2856.9	0
P17858	PFKL	1994.9	0	3951.4	1877.8	922.03
P17931	LGALS3	11215	7419.2	152560	48736	46514
P17980	PSMC3	1887.9	0	1682.6	0	0
P17987	TCP1	14749	0	18782	9359.5	1524.9
P18084	ITGB5	0	0	793.24	676.34	0
P18085	ARF4	0	0	16526	9612.4	0
P18124	RPL7	2845.2	0	10187	6126.4	1674.1
P18206	VCL	52911	8760.4	56441	45197	23040
P18621	RPL17	3112.3	0	4914.7	5135.5	0
P18669;P15259	PGAM1	10700	0	56937	14939	13688
P19021	PAM	0	0	874.68	0	0
P19338	NCL	2914.3	0	7542.6	12356	1243.5
P19823	ITIH2	0	0	0	0	1251.4
P20073	ANXA7	0	0	5675.8	5653	835.26
P20339	RAB5A	0	0	8982.3	3726.3	0
P20340;Q9NRW1	RAB6A	0	0	19019	39718	4616.2
P20340;Q9NRW1	RAB6B	0	0	19019	39718	4616.2
P20618	PSMB1	0	0	12408	0	0
P20645	M6PR	3683.5	0	8712	22732	2820.1
P20742	PZP	6695.6	0	12588	5243.6	970.54
P20774	OGN	5976.1	1975.1	5426.4	4404.5	0
P20908	COL5A1	406.34	0	0	0	0
P21266;P46439	GSTM3	0	0	1962.4	4646.1	0
P21266;P46439	GSTM5	0	0	1962.4	4646.1	0
P21281;P15313	ATP6V1B2	20193	0	26414	19945	2658.2
P21283	ATP6V1C1	0	0	1921	0	0
P21291	CSRP1	0	0	12072	1599.3	0
P21333	FLNA	50139	4557.8	78993	30597	14893
P21589	NT5E	0	0	4046.7	1442.9	1352.7
P21926	CD9	395780	199940	704370	881650	832250
P22061	PCMT1	0	0	4413.1	2446.2	0
P22223	CDH3	0	0	4875.2	3635.6	0
P22234	PAICS	0	0	838.15	0	0
P22314	UBA1	15549	0	23979	8763.7	2461
P22352	GPX3	6174.5	0	0	0	3313.4
P22392;O60361	NME2P1	0	0	15659	7852.9	4810.7
P22392;O60361	NME2	0	0	15659	7852.9	4810.7
P22413	ENPP1	2461.4	0	6238.6	20031	5529.2
P22626	HNRNPA2B1	0	0	1560.4	1073.1	0
P23246	SFPQ	0	0	0	1103.3	0
P23381	WARS	0	0	11171	5158.2	0
P23396	RPS3	4712	0	3287.3	2248.2	0
Q13332;P23468;P10586	PTPRS	0	0	412.72	392.01	0
Q13332;P23468;P10586	PTPRD	0	0	412.72	392.01	0
Q13332;P23468;P10586	PTPRF	0	0	412.72	392.01	0
P23526	AHCY	36494	5920.3	48276	51722	7231.1
P23528	CFL1	20116	4637.8	110130	72848	51928
P23634	ATP2B4	0	0	1159.2	0	0
P24530;P25101	EDNRB	3926.5	0	50294	88134	10608
P24821	TNC	0	0	6678.2	0	0
P24941;P06493;Q00526;Q00535;P11802;Q00534;P50750;Q96Q40;O94921;Q07002;Q00536;Q00537;Q9NYV4;Q14004	CDK2	0	0	16759	6402.5	0
P24941;P06493;Q00526;Q00535;P11802;Q00534;P50750;Q96Q40;O94921;Q07002;Q00536;Q00537;Q9NYV4;Q14004	CDK1	0	0	16759	6402.5	0
P24941;P06493;Q00526;Q00535;P11802;Q00534;P50750;Q96Q40;O94921;Q07002;Q00536;Q00537;Q9NYV4;Q14004	CDK3	0	0	16759	6402.5	0
P25391	LAMA1	78160	30516	23223	35307	4115.4
P25705	ATP5A1	2516.8	7102.1	3733.6	0	0
P25786	PSMA1	0	0	670.59	0	0
P26006	ITGA3	0	0	707.8	0	0
P26022	PTX3	0	0	0	0	3380.1
P26038	MSN	11669	0	144890	115450	43680
P26232	CTNNA2	0	0	8113.1	2514.9	468.55
P26368	U2AF2	0	0	0	2001.4	0
P26373	RPL13	0	0	27657	18480	0
P26641	EEF1G	8836.8	0	9393.4	4392.3	2242.1
P27105	STOM	92858	45326	466070	206550	194330
P27169	PON1	104710	39467	57261	41557	28692
P27348	YWHAQ	3455.7	0	10862	6973.4	4159.4
P27487	DPP4	2224	0	153340	91632	90725
P27635;Q96L21	RPL10	0	0	9565.4	0	0
P27635;Q96L21	RPL10L	0	0	9565.4	0	0
P27701	CD82	3370.4	0	10385	45953	23464
P27797	CALR	0	0	2080.6	0	0
P27816	MAP4	260.25	0	0	609.78	0
P28066	PSMA5	0	0	13253	0	0
P28070	PSMB4	4869.9	0	14175	5617.3	0
P28074	PSMB5	0	0	6205.4	0	0
P28161	GSTM2	0	0	3696.7	2378.5	0
P28482;P27361;P31152;Q16659	MAPK1	0	0	4720.7	2166.3	0
P28482;P27361;P31152;Q16659	MAPK3	0	0	4720.7	2166.3	0
P28827;Q15262;O14522	PTPRM	0	0	1319.2	1070.1	0
P28838	LAP3	0	0	3196.5	0	0
P29401	TKT	20812	784.62	55876	31832	19589
P29692	EEF1D	0	0	797.28	0	0
P29966	MARCKS	0	0	23354	6513.9	0
P29992;P19086;Q03113	GNA11	1010.3	0	15829	9810.7	5686.4
P30041	PRDX6	0	0	44522	2476.5	0
P30043	BLVRB	0	0	11630	2354	0
P30050	RPL12	3886.9	0	5836	3226.2	0
P30085	CMPK1	0	0	3356.8	0	0
P30086	PEBP1	10408	7238.1	267890	104650	66492
P30101	PDIA3	0	0	1133.8	0	0
P30153	PPP2R1A	1427.4	0	3348.6	1482.4	0
P31150	GDI1	0	0	10418	0	0
P31689	DNAJA1	6684.9	0	8346.8	9227.1	2356
P31939	ATIC	7200.3	0	5197.3	4031.8	850.8
P31943;P55795	HNRNPH1	7804.4	0	3842.3	3611.4	0
P31943;P55795	HNRNPH2	7804.4	0	3842.3	3611.4	0
P31946	YWHAB	8051.2	2709.2	43138	42288	12879
P31948	STIP1	0	0	14199	2462.2	804.16
P31949	S100A11	0	0	12584	0	0
P32004	L1CAM	0	0	202.82	544.88	0
P32119	PRDX2	11575	0	12687	0	0
P32754	HPD	888.46	0	0	0	0
P32969	RPL9	0	0	6103.3	5080.6	0
P34932;O95757	HSPA4	891.16	0	4128.8	1893.3	1390.8
P35052	GPC1	2590.8	0	0	1612.9	0
P35080	PFN2	0	0	30304	8535.7	0
P35221;Q9UI47	CTNNA1	7253.4	0	105940	46799	20883
P35222	CTNNB1	5407.2	0	95126	39926	21203
P35237	SERPINB6	0	0	9290.9	664.41	2576.5
P35241	RDX	0	0	30409	8002.1	3357.1
P35442	THBS2	0	0	0	3042.8	0
P35443	THBS4	7467.1	1298.6	5208.2	5560.9	2432.9
P35527;CON__P35527	KRT9	284750	120480	138460	574270	6198100
P35579	MYH9	41454	13543	60353	28988	2105.7
P35580	MYH10	2285.4	5179.6	30905	16117	879.04
P35606	COPB2	286.25	0	0	0	0
P35611	ADD1	0	0	457.93	0	0
P35613	BSG	0	0	5004.6	13405	5993.8
P35858	IGFALS	0	0	2709	1501.4	0
P35998	PSMC2	0	0	743.94	0	0
P36405	ARL3	0	0	3054.8	0	0
P36406	TRIM23	0	0	3679.6	2799.8	0
P36543	ATP6V1E1	8744.1	0	20903	1929.4	3530.2
P36578	RPL4	0	0	6248.8	2171.5	0
P36871	PGM1	0	0	1044.6	0	0
P36873;P62136	PPP1CC	0	0	3939.8	0	0
P36873;P62136	PPP1CA	0	0	3939.8	0	0
P37235;P84074;P61601	HPCAL1	0	0	7552.4	2709.2	0
P37802	TAGLN2	3198.5	0	9361	2761.3	0
P37837	TALDO1	10213	0	3556.4	2863.6	1728.9
P37840	SNCA	0	0	2708	0	0
P38405	GNAL	0	0	1842.9	0	0
P38606	ATP6V1A	21866	1938.9	37064	20804	10796
P38646	HSPA9	8834.9	3613.8	3209.3	837.46	0
P39060	COL18A1	917.1	1134.7	38571	5888.2	24170
P40121	CAPG	0	0	1461.1	0	0
P40227	CCT6A	12735	0	18824	12011	1758.9
P40925	MDH1	0	0	68902	19488	20481
P40926	MDH2	1224.5	0	2258.9	0	0
P40967	PMEL	347250	2851.1	449580	736230	562580
P43003	SLC1A3	0	0	5400.5	5222.9	2648
P43007	SLC1A4	21676	4151.9	138420	226460	126970
P43034	PAFAH1B1	1066.3	0	3986.2	2377.6	641.02
P43121	MCAM	0	0	33310	13290	13763
P43235;O60911	CTSK	17195	0	79633	22520	4145.3
P43686	PSMC4	0	0	1355.9	0	0
P46776	RPL27A	10563	0	16690	0	3533.9
P46777	RPL5	18873	1967.5	33877	18995	3748.4
P46781	RPS9	8130.6	0	2298.9	7369.2	0
Q8TDQ7;P46926	GNPDA2	0	0	1702.7	0	0
Q8TDQ7;P46926	GNPDA1	0	0	1702.7	0	0
P46939	UTRN	0	0	2637.3	528.18	110.68
P46940;Q13576;Q86VI3	IQGAP1	1771.8	0	37471	13327	7781.8
P47755	CAPZA2	0	0	2769.9	0	0
P47756	CAPZB	3972.4	0	11698	6898	6617.5
P48029	SLC6A8	0	0	4159.1	1058.4	0
P48426;P78356	PIP4K2A	1366.3	0	17764	4669	1890.7
P48509	CD151	0	0	0	27579	0
P48643	CCT5	4868	0	9521.2	3111.9	0
P49006	MARCKSL1	0	0	19511	0	0
P49184	DNASE1L1	0	0	4190.7	0	0
P49189	ALDH9A1	615.14	0	4086.2	1791.2	0
P49327	FASN	3215.9	0	386.53	958.34	146.86
P49368	CCT3	9781.6	0	14097	8493.1	1462.8
P49411	TUFM	0	24080	14401	0	0
P49720	PSMB3	0	0	7975.2	3764.5	0
P50148	GNAQ	0	0	23781	14547	5351
P50281	MMP14	0	0	32720	18195	1386.5
P50395	GDI2	4153.9	0	65143	21774	6815.7
P50454	SERPINH1	0	2487.1	5718.8	4861.5	2245.4
Q8IZP2;P50502;Q8NFI4	ST13P4	6134.7	0	32613	21296	3824.9
Q8IZP2;P50502;Q8NFI4	ST13	6134.7	0	32613	21296	3824.9
Q8IZP2;P50502;Q8NFI4	ST13P5	6134.7	0	32613	21296	3824.9
P50552	VASP	0	0	3215.5	3328.7	0
P50914	RPL14	0	0	14568	7323.6	0
P50990	CCT8	17164	0	17091	8076.4	4543.8
P50991	CCT4	3892.8	0	14346	1906.9	250.11
P50995	ANXA11	929.03	0	67335	55258	14326
P51148	RAB5C	12398	0	75291	53531	34546
P51149	RAB7A	58417	15110	245260	188430	123820
P51153;P59190	RAB13	0	0	4251	0	1879.6
P51159;O00194	RAB27A	3330.7	0	22652	12579	5043.6
P51606	RENBP	0	0	494.89	0	0
P51798	CLCN7	0	0	0	2197.5	0
P51810	GPR143	0	0	0	2488.5	0
P51888	PRELP	1383.6	0	0	1848.1	0
P52209	PGD	6068.8	0	9170.9	1041.7	659.36
P52272	HNRNPM	1480.4	0	0	0	0
P52565	ARHGDIA	4152.1	0	85633	20300	39425
P52597	HNRNPF	2083.3	0	2359.9	0	0
P52788	SMS	11316	0	27805	20642	6247.2
P52907	CAPZA1	4023.5	0	15338	5294.2	1416.9
P52943	CRIP2	0	0	2941.1	0	0
P53004	BLVRA	0	0	1724.2	3720.2	0
P53396	ACLY	7838.5	0	6501.9	6404.6	1538.4
P53621	COPA	487.34	0	0	0	0
P53634	CTSC	0	0	1448.1	1548.9	0
P53801	PTTG1IP	56006	33368	113390	200900	124300
P53985	SLC16A1	0	0	7168.7	6729.2	1987.3
P53990	IST1	4636.1	0	52886	41862	4896.5
P54289	CACNA2D1	0	0	625.69	1464.5	423.14
P54652	HSPA2	31349	0	40807	15847	1862.1
P54709	ATP1B3	4955	0	64132	76850	42773
P54920;Q9H115	NAPA	0	0	11127	7713	1947.3
P55058	PLTP	19382	6561.3	16021	18928	21735
P55072	VCP	3456.9	0	15674	5763.4	2709.2
P55209;Q99733	NAP1L1	4423.7	0	5569.7	3443.7	0
P55209;Q99733	NAP1L4	4423.7	0	5569.7	3443.7	0
P55268	LAMB2	26369	7552.5	4316.6	3173.8	0
P55786;A6NEC2	NPEPPS	0	0	1120.7	0	0
P55786;A6NEC2	NPEPPSL1	0	0	1120.7	0	0
P57729;O14966	RAB38	12523	4059	27506	35081	3998.4
P59998	ARPC4	5193.3	0	47653	19647	16135
P60033	CD81	714940	305520	1307800	1434600	742090
P60174	TPI1	81335	7262.1	247710	121030	77855
P60201	PLP1	47805	30004	176690	145490	112820
P60660;P14649	MYL6	41283	8507.8	141270	65207	17311
P63261;P60709;Q562R1;Q9BYX7	ACTG1	564210	187600	1600800	787290	493900
P63261;P60709;Q562R1;Q9BYX7	ACTB	564210	187600	1600800	787290	493900
P60842;P38919	EIF4A1	8025.6	0	6329.5	2170.9	0
P60900	PSMA6	0	0	3149.5	0	0
P60903	S100A10	8432.9	0	126590	34545	14551
P60953	CDC42	0	0	44840	29385	24411
P60981	DSTN	0	0	8932.5	6332.9	0
P61006	RAB8A	0	0	3401	1853.5	0
P61019;Q8WUD1	RAB2A	0	0	5768.3	4423.9	0
P61020	RAB5B	0	0	29707	6858.1	0
P61026	RAB10	2858.6	0	24580	22439	7305.7
P61088;Q5JXB2	UBE2N	0	0	57836	6622.1	0
P61088;Q5JXB2	UBE2NL	0	0	57836	6622.1	0
P61106	RAB14	2011	0	6483.9	6359	962.13
P61158;Q9P1U1	ACTR3	4775	0	26866	13867	3622.2
P61160	ACTR2	6616.6	0	19067	5231.7	7145.2
P61163;P42025	ACTR1A	3325.4	0	11016	6727.6	0
P61163;P42025	ACTR1B	3325.4	0	11016	6727.6	0
P84077;P61204	ARF1	19234	0	80947	78823	11837
P84077;P61204	ARF3	19234	0	80947	78823	11837
P61224;A6NIZ1;O95716	RAP1B	29262	9814.8	47940	48415	22317
P61225;Q9Y3L5;P10114	RAP2B	17516	0	56287	67632	39884
P61247	RPS3A	8516.4	4049.7	11150	45028	5773.4
P61254;Q9UNX3	RPL26L1	0	0	13141	14873	0
P61254;Q9UNX3	RPL26	0	0	13141	14873	0
P61353	RPL27	9240.5	0	21900	17578	0
P61421	ATP6V0D1	0	0	0	0	2546.3
P61513;A6NKH3	RPL37A	21609	0	18141	51066	8624.7
P61586	RHOA	0	0	50401	32657	49751
P61764	STXBP1	0	0	6696	1312.3	0
P61769	B2M	0	0	10564	20297	0
P61978	HNRNPK	2675.5	0	2936.9	2033.1	0
P61981	YWHAG	0	0	22946	13663	2623.4
P62081	RPS7	0	0	1969.7	0	0
P62140	PPP1CB	9187	0	9014.2	0	0
P62195	PSMC5	0	0	931.12	0	0
P62241	RPS8	13847	0	39651	27806	8547.8
P62244	RPS15A	0	0	1736.9	0	0
P62249	RPS16	28049	2830.3	31203	33340	12663
P62258	YWHAE	6485.8	3202.2	134280	91341	13572
P62266	RPS23	7530.2	0	0	7350.5	5362.2
P62269	RPS18	31102	0	73840	57340	16191
P62277	RPS13	10530	0	39671	35486	2815
P62280	RPS11	3214.1	0	6143.1	4262.5	0
P62318	SNRPD3	9710	0	20067	25490	0
P62330	ARF6	0	0	28590	20994	6730.3
P62333	PSMC6	0	0	653.26	0	0
P62424	RPL7A	0	0	7478.7	3492.1	0
P62701;P22090;Q8TD47	RPS4X	38597	3059.6	20550	20424	8275.1
P62701;P22090;Q8TD47	RPS4Y1	38597	3059.6	20550	20424	8275.1
P62701;P22090;Q8TD47	RPS4Y2	38597	3059.6	20550	20424	8275.1
P67775;P62714	PPP2CA	1350.3	0	4379.1	0	0
P67775;P62714	PPP2CB	1350.3	0	4379.1	0	0
P62750	RPL23A	3558.6	0	32239	30235	7643.3
P62753	RPS6	0	0	10138	0	0
P62805	HIST1H4A	2670000	838350	4064600	9336400	1120400
P62820	RAB1A	5091.2	0	27012	20753	5730.5
P62826	RAN	41854	0	12553	35063	10455
P62829	RPL23	12020	0	10975	16622	6891.4
P62834	RAP1A	0	0	3039.4	5307.5	0
P62841	RPS15	2863.7	0	0	0	0
P62847	RPS24	3205.2	0	6249.4	11783	3260.7
P62851	RPS25	29685	0	67612	103830	19314
P62854;Q5JNZ5	RPS26	27439	0	10721	52749	0
P62854;Q5JNZ5	RPS26P11	27439	0	10721	52749	0
P62873;P16520	GNB1	0	6296.2	61736	51595	14579
P62879	GNB2	3101	0	30736	32537	21254
P62888	RPL30	0	0	6616.1	4332.4	0
P62899	RPL31	8196.8	0	23310	44344	3915.7
P62906	RPL10A	0	0	0	4761.5	0
P62913	RPL11	9605.7	0	9088.5	8156.2	934.37
P62917	RPL8	0	0	19502	24607	4384.5
P62937;P0DN26;A0A0B4J2A2;A0A075B767;A0A075B759;Q9Y536;F5H284	PPIA	217490	48804	819890	526060	382310
P62942	FKBP1A	0	0	83823	46598	5249.2
P63000;P60763;P15153;P17081;Q9H4E5	RAC1	9386.6	4296.2	76981	75050	26085
P63000;P60763;P15153;P17081;Q9H4E5	RAC2	9386.6	4296.2	76981	75050	26085
P63000;P60763;P15153;P17081;Q9H4E5	RAC3	9386.6	4296.2	76981	75050	26085
P63010	AP2B1	0	0	0	870.11	0
P63027	VAMP2	0	0	14787	9063.9	0
P63096	GNAI1	0	0	23168	12313	0
P63104	YWHAZ	57004	21773	434920	287520	128020
P63151;Q66LE6	PPP2R2A	0	0	1333.5	0	0
P63151;Q66LE6	PPP2R2D	0	0	1333.5	0	0
P63241;Q9GZV4;Q6IS14	EIF5A	5946.4	5045.9	6000.7	4066	10573
P63241;Q9GZV4;Q6IS14	EIF5A2	5946.4	5045.9	6000.7	4066	10573
P63241;Q9GZV4;Q6IS14	EIF5AL1	5946.4	5045.9	6000.7	4066	10573
P63244	GNB2L1	9264.2	0	5216.3	4131.8	0
P67936	TPM4	0	0	20769	1254.9	1594.8
P68032;P68133	ACTC1	0	0	86470	28748	11191
P68032;P68133	ACTA1	0	0	86470	28748	11191
P68104;Q5VTE0;Q05639	EEF1A1	145010	16392	364390	191670	93445
P68104;Q5VTE0;Q05639	EEF1A1P5	145010	16392	364390	191670	93445
P68104;Q5VTE0;Q05639	EEF1A2	145010	16392	364390	191670	93445
P68366	TUBA4A	51991	23316	34055	71628	23817
P68371	TUBB4B	26130	5634.3	40445	23492	10181
Q8NEV1;P68400	CSNK2A3	0	0	2277.2	0	0
Q8NEV1;P68400	CSNK2A1	0	0	2277.2	0	0
P68402	PAFAH1B2	0	0	15968	3790.5	0
P69905	HBA1	5250.7	0	0	3649.9	5461.4
P78324;O00241	SIRPA	0	0	8670.4	7085.6	1553.7
P78324;O00241	SIRPB1	0	0	8670.4	7085.6	1553.7
P78371	CCT2	13945	0	19037	9817.6	1813.9
P78417	GSTO1	13649	0	113040	61875	33690
P78527	PRKDC	101.53	0	0	0	0
P78539	SRPX	63602	1445.8	59225	28612	33599
P80511	S100A12	0	0	0	16097	0
P84095	RHOG	3741.4	0	20800	24188	7287.8
P84098	RPL19	2023.2	0	26916	6406.2	0
P84103	SRSF3	15430	0	12693	17435	5078.5
P84243;Q71DI3;P68431;Q16695;Q6NXT2	H3F3A	252140	119450	355480	532390	87314
P84243;Q71DI3;P68431;Q16695;Q6NXT2	HIST2H3A	252140	119450	355480	532390	87314
P84243;Q71DI3;P68431;Q16695;Q6NXT2	HIST1H3A	252140	119450	355480	532390	87314
P84243;Q71DI3;P68431;Q16695;Q6NXT2	HIST3H3	252140	119450	355480	532390	87314
P84243;Q71DI3;P68431;Q16695;Q6NXT2	H3F3C	252140	119450	355480	532390	87314
P98160	HSPG2	247640	138730	179460	237050	147300
Q00577	PURA	0	0	5049.8	0	0
Q00610;P53675	CLTC	31518	263.39	52851	20950	5714.4
Q00839	HNRNPU	7168.2	0	5151.8	7085.6	525.19
Q01082;P11277;O15020	SPTBN1	22298	187.91	15653	8874.2	130.04
Q01130;Q9BRL6	SRSF2	14476	0	0	15594	0
Q01130;Q9BRL6	SRSF8	14476	0	0	15594	0
Q01469	FABP5	0	0	7274.6	5216.1	16575
Q01518	CAP1	16353	3280	94935	33444	17326
Q01650;Q9UM01;Q92536	SLC7A5	44313	34305	196010	296750	223160
Q01813	PFKP	10643	0	31439	13180	4575.3
Q01844	EWSR1	0	0	0	686.32	0
Q02413	DSG1	0	0	0	0	32368
Q02790	FKBP4	0	0	1682.7	1170.5	0
Q02809	PLOD1	29327	3132.5	30544	8259.4	1336.6
Q02818	NUCB1	0	0	0	2156.9	0
Q02878	RPL6	0	0	2036.8	3454.8	0
Q03135;P56539	CAV1	0	0	4943.6	0	0
Q03135;P56539	CAV3	0	0	4943.6	0	0
Q03692	COL10A1	2480.1	1842.8	0	2163.5	0
Q04671	OCA2	0	0	6167.5	26558	4687.6
Q04721	NOTCH2	0	0	24203	2993.8	0
Q04760	GLO1	0	0	6273.5	0	0
Q04917	YWHAH	1797.6	0	6006.6	2091.4	0
Q04941	PLP2	0	0	29722	0	0
Q06481	APLP2	2294.2	0	599.2	1683.8	2420.9
Q06828	FMOD	0	7572.5	2117.1	8181.6	0
Q06830;Q13162	PRDX1	4176.3	0	45745	55656	27859
Q07020	RPL18	0	0	31775	15261	4465.3
Q07954	LRP1	372.94	171.27	1067.6	227.33	0
Q07955	SRSF1	5487.2	0	5047.9	8484.4	0
Q08188	TGM3	0	0	0	0	8055.4
Q08380	LGALS3BP	1107400	211330	1009100	1730700	1356200
Q08431	MFGE8	436610	223570	1338100	1303800	601860
Q08554	DSC1	0	0	0	0	1293.7
Q08722	CD47	0	0	26839	26177	15292
Q09666	AHNAK	426.1	0	23173	2495.1	1633.4
Q10588	BST1	0	0	6681.3	12494	4329.3
Q12792;Q6IBS0	TWF1	0	0	16858	0	0
Q12805	EFEMP1	0	0	0	2895.5	0
Q12841	FSTL1	0	0	0	2153.9	0
Q12846	STX4	0	0	2638.5	3586.6	1701.6
Q12860	CNTN1	0	0	1011	0	0
Q12913	PTPRJ	0	0	319.58	341.87	0
Q12929	EPS8	0	0	1714.8	0	0
Q12959	DLG1	0	0	2116.5	1208.1	0
Q12965	MYO1E	0	0	728.3	889.54	0
Q12974;Q93096	PTP4A2	0	0	7058	0	0
Q12974;Q93096	PTP4A1	0	0	7058	0	0
Q13103	SPP2	2387.3	5090.8	5396.8	0	0
Q13126	MTAP	0	0	2253.5	0	0
Q13200	PSMD2	779.37	0	478.01	0	0
Q13303;Q14722	KCNAB2	0	0	14530	2324.8	4566.6
Q13409	DYNC1I2	2158.2	0	0	0	0
Q13418	ILK	1660.3	0	1872.5	2110.1	0
Q13425	SNTB2	0	0	8405.7	5063.2	2865.3
Q13491	GPM6B	9894.8	0	9264.6	13631	5136.4
Q13492	PICALM	0	0	1912.3	0	0
Q13509	TUBB3	612.08	0	3206.6	737.88	0
Q13510	ASAH1	10070	0	3254	8196.2	5869.2
Q13557;Q9UQM7;Q13554;Q13555	CAMK2D	1098.7	0	3902.9	0	0
Q13557;Q9UQM7;Q13554;Q13555	CAMK2A	1098.7	0	3902.9	0	0
Q13557;Q9UQM7;Q13554;Q13555	CAMK2B	1098.7	0	3902.9	0	0
Q13557;Q9UQM7;Q13554;Q13555	CAMK2G	1098.7	0	3902.9	0	0
Q13561	DCTN2	11423	0	1830.4	6287.2	1973.7
Q13637	RAB32	17104	3275.7	54700	81854	40984
Q13642	FHL1	1217.8	0	1151.5	2813.9	0
Q13740	ALCAM	0	0	738.02	0	0
Q13813	SPTAN1	12860	0	6457.1	3695.2	175.53
Q13835	PKP1	0	0	0	0	6149.8
Q13885;Q9BVA1	TUBB2A	15792	1381	12376	16207	1979.1
Q13885;Q9BVA1	TUBB2B	15792	1381	12376	16207	1979.1
Q14019	COTL1	0	0	9165	2292.2	0
Q14031	COL4A6	834.29	0	0	1675.4	0
Q14108	SCARB2	0	0	0	1386.3	0
Q14112	NID2	0	0	0	0	187.51
Q14118	DAG1	0	0	807.57	0	0
Q14152	EIF3A	394.16	0	0	337.21	0
Q14203	DCTN1	389.15	0	465.28	0	0
Q14204	DYNC1H1	5217.3	68.378	2669.4	992.58	131.71
Q14240	EIF4A2	706.81	0	1794.7	0	0
Q14254	FLOT2	0	0	3159.8	1109.1	0
Q14344	GNA13	0	0	33428	15138	11167
Q14574	DSC3	0	0	0	0	1003.6
Q14697	GANAB	1089.3	0	894.32	1266.5	0
Q14699;Q52LD8	RFTN1	0	0	6068.6	2483.4	0
Q14764	MVP	67013	0	62292	108480	47245
Q14847	LASP1	0	0	1715	0	0
Q14914	PTGR1	0	0	6072.7	0	0
Q14956	GPNMB	24429	0	24291	41520	15718
Q14964	RAB39A	0	0	3524.1	1748.3	0
Q14974	KPNB1	3252.9	0	4315.5	1778.1	0
Q15019	SEPTIN2	8984.2	0	25352	7825.5	0
Q15063	POSTN	3825.4	1631.7	5106.8	3332.3	0
Q15084	PDIA6	4622.1	0	0	1365.1	0
Q15113	PCOLCE	1022	0	2018.6	1874.8	0
Q15149;Q9UPN3	PLEC	0	0	60.545	0	0
Q15185	PTGES3	0	0	4992.2	0	0
Q15286	RAB35	0	0	5149.8	4676.5	3587.2
Q15365;P57723	PCBP1	0	0	7187.9	3753.4	3419.3
Q15382	RHEB	0	0	0	1336.9	0
Q15435	PPP1R7	0	0	1709.8	0	0
Q15493	RGN	3640.1	0	0	2189	0
Q15517	CDSN	0	0	0	0	11563
Q15555	MAPRE2	1833.5	0	845	1966.8	0
Q15582	TGFBI	10950	8387.9	6687.6	1430.5	0
Q15758	SLC1A5	0	0	0	32163	0
Q15836	VAMP3	10908	0	46350	37225	17479
Q15904	ATP6AP1	1189.5	0	2197.4	0	0
Q15907;P62491;P57735	RAB11B	0	0	36345	25055	3705.1
Q15907;P62491;P57735	RAB11A	0	0	36345	25055	3705.1
Q16134	ETFDH	0	953.63	0	0	0
Q16181;Q6ZU15	SEPTIN7	4211.4	0	13337	4570.6	746.86
Q16270	IGFBP7	1704.3	0	57350	14333	4009.1
Q16555;Q14194	DPYSL2	4718.9	0	7919.6	1235.3	0
Q16585	SGCB	0	0	8265	1831	0
Q16610	ECM1	0	0	554.96	0	0
Q16629	SRSF7	5529.2	0	0	5503.4	0
Q16655	MLANA	35888	0	31724	88508	20092
Q16658	FSCN1	0	0	13389	4577.1	0
Q16769	QPCT	2452.8	0	5683	890.73	0
Q16772	GSTA3	1560.2	0	0	0	0
Q3ZCM7	TUBB8	25410	0	35988	24258	11981
Q4KMQ2	ANO6	0	0	3109.4	1015.6	0
Q58FF8	HSP90AB2P	0	0	6522.8	5511	0
Q5JWF2	GNAS	0	0	18001	10573	5732.6
Q5TEC6	HIST2H3PS2	45014	13883	78353	133080	17359
Q5VW32	BROX	0	0	4362.3	5782.8	0
Q5ZPR3	CD276	0	0	5872.2	2664.1	0
Q68BL8	OLFML2B	0	0	29210	0	1810.5
Q6AZZ1	TRIM68	0	3438	2324.5	0	0
Q6NUT3	MFSD12	0	0	0	1130.9	0
Q6NZI2	PTRF	0	0	6206.8	3373.3	0
Q6PCB0	VWA1	924.66	0	13904	9261	0
Q6RW13	AGTRAP	0	0	0	7723.8	0
Q6SZW1	SARM1	29132	0	29184	27130	9294.2
Q6UVK1	CSPG4	18488	529.36	60971	23252	6441.7
Q6UVY6	MOXD1	0	0	530.88	0	0
Q6YHK3	CD109	0	0	2403.2	2647.9	290.3
Q6ZMU1	C3P1	925.92	0	0	2860.8	0
Q71RS6	SLC24A5	0	0	0	5921.9	0
Q7KZF4	SND1	1983	0	0	0	0
Q7L576;Q96F07	CYFIP1	0	0	2393.4	1161.5	0
Q7L576;Q96F07	CYFIP2	0	0	2393.4	1161.5	0
Q9H8S9;Q7L9L4	MOB1A	0	0	4468.3	0	0
Q9H8S9;Q7L9L4	MOB1B	0	0	4468.3	0	0
Q7LBR1	CHMP1B	0	0	28807	31764	0
Q7Z406	MYH14	0	0	226.38	0	0
Q7Z5G4	GOLGA7	0	0	4654.3	0	0
Q86VP6;O75155	CAND1	0	0	511.23	0	0
Q86WC4	OSTM1	0	0	0	4389.5	0
Q86Y82	STX12	0	0	3044.7	6231.6	0
Q8IUE6	HIST2H2AB	5982	0	0	27653	0
Q8IUX7;Q8N436	AEBP1	7724.3	1243.5	9088.8	8105.3	0
Q8IVM0	CCDC50	9375	0	0	4169	1907.8
Q8IWA5	SLC44A2	0	0	6308.2	6505.1	0
Q8IY95	TMEM192	0	0	0	12327	0
Q8IZ83	ALDH16A1	2127.4	0	1298.5	0	0
Q8IZP0	ABI1	0	0	2940.2	1042.2	0
Q8N0Y7	PGAM4	0	0	3926.7	1552.7	0
Q8N145	LGI3	20345	0	33399	29527	3537.2
Q8N336	ELMOD1	0	37174	0	0	5434.8
Q8N4C8	MINK1	0	0	407.91	320.32	0
Q8N9N7	LRRC57	0	0	12930	0	0
Q8NC51	SERBP1	0	0	0	1444.6	0
Q8NFP9	NBEA	7569.8	1776.7	5098.8	8362	1357.5
Q8NG11	TSPAN14	3989.8	3221.1	5725.1	20076	11523
Q8TDZ2	MICAL1	0	0	7339.7	373.25	815.24
Q8WTV0	SCARB1	4503.5	0	23993	87907	29638
Q8WUM4	PDCD6IP	184700	45989	259140	286070	216810
Q8WV92	MITD1	0	0	0	1642.8	0
Q8WWI5	SLC44A1	1895.1	833.86	488.42	5954.9	1069.3
Q8WWZ4	ABCA10	69126	52477	44693	62556	34531
Q92599	SEPTIN8	0	0	1056.1	0	0
Q92626	PXDN	1954.8	0	1177.7	756.2	0
Q92629	SGCD	0	0	24588	6555.6	0
Q92734	TFG	0	0	6411.6	0	0
Q92743	HTRA1	11463	0	12829	0	0
Q92783;O75886	STAM	0	0	11532	4414.4	0
Q92820	GGH	0	0	0	1361.8	0
Q92930	RAB8B	0	0	16283	6171	4510.9
Q92954	PRG4	824.25	208.95	1232.7	801.2	0
Q92956	TNFRSF14	0	0	3049.2	0	0
Q969E2	SCAMP4	0	0	6036	0	0
Q969P0	IGSF8	65279	22545	118250	241770	89939
Q969X1	TMBIM1	0	0	33551	26599	21171
Q96CS7	PLEKHB2	0	0	0	3335.4	8441.6
Q96DV4	MRPL38	16701	3055.5	4280.1	10722	27487
Q96EY5	MVB12A	5189.8	0	17177	27702	25573
Q96FW1	OTUB1	0	0	4281.3	0	0
Q96GW7	BCAN	1621.5	0	18715	6796.8	2796.2
Q96IU4	ABHD14B	0	0	2837.9	0	0
Q96J84	KIRREL	0	0	0	1752.6	0
Q96KP4	CNDP2	0	0	5423.3	0	0
Q96P63	SERPINB12	0	0	0	0	20039
Q96PU5;P46934	NEDD4L	2315.1	0	3679.3	7319.1	2727.6
Q96QK1	VPS35	1401.8	0	5920.9	1109.6	391.68
Q96RT1	ERBB2IP	0	0	349.9	0	0
Q96RW7	HMCN1	1796	93.385	0	0	0
Q96S86;Q86UW8	HAPLN3	0	0	0	0	1434.9
Q96S97	MYADM	10347	0	45486	45675	27975
Q96TA1	FAM129B	0	0	2510.5	0	0
Q99497	PARK7	0	0	6809.4	2915.8	3197.5
Q99523	SORT1	0	0	857.18	1932.3	0
Q99536	VAT1	60459	0	272210	39675	121780
Q99572	P2RX7	1155.2	2336.7	53429	8192.8	1964.9
Q99653	CHP1	0	0	21169	26261	1558.1
Q99715	COL12A1	0	0	2560.1	0	0
Q99816	TSG101	3722.9	2142.6	22507	39105	13564
Q99832	CCT7	1866	0	6576.1	1462.7	0
Q99961;Q99962	SH3GL1	0	0	0	3352.6	0
Q99985	SEMA3C	6137.7	0	29091	30408	26422
Q99988	GDF15	4333.7	6076.1	11594	0	5405.5
Q9BQE3	TUBA1C	4615.4	0	5160.9	3609.3	2338
Q9BR76	CORO1B	0	0	1643.7	0	0
Q9BSA4	TTYH2	2689.9	1784.1	4960.3	5067.6	2684.2
Q9BUF5	TUBB6	4247.4	0	7483.5	3869.6	951.07
Q9BV36	MLPH	0	0	3399.9	0	0
Q9BV40	VAMP8	0	0	3981.4	0	0
Q9BXJ4	C1QTNF3	6617.9	5369.4	8517.4	7169.4	4636.2
Q9BXS5	AP1M1	0	0	657.74	0	0
Q9BXX0	EMILIN2	1748.6	0	0	0	0
Q9BZQ8;REV__Q9UHV5	FAM129A	2019.5	0	12342	3995	1395.5
Q9C0H2	TTYH3	16612	3506.7	11432	29016	22847
Q9H0E2	TOLLIP	2167.1	0	6746.1	6519.4	3392.7
Q9H0N0;Q53S08	RAB6C	3532.6	0	16417	21425	2849.9
Q9H0U4;Q92928	RAB1B	882.47	0	8102.5	2494.1	3153.7
Q9H0U4;Q92928	RAB1C	882.47	0	8102.5	2494.1	3153.7
Q9H1C7	CYSTM1	0	0	0	0	48029
Q9H1Z9	TSPAN10	1834.1	0	0	24822	4440.1
Q9H223	EHD4	45250	0	95939	62085	96501
Q9H444	CHMP4B	0	0	7020.3	0	0
Q9H4G4	GLIPR2	0	0	19007	0	0
Q9H4M9	EHD1	1506.7	0	13274	2512.8	7444.3
Q9H8M9	EVA1A	0	0	39836	47364	0
Q9H9H4	VPS37B	1952.8	0	2478.7	4120.8	3182.9
Q9HAV0	GNB4	0	0	7212.9	4044.1	3019.6
Q9HD67	MYO10	0	0	761.49	386.99	0
Q9NP79	VTA1	4127.7	0	21902	16261	3737.6
Q9NPI0	TMEM138	0	0	0	4629.3	0
Q9NQC3	RTN4	522.1	0	3224.3	937.02	367.8
Q9NQX7	ITM2C	0	0	0	5563.4	0
Q9NR45	NANS	0	0	3424.2	0	0
Q9NR99	MXRA5	0	0	0	0	956.13
Q9NRQ2	PLSCR4	0	0	0	4368.8	0
Q9NRV9	HEBP1	0	0	14675	7436.6	0
Q9NRX5	SERINC1	0	0	2205.9	6413	0
Q9NRY6	PLSCR3	0	0	28158	26140	0
Q9NUQ9	FAM49B	0	0	10842	0	0
Q9NVA2;Q14141	SEPTIN11	0	0	1578	0	0
Q9NVJ2;Q96BM9	ARL8B;ARL8A	0	0	9111	5343.5	0
Q9NVM1	EVA1B	189690	0	501160	272450	104900
Q9NWQ8	PAG1	0	0	6235.4	2735.6	0
Q9NY35	CLDND1	0	0	11941	10355	5611.6
Q9NZH0	GPRC5B	3303.4	0	6637.1	3355.6	3090.9
Q9NZM1	MYOF	0	0	242.26	0	0
Q9NZN3	EHD3	1188.1	0	1900.5	0	0
Q9NZT1	CALML5	0	0	0	3856.4	43276
Q9NZZ3	CHMP5	0	0	12997	0	0
Q9P265	DIP2B	12704	514.25	18123	19492	9725.6
Q9P2B2	PTGFRN	14391	0	42304	67634	20917
Q9UBS4	DNAJB11	0	0	26165	15695	0
Q9UBX1	CTSF	0	0	4851.4	0	690.1
Q9UGM3	DMBT1	5363.7	888.71	2575.3	5594	5375.4
Q9UHB6	LIMA1	0	511.83	1459.2	658.6	0
Q9UHD8	SEPTIN9	3266.9	0	9003.1	673.41	771.31
Q9UHG3	PCYOX1	1198.6	0	1642.4	563.47	1013.3
Q9UI12	ATP6V1H	0	0	6639.8	952.28	0
Q9UIW2;P51805;Q9HCM2;O75051	PLXNA1	0	0	7698.3	1048.6	828.37
Q9UJ70	NAGK	0	0	1821.5	0	0
Q9UJU6	DBNL	0	0	2791.6	1430	0
Q9UK41	VPS28	2831	0	9352.3	19275	3084.3
Q9UKK3	PARP4	0	0	260.44	491.48	0
Q9UKU9	ANGPTL2	836.82	0	0	3185.8	2438
Q9UL25	RAB21	0	0	5777.9	7596.3	0
Q9UL46	PSME2	0	0	1415.5	0	0
Q9ULV4;Q6QEF8	CORO1C	1787.9	0	40221	18126	8891.1
Q9ULX7	CA14	0	0	67455	7517.5	0
Q9UN37	VPS4A	976.95	0	4825.4	3935.5	1445.2
Q9UNK0	STX8	0	0	1595.8	2002	0
Q9UNN8	PROCR	0	0	0	3767.2	0
Q9UQ80	PA2G4	2002.4	0	1539.9	0	0
Q9Y240	CLEC11A	10489	2992.5	5552	9719.9	0
Q9Y262	EIF3L	468.1	0	808.59	0	0
Q9Y265	RUVBL1	0	0	1199.9	0	0
Q9Y266	NUDC	0	0	1953.6	1410.1	0
Q9Y281	CFL2	0	0	13510	4998.4	0
Q9Y287	ITM2B	0	0	0	5370.8	0
Q9Y2A7	NCKAP1	349.97	0	2084.1	344.54	493.87
Q9Y2E4	DIP2C	1361.9	0	6330.6	7611	3919.5
Q9Y2G1	MYRF	0	37908	20626	0	0
Q9Y2J2;Q9H4G0	EPB41L3	197.56	0	20696	9973.6	1449.9
Q9Y315	DERA	6815.2	0	1422.2	690.21	3398.6
Q9Y376	CAB39	0	0	2735.2	1294.5	0
Q9Y3F4	STRAP	2266.3	0	1807.5	0	0
Q9Y490;Q9Y4G6	TLN1	86651	17981	60915	55240	20129
Q9Y4F1	FARP1	0	0	42986	16952	10768
Q9Y4I1	MYO5A	0	0	3976	383.36	491.06
Q9Y4K0	LOXL2	3989.1	3220.6	0	0	0
Q9Y5B9	SUPT16H	0	0	0	635.94	0
Q9Y5K8	ATP6V1D	2092.2	0	9320.1	1799.6	0
Q9Y5S1	TRPV2	0	0	24589	1290.5	3785.3
Q9Y5X1	SNX9	0	0	4048.2	0	0
Q9Y653	GPR56	0	0	15214	8207.9	4377.7
Q9Y678;Q9UBF2	COPG1	320.42	0	0	0	0
Q9Y696	CLIC4	2476.8	0	122450	60536	12224
Q9Y6E0;O00506;Q9P289	STK24	0	0	8505.6	1866.5	0
Q9Y6E0;O00506;Q9P289	STK25	0	0	8505.6	1866.5	0
Q9Y6M7	SLC4A7	0	0	305.52	293.36	0
Q9Y6U3	SCIN	0	0	447.78	0	0
S4R460	IGHV3OR16-9	0	0	0	0	15448

## Sheet:  ≥3 proteins @iBAQ intensity
Protein.IDs	SYMBOL	E13	E26	E29	E32	E33
A0A0C4DH90;A0A075B6H7;A0A0C4DH55;P01624	IGKV3OR2-268	60425	50587	75572	46478	11992
A0A0C4DH90;A0A075B6H7;A0A0C4DH55;P01624	IGKV3-7	60425	50587	75572	46478	11992
A0A0C4DH90;A0A075B6H7;A0A0C4DH55;P01624	IGKV3D-7	60425	50587	75572	46478	11992
A2RUB6	CCDC66	3306.6	0	1181.5	5228.7	2619.7
O00154	ACOT7	2212.1	0	1811.8	2905.1	0
O00159	MYO1C	0	0	52194	24857	11170
O00161	SNAP23	0	0	9799.7	5890.4	3783.1
O00299	CLIC1	63183	11341	201730	144680	84157
O00391	QSOX1	10841	0	8049.9	8401.2	1134.5
O00468	AGRN	4880.8	691.67	12780	53040	27597
O00560	SDCBP	2201000	408390	2645700	3404500	2244800
O14672	ADAM10	7038	849.35	12564	24614	9684.1
O14773	TPP1	8460	1138.9	5947	3926.6	1544.5
O14817	TSPAN4	7900.2	0	9318.4	9261.7	4979.3
O14980	XPO1	687.6	0	740.2	346.92	0
O15143	ARPC1B	4941.6	0	13493	2818.5	1407.6
O15144	ARPC2	967.15	0	24888	4766	0
O15145	ARPC3	2370.1	0	16748	5336.6	0
O15230;Q16787	LAMA5	18859	3686.6	11243	37470	12102
O15400	STX7	32867	16736	119910	102300	22575
O15403	SLC16A6	3692.2	2484.6	17569	10888	4114.9
O15431	SLC31A1	0	0	27625	20839	44578
O43390	HNRNPR	707.78	0	823.06	1808.1	0
O43505	B4GAT1	2593	1285.9	3091.4	1739.3	0
O43707;P35609;Q08043	ACTN4	15565	1135.2	58287	25423	16293
O43795	MYO1B	542.04	0	19628	13463	3583.5
O60486	PLXNC1	0	0	21739	15288	7051.2
O60568	PLOD3	16101	0	20857	10108	0
O60664	PLIN3	2987.9	0	5088.2	5458.5	0
O60716	CTNND1	1526.8	0	32520	13999	9703.7
O60928	KCNJ13	0	0	67782	61511	27485
O75083	WDR1	16797	1268.4	47925	26361	10554
O75131;Q96FN4;Q8IYJ1;Q96A23;O95741;Q86YQ8;Q9HCH3;Q9UBL6	CPNE3	0	0	11324	8863.5	2629.5
O75340	PDCD6	27597	13096	198070	228520	84561
O75351;Q6PIW4	VPS4B	0	0	1646.5	5414.3	1646
O75874;P48735	IDH1	2889.3	0	28665	12988	2333.8
O75954	TSPAN9	7970.2	0	24493	31468	16968
O75955	FLOT1	505.44	0	7334.2	2621.1	1072.4
O94832	MYO1D	0	0	30805	5160.1	5250.1
O94985	CLSTN1	3003.6	0	6715.3	5029.6	904.7
O95183	VAMP5	0	0	20781	6939.2	4001.3
O95445	APOM	118340	71356	4237.3	15230	47589
O95819;Q9UKE5	MAP4K4	0	0	514.26	740.59	940.04
O95819;Q9UKE5	TNIK	0	0	514.26	740.59	940.04
P00338;P07864	LDHA	24378	4293.4	74317	71974	43632
P00488	F13A1	2512.9	0	671.47	3693.1	0
P00558;P07205	PGK1	53334	3855.5	87921	46890	34216
P00738;P00739	HP	80397	28396	71970	127190	114500
P00738;P00739	HPR	80397	28396	71970	127190	114500
P00742	F10	13076	4754	1993.4	5305.6	3070
P01008	SERPINC1	6678.3	727.67	1945	3591.8	9227.1
P01023	A2M	1293.7	2983.3	6486.9	0	1823.8
P01024	C3	9456.6	4885.9	12829	9169	17464
P01591	IGJ	134620	29622	43930	57860	36104
P01709;P01706	#N/A	154490	124060	157550	124300	41576
P01857;P01861;P01860	IGHG1	10228	0	0	3271.1	169870
P02452;CON__Q862S4;P02458	COL1A1	7965.5	0	870.13	499.79	15285
P02462;P29400	COL4A1	11618	10529	24257	22418	7622.6
P02511	CRYAB	87923	7945.6	391320	43762	42163
P02545	LMNA	8034.6	0	60822	27346	3766.5
P02649	APOE	992970	124670	1554600	890360	381970
P02656	APOC3	1016400	467670	810200	507000	278170
P02679	FGG	2380.8	1586.5	1377.7	0	0
P02686	MBP	0	0	17056	8536.2	2496.4
P02751	FN1	845170	566940	716760	452870	841910
P02753	RBP4	4047.1	0	19308	0	11409
P02786	TFRC	1250.9	1791.6	2363.8	5031.2	0
P02787	TF	21918	4847.9	63229	54299	53851
P02792	FTL	2870.1	0	6025.9	9533.4	0
P04004	VTN	5039.4	1728.2	4676.9	2533.7	5225.3
P04075	ALDOA	14465	2292.3	105270	72165	44862
P04083	ANXA1	0	1023.7	88472	54693	7467.8
P04114	APOB	17369	9418.8	9389.7	15101	5582.9
P04180	LCAT	13853	7489.6	10372	10253	4205.2
P04264;CON__P04264	KRT1	349190	119550	337530	479140	5010400
P04271	S100B	7123.2	16544	98452	33202	0
P04350	TUBB4A	10345	0	29830	4996	1249.2
P04406	GAPDH	419600	62650	757100	516050	390200
P04439	HLA-A	29820	3475.8	151640	130610	44618
P04792	HSPB1	159380	35983	292730	110400	64484
P04899;P11488;P09471;P19087;A8MTJ3	GNAI2	15212	5328.1	131830	86382	54609
P05023;P13637;P50993;Q13733;P54707;P20648	ATP1A1	16811	2732.9	132320	115700	66320
P05067	APP	5863.2	0	2139.8	3686.9	611.53
P05106	ITGB3	0	314.42	14646	11164	1360.9
P05198	EIF2S1	2601	0	5034.1	2150.4	881.91
P05388;Q8NHW5	RPLP0	58897	0	36338	13832	0
P05388;Q8NHW5	RPLP0P6	58897	0	36338	13832	0
P05556	ITGB1	0	0	8619.1	17598	5892.3
P05997	COL5A2	6303.9	0	1614.3	11137	1140.8
P06396	GSN	14146	0	83685	26005	16906
P06576	ATP5B	18793	2049.1	10226	5543.3	0
P06702	S100A9	2825.7	0	8456.2	0	2805.4
P06733	ENO1	97935	33533	219230	143630	68092
P06737;P11217	PYGL	2978.7	434.95	10058	3522	1096.4
P06744	GPI	0	0	47202	1750.1	7952.9
P06756	ITGAV	3062.1	0	24126	24052	6156.9
P07093	SERPINE2	43284	25568	68920	15189	16531
P07195	LDHB	65401	24791	204670	160080	94398
P07225	PROS1	4717.2	702.33	3081	1581.3	1194.1
P07237	P4HB	8958.5	0	3707.6	6292.3	0
P07339	CTSD	93385	15967	232490	56624	78256
P07355;A6NMY6	ANXA2	220940	102200	2076900	1375900	820000
P07355;A6NMY6	ANXA2P2	220940	102200	2076900	1375900	820000
P07358	C8B	11970	0	9661.8	8695.5	3950.5
P07437;A6NNZ2	TUBB	82411	11068	127460	56972	38287
P07737	PFN1	8167.8	0	213510	151340	86744
P07858	CTSB	2226.2	0	3119	2366.1	1544.5
P07900;Q14568;Q58FG0;Q58FG1	HSP90AA1	135320	18088	192540	85080	46750
P07910;P0DMR1;O60812;B7ZW38;B2RXH8	HNRNPC	6008.7	1337.2	21218	14636	8542
P07942	LAMB1	52188	20451	22822	60447	9546.7
P07996	THBS1	1550.2	1226	1620.5	2168.6	958.11
P08123	COL1A2	4171.6	1093	3493.5	0	6920.3
P08133	ANXA6	43259	4251.2	278480	192990	55226
P08195	SLC3A2	107940	62367	574270	610250	537440
P08238;Q58FF7;Q58FF6	HSP90AB1	81080	10395	76593	36233	31539
P08253;P09237	MMP2	6673.3	3042.1	26898	16525	12684
P08473	MME	2756.9	0	48723	123060	26394
P08567	PLEK	6279.1	4692.9	8831.5	9848.3	0
P08572	COL4A2	30144	21122	28870	26703	16959
P08670;P41219;P14136;Q16352;P07197;P07196	VIM	69808	9580.8	114410	5050.5	2060.9
P08754	GNAI3	1962	0	50812	28981	12246
P08758	ANXA5	132590	39307	1138100	798690	335330
P08962	CD63	258690	52286	404040	656890	434980
P09104	ENO2	0	0	4126.1	1096.5	988.8
P09210;P08263	GSTA2	3894.1	0	2855.4	3306.3	0
P09210;P08263	GSTA1	3894.1	0	2855.4	3306.3	0
P09211	GSTP1	197300	57303	718590	374280	325890
P09382	LGALS1	30974	33420	504520	194020	126680
P09417	QDPR	6990.4	0	17020	5616.1	4997
P09486	SPARC	1120	0	5745.8	2732.6	0
P09525	ANXA4	6865.4	590.36	81155	51287	16566
P09543	CNP	0	0	40475	29400	3411.1
P0C0L4;P0C0L5	C4A	0	431.96	557.24	1007.1	239
P0C0L4;P0C0L5	C4B	0	431.96	557.24	1007.1	239
P0DMV9;P0DMV8	HSPA1B	46673	4660.8	67614	52855	24305
P0DMV9;P0DMV8	HSPA1A	46673	4660.8	67614	52855	24305
P0DP25;P0DP24;P0DP23;P27482;P02585	#N/A	5513	0	88929	44094	2596.7
P10321	HLA-C	0	0	8435.8	32403	48595
P10599	TXN	0	0	12915	35565	20082
P10644	PRKAR1A	1918	0	2534.2	889.19	0
P11021	HSPA5	72005	3679.3	39819	38470	9657.2
P11047;Q9Y6N6	LAMC1	113630	67869	50702	87886	19278
P11142	HSPA8	382270	42366	499420	354440	267740
P11166	SLC2A1	6112.3	2363.5	3469.7	11074	0
P11216	PYGB	3551.9	711.1	4710.4	2342.6	1312.6
P11233	RALA	0	0	34068	15502	4849.9
P11279	LAMP1	14456	11607	13620	37228	18376
P11940;Q13310	PABPC1	1723	0	2377.1	904.95	0
P11940;Q13310	PABPC4	1723	0	2377.1	904.95	0
P12107	COL11A1	8464.7	1253.2	3770.4	14526	1515.8
P12109	COL6A1	30713	16481	31944	31124	16505
P12110	COL6A2	1361.8	0	2787.7	4973.1	779.83
P12111	COL6A3	1078.6	2431.8	3401.2	2551.5	1604.5
P12814	ACTN1	11209	410.93	21099	12787	6414.4
P12830	CDH1	0	0	25589	4329.3	2067.4
P12955	PEPD	2564.2	0	9560.4	670.16	4328.8
P13473	LAMP2	10074	0	0	28653	11480
P13639;Q15029	EEF2	30697	0	32183	21951	5934
P13671	C6	1517.9	443.35	651.29	777.13	474.51
P13688	CEACAM1	0	0	719.14	4169.1	2278.3
P13797;P13796;Q14651	PLS3	2248.2	0	37776	13920	4309.2
P13987	CD59	235050	53309	942120	811990	485410
P14209	CD99	9802.7	0	62940	31375	10478
P14543	NID1	35963	3745.5	16218	29817	4197.5
P14550	AKR1A1	1079.3	0	1480.6	1010	0
P14618;P30613	PKM	101820	19274	143720	133290	71233
P14625;Q58FF3	HSP90B1	20260	928.26	3112.7	9136.1	2567.1
P14679	TYR	0	0	24469	93391	7643.2
P15311	EZR	0	0	70112	27119	1933.9
P15559	NQO1	118490	5903.1	170600	115220	38621
P16035	TIMP2	6293.6	3994.1	47667	9525.9	5817.9
P16070	CD44	28970	7316.4	277710	158760	97072
P16152	CBR1	20572	0	40822	20814	2784.1
P17066;P48741	HSPA6	26273	4772.2	32597	21321	19209
P17066;P48741	HSPA7	26273	4772.2	32597	21321	19209
P17643	TYRP1	288980	45934	162420	430230	214920
P17858	PFKL	1994.9	0	3951.4	1877.8	922.03
P17931	LGALS3	11215	7419.2	152560	48736	46514
P17987	TCP1	14749	0	18782	9359.5	1524.9
P18124	RPL7	2845.2	0	10187	6126.4	1674.1
P18206	VCL	52911	8760.4	56441	45197	23040
P18621	RPL17	3112.3	0	4914.7	5135.5	0
P18669;P15259	PGAM1	10700	0	56937	14939	13688
P19105;O14950	MYL12A	9400.9	7948.2	20261	6803.4	0
P19105;O14950	MYL12B	9400.9	7948.2	20261	6803.4	0
P19338	NCL	2914.3	0	7542.6	12356	1243.5
P20073	ANXA7	0	0	5675.8	5653	835.26
P20340;Q9NRW1	RAB6A	0	0	19019	39718	4616.2
P20340;Q9NRW1	RAB6B	0	0	19019	39718	4616.2
P20645	M6PR	3683.5	0	8712	22732	2820.1
P20742	PZP	6695.6	0	12588	5243.6	970.54
P20774	OGN	5976.1	1975.1	5426.4	4404.5	0
P21281;P15313	ATP6V1B2	20193	0	26414	19945	2658.2
P21333	FLNA	50139	4557.8	78993	30597	14893
P21589	NT5E	0	0	4046.7	1442.9	1352.7
P21926	CD9	395780	199940	704370	881650	832250
P22314	UBA1	15549	0	23979	8763.7	2461
P22392;O60361	NME2P1	0	0	15659	7852.9	4810.7
P22392;O60361	NME2	0	0	15659	7852.9	4810.7
P22413	ENPP1	2461.4	0	6238.6	20031	5529.2
P23396	RPS3	4712	0	3287.3	2248.2	0
P23526	AHCY	36494	5920.3	48276	51722	7231.1
P23528	CFL1	20116	4637.8	110130	72848	51928
P24530;P25101	EDNRB	3926.5	0	50294	88134	10608
P25391	LAMA1	78160	30516	23223	35307	4115.4
P25705	ATP5A1	2516.8	7102.1	3733.6	0	0
P26038	MSN	11669	0	144890	115450	43680
P26232	CTNNA2	0	0	8113.1	2514.9	468.55
P26641	EEF1G	8836.8	0	9393.4	4392.3	2242.1
P27105	STOM	92858	45326	466070	206550	194330
P27169	PON1	104710	39467	57261	41557	28692
P27348	YWHAQ	3455.7	0	10862	6973.4	4159.4
P27487	DPP4	2224	0	153340	91632	90725
P27701	CD82	3370.4	0	10385	45953	23464
P28070	PSMB4	4869.9	0	14175	5617.3	0
P29401	TKT	20812	784.62	55876	31832	19589
P29992;P19086;Q03113	GNA11	1010.3	0	15829	9810.7	5686.4
P30050	RPL12	3886.9	0	5836	3226.2	0
P30086	PEBP1	10408	7238.1	267890	104650	66492
P30153	PPP2R1A	1427.4	0	3348.6	1482.4	0
P31689	DNAJA1	6684.9	0	8346.8	9227.1	2356
P31939	ATIC	7200.3	0	5197.3	4031.8	850.8
P31943;P55795	HNRNPH1	7804.4	0	3842.3	3611.4	0
P31943;P55795	HNRNPH2	7804.4	0	3842.3	3611.4	0
P31946	YWHAB	8051.2	2709.2	43138	42288	12879
P31948	STIP1	0	0	14199	2462.2	804.16
P34932;O95757	HSPA4	891.16	0	4128.8	1893.3	1390.8
P35221;Q9UI47	CTNNA1	7253.4	0	105940	46799	20883
P35222	CTNNB1	5407.2	0	95126	39926	21203
P35237	SERPINB6	0	0	9290.9	664.41	2576.5
P35241	RDX	0	0	30409	8002.1	3357.1
P35443	THBS4	7467.1	1298.6	5208.2	5560.9	2432.9
P35527;CON__P35527	KRT9	284750	120480	138460	574270	6198100
P35579	MYH9	41454	13543	60353	28988	2105.7
P35580	MYH10	2285.4	5179.6	30905	16117	879.04
P35613	BSG	0	0	5004.6	13405	5993.8
P36543	ATP6V1E1	8744.1	0	20903	1929.4	3530.2
P37802	TAGLN2	3198.5	0	9361	2761.3	0
P37837	TALDO1	10213	0	3556.4	2863.6	1728.9
P38606	ATP6V1A	21866	1938.9	37064	20804	10796
P38646	HSPA9	8834.9	3613.8	3209.3	837.46	0
P39060	COL18A1	917.1	1134.7	38571	5888.2	24170
P40227	CCT6A	12735	0	18824	12011	1758.9
P40925	MDH1	0	0	68902	19488	20481
P40967	PMEL	347250	2851.1	449580	736230	562580
P43003	SLC1A3	0	0	5400.5	5222.9	2648
P43007	SLC1A4	21676	4151.9	138420	226460	126970
P43034	PAFAH1B1	1066.3	0	3986.2	2377.6	641.02
P43121	MCAM	0	0	33310	13290	13763
P43235;O60911	CTSK	17195	0	79633	22520	4145.3
P46776	RPL27A	10563	0	16690	0	3533.9
P46777	RPL5	18873	1967.5	33877	18995	3748.4
P46781	RPS9	8130.6	0	2298.9	7369.2	0
P46939	UTRN	0	0	2637.3	528.18	110.68
P46940;Q13576;Q86VI3	IQGAP1	1771.8	0	37471	13327	7781.8
P47756	CAPZB	3972.4	0	11698	6898	6617.5
P48426;P78356	PIP4K2A	1366.3	0	17764	4669	1890.7
P48643	CCT5	4868	0	9521.2	3111.9	0
P49189	ALDH9A1	615.14	0	4086.2	1791.2	0
P49327	FASN	3215.9	0	386.53	958.34	146.86
P49368	CCT3	9781.6	0	14097	8493.1	1462.8
P50148	GNAQ	0	0	23781	14547	5351
P50281	MMP14	0	0	32720	18195	1386.5
P50395	GDI2	4153.9	0	65143	21774	6815.7
P50454	SERPINH1	0	2487.1	5718.8	4861.5	2245.4
P50990	CCT8	17164	0	17091	8076.4	4543.8
P50991	CCT4	3892.8	0	14346	1906.9	250.11
P50995	ANXA11	929.03	0	67335	55258	14326
P51148	RAB5C	12398	0	75291	53531	34546
P51149	RAB7A	58417	15110	245260	188430	123820
P51159;O00194	RAB27A	3330.7	0	22652	12579	5043.6
P52209	PGD	6068.8	0	9170.9	1041.7	659.36
P52565	ARHGDIA	4152.1	0	85633	20300	39425
P52788	SMS	11316	0	27805	20642	6247.2
P52907	CAPZA1	4023.5	0	15338	5294.2	1416.9
P53396	ACLY	7838.5	0	6501.9	6404.6	1538.4
P53801	PTTG1IP	56006	33368	113390	200900	124300
P53985	SLC16A1	0	0	7168.7	6729.2	1987.3
P53990	IST1	4636.1	0	52886	41862	4896.5
P54289	CACNA2D1	0	0	625.69	1464.5	423.14
P54652	HSPA2	31349	0	40807	15847	1862.1
P54709	ATP1B3	4955	0	64132	76850	42773
P54920;Q9H115	NAPA	0	0	11127	7713	1947.3
P55058	PLTP	19382	6561.3	16021	18928	21735
P55072	VCP	3456.9	0	15674	5763.4	2709.2
P55209;Q99733	NAP1L1	4423.7	0	5569.7	3443.7	0
P55209;Q99733	NAP1L4	4423.7	0	5569.7	3443.7	0
P55268	LAMB2	26369	7552.5	4316.6	3173.8	0
P57729;O14966	RAB38	12523	4059	27506	35081	3998.4
P59998	ARPC4	5193.3	0	47653	19647	16135
P60033	CD81	714940	305520	1307800	1434600	742090
P60174	TPI1	81335	7262.1	247710	121030	77855
P60201	PLP1	47805	30004	176690	145490	112820
P60660;P14649	MYL6	41283	8507.8	141270	65207	17311
P60842;P38919	EIF4A1	8025.6	0	6329.5	2170.9	0
P60903	S100A10	8432.9	0	126590	34545	14551
P60953	CDC42	0	0	44840	29385	24411
P61026	RAB10	2858.6	0	24580	22439	7305.7
P61106	RAB14	2011	0	6483.9	6359	962.13
P61158;Q9P1U1	ACTR3	4775	0	26866	13867	3622.2
P61160	ACTR2	6616.6	0	19067	5231.7	7145.2
P61163;P42025	ACTR1A	3325.4	0	11016	6727.6	0
P61163;P42025	ACTR1B	3325.4	0	11016	6727.6	0
P61224;A6NIZ1;O95716	RAP1B	29262	9814.8	47940	48415	22317
P61225;Q9Y3L5;P10114	RAP2B	17516	0	56287	67632	39884
P61247	RPS3A	8516.4	4049.7	11150	45028	5773.4
P61353	RPL27	9240.5	0	21900	17578	0
P61513;A6NKH3	RPL37A	21609	0	18141	51066	8624.7
P61586	RHOA	0	0	50401	32657	49751
P61978	HNRNPK	2675.5	0	2936.9	2033.1	0
P61981	YWHAG	0	0	22946	13663	2623.4
P62241	RPS8	13847	0	39651	27806	8547.8
P62249	RPS16	28049	2830.3	31203	33340	12663
P62258	YWHAE	6485.8	3202.2	134280	91341	13572
P62266	RPS23	7530.2	0	0	7350.5	5362.2
P62269	RPS18	31102	0	73840	57340	16191
P62277	RPS13	10530	0	39671	35486	2815
P62280	RPS11	3214.1	0	6143.1	4262.5	0
P62318	SNRPD3	9710	0	20067	25490	0
P62330	ARF6	0	0	28590	20994	6730.3
P62701;P22090;Q8TD47	RPS4X	38597	3059.6	20550	20424	8275.1
P62701;P22090;Q8TD47	RPS4Y1	38597	3059.6	20550	20424	8275.1
P62701;P22090;Q8TD47	RPS4Y2	38597	3059.6	20550	20424	8275.1
P62750	RPL23A	3558.6	0	32239	30235	7643.3
P62805	HIST1H4A	2670000	838350	4064600	9336400	1120400
P62820	RAB1A	5091.2	0	27012	20753	5730.5
P62826	RAN	41854	0	12553	35063	10455
P62829	RPL23	12020	0	10975	16622	6891.4
P62847	RPS24	3205.2	0	6249.4	11783	3260.7
P62851	RPS25	29685	0	67612	103830	19314
P62854;Q5JNZ5	RPS26	27439	0	10721	52749	0
P62854;Q5JNZ5	RPS26P11	27439	0	10721	52749	0
P62873;P16520	GNB1	0	6296.2	61736	51595	14579
P62879	GNB2	3101	0	30736	32537	21254
P62899	RPL31	8196.8	0	23310	44344	3915.7
P62913	RPL11	9605.7	0	9088.5	8156.2	934.37
P62917	RPL8	0	0	19502	24607	4384.5
P62937;P0DN26;A0A0B4J2A2;A0A075B767;A0A075B759;Q9Y536;F5H284	PPIA	217490	48804	819890	526060	382310
P62942	FKBP1A	0	0	83823	46598	5249.2
P62987;P62979;P0CG47;P0CG48;A0A2R8Y422	UBA52	3206700	1168600	3018000	4448400	2487900
P62987;P62979;P0CG47;P0CG48;A0A2R8Y422	RPS27A	3206700	1168600	3018000	4448400	2487900
P62987;P62979;P0CG47;P0CG48;A0A2R8Y422	UBB	3206700	1168600	3018000	4448400	2487900
P62987;P62979;P0CG47;P0CG48;A0A2R8Y422	UBC	3206700	1168600	3018000	4448400	2487900
P63000;P60763;P15153;P17081;Q9H4E5	RAC1	9386.6	4296.2	76981	75050	26085
P63000;P60763;P15153;P17081;Q9H4E5	RAC2	9386.6	4296.2	76981	75050	26085
P63000;P60763;P15153;P17081;Q9H4E5	RAC3	9386.6	4296.2	76981	75050	26085
P63104	YWHAZ	57004	21773	434920	287520	128020
P63241;Q9GZV4;Q6IS14	EIF5A	5946.4	5045.9	6000.7	4066	10573
P63241;Q9GZV4;Q6IS14	EIF5A2	5946.4	5045.9	6000.7	4066	10573
P63241;Q9GZV4;Q6IS14	EIF5AL1	5946.4	5045.9	6000.7	4066	10573
P63244	GNB2L1	9264.2	0	5216.3	4131.8	0
P63261;P60709;Q562R1;Q9BYX7	ACTG1	564210	187600	1600800	787290	493900
P63261;P60709;Q562R1;Q9BYX7	ACTB	564210	187600	1600800	787290	493900
P67936	TPM4	0	0	20769	1254.9	1594.8
P68032;P68133	ACTC1	0	0	86470	28748	11191
P68032;P68133	ACTA1	0	0	86470	28748	11191
P68104;Q5VTE0;Q05639	EEF1A1	145010	16392	364390	191670	93445
P68104;Q5VTE0;Q05639	EEF1A1P5	145010	16392	364390	191670	93445
P68104;Q5VTE0;Q05639	EEF1A2	145010	16392	364390	191670	93445
P68366	TUBA4A	51991	23316	34055	71628	23817
P68371	TUBB4B	26130	5634.3	40445	23492	10181
P69905	HBA1	5250.7	0	0	3649.9	5461.4
P78324;O00241	SIRPA	0	0	8670.4	7085.6	1553.7
P78324;O00241	SIRPB1	0	0	8670.4	7085.6	1553.7
P78371	CCT2	13945	0	19037	9817.6	1813.9
P78417	GSTO1	13649	0	113040	61875	33690
P78539	SRPX	63602	1445.8	59225	28612	33599
P84077;P61204	ARF1	19234	0	80947	78823	11837
P84077;P61204	ARF3	19234	0	80947	78823	11837
P84095	RHOG	3741.4	0	20800	24188	7287.8
P84098	RPL19	2023.2	0	26916	6406.2	0
P84103	SRSF3	15430	0	12693	17435	5078.5
P84243;Q71DI3;P68431;Q16695;Q6NXT2	H3F3A	252140	119450	355480	532390	87314
P84243;Q71DI3;P68431;Q16695;Q6NXT2	HIST2H3A	252140	119450	355480	532390	87314
P84243;Q71DI3;P68431;Q16695;Q6NXT2	HIST1H3A	252140	119450	355480	532390	87314
P84243;Q71DI3;P68431;Q16695;Q6NXT2	HIST3H3	252140	119450	355480	532390	87314
P84243;Q71DI3;P68431;Q16695;Q6NXT2	H3F3C	252140	119450	355480	532390	87314
P98160	HSPG2	247640	138730	179460	237050	147300
Q00610;P53675	CLTC	31518	263.39	52851	20950	5714.4
Q00839	HNRNPU	7168.2	0	5151.8	7085.6	525.19
Q01082;P11277;O15020	SPTBN1	22298	187.91	15653	8874.2	130.04
Q01469	FABP5	0	0	7274.6	5216.1	16575
Q01518	CAP1	16353	3280	94935	33444	17326
Q01650;Q9UM01;Q92536	SLC7A5	44313	34305	196010	296750	223160
Q01813	PFKP	10643	0	31439	13180	4575.3
Q02809	PLOD1	29327	3132.5	30544	8259.4	1336.6
Q03692	COL10A1	2480.1	1842.8	0	2163.5	0
Q04671	OCA2	0	0	6167.5	26558	4687.6
Q04917	YWHAH	1797.6	0	6006.6	2091.4	0
Q06481	APLP2	2294.2	0	599.2	1683.8	2420.9
Q06828	FMOD	0	7572.5	2117.1	8181.6	0
Q06830;Q13162	PRDX1	4176.3	0	45745	55656	27859
Q07020	RPL18	0	0	31775	15261	4465.3
Q07954	LRP1	372.94	171.27	1067.6	227.33	0
Q07955	SRSF1	5487.2	0	5047.9	8484.4	0
Q08380	LGALS3BP	1107400	211330	1009100	1730700	1356200
Q08431	MFGE8	436610	223570	1338100	1303800	601860
Q08722	CD47	0	0	26839	26177	15292
Q09666	AHNAK	426.1	0	23173	2495.1	1633.4
Q10588	BST1	0	0	6681.3	12494	4329.3
Q12846	STX4	0	0	2638.5	3586.6	1701.6
Q13103	SPP2	2387.3	5090.8	5396.8	0	0
Q13303;Q14722	KCNAB2	0	0	14530	2324.8	4566.6
Q13418	ILK	1660.3	0	1872.5	2110.1	0
Q13425	SNTB2	0	0	8405.7	5063.2	2865.3
Q13491	GPM6B	9894.8	0	9264.6	13631	5136.4
Q13509	TUBB3	612.08	0	3206.6	737.88	0
Q13510	ASAH1	10070	0	3254	8196.2	5869.2
Q13561	DCTN2	11423	0	1830.4	6287.2	1973.7
Q13637	RAB32	17104	3275.7	54700	81854	40984
Q13642	FHL1	1217.8	0	1151.5	2813.9	0
Q13813	SPTAN1	12860	0	6457.1	3695.2	175.53
Q13885;Q9BVA1	TUBB2A	15792	1381	12376	16207	1979.1
Q13885;Q9BVA1	TUBB2B	15792	1381	12376	16207	1979.1
Q14204	DYNC1H1	5217.3	68.378	2669.4	992.58	131.71
Q14344	GNA13	0	0	33428	15138	11167
Q14697	GANAB	1089.3	0	894.32	1266.5	0
Q14764	MVP	67013	0	62292	108480	47245
Q14956	GPNMB	24429	0	24291	41520	15718
Q14974	KPNB1	3252.9	0	4315.5	1778.1	0
Q15019	SEPTIN2	8984.2	0	25352	7825.5	0
Q15063	POSTN	3825.4	1631.7	5106.8	3332.3	0
Q15113	PCOLCE	1022	0	2018.6	1874.8	0
Q15286	RAB35	0	0	5149.8	4676.5	3587.2
Q15365;P57723	PCBP1	0	0	7187.9	3753.4	3419.3
Q15555	MAPRE2	1833.5	0	845	1966.8	0
Q15582	TGFBI	10950	8387.9	6687.6	1430.5	0
Q15836	VAMP3	10908	0	46350	37225	17479
Q15907;P62491;P57735	RAB11B	0	0	36345	25055	3705.1
Q15907;P62491;P57735	RAB11A	0	0	36345	25055	3705.1
Q16181;Q6ZU15	SEPTIN7	4211.4	0	13337	4570.6	746.86
Q16270	IGFBP7	1704.3	0	57350	14333	4009.1
Q16555;Q14194	DPYSL2	4718.9	0	7919.6	1235.3	0
Q16655	MLANA	35888	0	31724	88508	20092
Q16769	QPCT	2452.8	0	5683	890.73	0
Q3ZCM7	TUBB8	25410	0	35988	24258	11981
Q5JWF2	GNAS	0	0	18001	10573	5732.6
Q5TEC6	HIST2H3PS2	45014	13883	78353	133080	17359
Q6PCB0	VWA1	924.66	0	13904	9261	0
Q6SZW1	SARM1	29132	0	29184	27130	9294.2
Q6UVK1	CSPG4	18488	529.36	60971	23252	6441.7
Q6YHK3	CD109	0	0	2403.2	2647.9	290.3
Q71UI9;P0C0S5	H2AFV	19898	0	41941	135720	0
Q71UI9;P0C0S5	H2AFZ	19898	0	41941	135720	0
Q8IUX7;Q8N436	AEBP1	7724.3	1243.5	9088.8	8105.3	0
Q8IVM0	CCDC50	9375	0	0	4169	1907.8
Q8IZP2;P50502;Q8NFI4	ST13P4	6134.7	0	32613	21296	3824.9
Q8IZP2;P50502;Q8NFI4	ST13	6134.7	0	32613	21296	3824.9
Q8IZP2;P50502;Q8NFI4	ST13P5	6134.7	0	32613	21296	3824.9
Q8N145	LGI3	20345	0	33399	29527	3537.2
Q8NFP9	NBEA	7569.8	1776.7	5098.8	8362	1357.5
Q8NG11	TSPAN14	3989.8	3221.1	5725.1	20076	11523
Q8TDZ2	MICAL1	0	0	7339.7	373.25	815.24
Q8WTV0	SCARB1	4503.5	0	23993	87907	29638
Q8WUM4	PDCD6IP	184700	45989	259140	286070	216810
Q8WWI5	SLC44A1	1895.1	833.86	488.42	5954.9	1069.3
Q8WWZ4	ABCA10	69126	52477	44693	62556	34531
Q92626	PXDN	1954.8	0	1177.7	756.2	0
Q92930	RAB8B	0	0	16283	6171	4510.9
Q92954	PRG4	824.25	208.95	1232.7	801.2	0
Q93077;Q7L7L0;P04908	HIST1H2AC	18478	19873	51227	63375	0
Q93077;Q7L7L0;P04908	HIST3H2A	18478	19873	51227	63375	0
Q93077;Q7L7L0;P04908	HIST1H2AB	18478	19873	51227	63375	0
Q969P0	IGSF8	65279	22545	118250	241770	89939
Q969X1	TMBIM1	0	0	33551	26599	21171
Q96DV4	MRPL38	16701	3055.5	4280.1	10722	27487
Q96EY5	MVB12A	5189.8	0	17177	27702	25573
Q96GW7	BCAN	1621.5	0	18715	6796.8	2796.2
Q96PU5;P46934	NEDD4L	2315.1	0	3679.3	7319.1	2727.6
Q96QK1	VPS35	1401.8	0	5920.9	1109.6	391.68
Q96S97	MYADM	10347	0	45486	45675	27975
Q99497	PARK7	0	0	6809.4	2915.8	3197.5
Q99536	VAT1	60459	0	272210	39675	121780
Q99572	P2RX7	1155.2	2336.7	53429	8192.8	1964.9
Q99613;B5ME19	EIF3C	1376.6	0	1782.2	1155.2	0
Q99613;B5ME19	EIF3CL	1376.6	0	1782.2	1155.2	0
Q99653	CHP1	0	0	21169	26261	1558.1
Q99816	TSG101	3722.9	2142.6	22507	39105	13564
Q99832	CCT7	1866	0	6576.1	1462.7	0
Q99878;Q96KK5;Q9BTM1;Q16777;Q6FI13;P20671;P0C0S8	HIST1H2AJ	143490	88904	314260	457500	73428
Q99878;Q96KK5;Q9BTM1;Q16777;Q6FI13;P20671;P0C0S8	HIST1H2AH	143490	88904	314260	457500	73428
Q99878;Q96KK5;Q9BTM1;Q16777;Q6FI13;P20671;P0C0S8	H2AFJ	143490	88904	314260	457500	73428
Q99878;Q96KK5;Q9BTM1;Q16777;Q6FI13;P20671;P0C0S8	HIST2H2AC	143490	88904	314260	457500	73428
Q99878;Q96KK5;Q9BTM1;Q16777;Q6FI13;P20671;P0C0S8	HIST2H2AA3	143490	88904	314260	457500	73428
Q99878;Q96KK5;Q9BTM1;Q16777;Q6FI13;P20671;P0C0S8	HIST1H2AD	143490	88904	314260	457500	73428
Q99878;Q96KK5;Q9BTM1;Q16777;Q6FI13;P20671;P0C0S8	HIST1H2AG	143490	88904	314260	457500	73428
Q99985	SEMA3C	6137.7	0	29091	30408	26422
Q99988	GDF15	4333.7	6076.1	11594	0	5405.5
Q9BQE3	TUBA1C	4615.4	0	5160.9	3609.3	2338
Q9BSA4	TTYH2	2689.9	1784.1	4960.3	5067.6	2684.2
Q9BUF5	TUBB6	4247.4	0	7483.5	3869.6	951.07
Q9BXJ4	C1QTNF3	6617.9	5369.4	8517.4	7169.4	4636.2
Q9BZQ8;REV__Q9UHV5	FAM129A	2019.5	0	12342	3995	1395.5
Q9C0H2	TTYH3	16612	3506.7	11432	29016	22847
Q9H0E2	TOLLIP	2167.1	0	6746.1	6519.4	3392.7
Q9H0N0;Q53S08	RAB6C	3532.6	0	16417	21425	2849.9
Q9H0U4;Q92928	RAB1B	882.47	0	8102.5	2494.1	3153.7
Q9H0U4;Q92928	RAB1C	882.47	0	8102.5	2494.1	3153.7
Q9H1Z9	TSPAN10	1834.1	0	0	24822	4440.1
Q9H223	EHD4	45250	0	95939	62085	96501
Q9H4M9	EHD1	1506.7	0	13274	2512.8	7444.3
Q9H9H4	VPS37B	1952.8	0	2478.7	4120.8	3182.9
Q9HAV0	GNB4	0	0	7212.9	4044.1	3019.6
Q9NP79	VTA1	4127.7	0	21902	16261	3737.6
Q9NQC3	RTN4	522.1	0	3224.3	937.02	367.8
Q9NUP9;O14910	LIN7C	0	0	9757.3	6468.7	4026.3
Q9NUP9;O14910	LIN7A	0	0	9757.3	6468.7	4026.3
Q9NVM1	EVA1B	189690	0	501160	272450	104900
Q9NY35	CLDND1	0	0	11941	10355	5611.6
Q9NZH0	GPRC5B	3303.4	0	6637.1	3355.6	3090.9
Q9P265	DIP2B	12704	514.25	18123	19492	9725.6
Q9P2B2	PTGFRN	14391	0	42304	67634	20917
Q9UGM3	DMBT1	5363.7	888.71	2575.3	5594	5375.4
Q9UHB6	LIMA1	0	511.83	1459.2	658.6	0
Q9UHD8	SEPTIN9	3266.9	0	9003.1	673.41	771.31
Q9UHG3	PCYOX1	1198.6	0	1642.4	563.47	1013.3
Q9UIW2;P51805;Q9HCM2;O75051	PLXNA1	0	0	7698.3	1048.6	828.37
Q9UK41	VPS28	2831	0	9352.3	19275	3084.3
Q9UKU9	ANGPTL2	836.82	0	0	3185.8	2438
Q9ULV4;Q6QEF8	CORO1C	1787.9	0	40221	18126	8891.1
Q9UN37	VPS4A	976.95	0	4825.4	3935.5	1445.2
Q9Y240	CLEC11A	10489	2992.5	5552	9719.9	0
Q9Y2A7	NCKAP1	349.97	0	2084.1	344.54	493.87
Q9Y2E4	DIP2C	1361.9	0	6330.6	7611	3919.5
Q9Y2J2;Q9H4G0	EPB41L3	197.56	0	20696	9973.6	1449.9
Q9Y315	DERA	6815.2	0	1422.2	690.21	3398.6
Q9Y490;Q9Y4G6	TLN1	86651	17981	60915	55240	20129
Q9Y4F1	FARP1	0	0	42986	16952	10768
Q9Y4I1	MYO5A	0	0	3976	383.36	491.06
Q9Y5K8	ATP6V1D	2092.2	0	9320.1	1799.6	0
Q9Y5S1	TRPV2	0	0	24589	1290.5	3785.3
Q9Y653	GPR56	0	0	15214	8207.9	4377.7
Q9Y696	CLIC4	2476.8	0	122450	60536	12224
