# Supplementary material for: Enrichment, Characterization, and Proteomic Profiling of Small Extracellular Vesicles Derived from Human Limbal Mesenchymal Stromal Cells and Melanocytes
Source: Cells. 2024 Apr 4;13(7):623. doi: 10.3390/cells13070623 (PMC11011788; doi:10.3390/cells13070623)
Supplement: Supplementary file 1 [file cells-13-00623-s001.zip › Supplementary Table S3.xlsx]

## Sheet: Total Proteins @LFQ intensity
		LMSC-sEV samples
Protein.IDs	SYMBOL	E17	E19	E24	E25	E27
A1L4H1	SSC5D	168730	22018	564370	295190	248050
Q99613;B5ME19	EIF3C	0	124060	0	0	0
Q99613;B5ME19	EIF3CL	0	124060	0	0	0
O00159	MYO1C	0	110040	0	104080	69778
O00161	SNAP23	0	0	0	79932	66004
O00186	STXBP3	0	0	0	90591	0
O00299	CLIC1	262870	793250	485490	907480	923750
O00300	TNFRSF11B	0	459570	0	213640	395980
O00391	QSOX1	601640	375430	227270	458500	201700
O00468	AGRN	309530	87410	0	152190	3437.9
O00469	PLOD2	459390	403600	547290	773330	402370
O00560	SDCBP	849730	1485500	2069800	1783400	825190
O14672	ADAM10	29210	171510	349870	381640	483110
O14786	NRP1	0	100390	192330	346100	253380
O14817	TSPAN4	0	0	0	251430	166020
P19105;O14950	MYL12A	0	328270	0	167460	0
P19105;O14950	MYL12B	0	328270	0	167460	0
O15143	ARPC1B	0	42428	0	0	0
O15144	ARPC2	0	0	0	18776	0
O15145	ARPC3	0	115230	0	0	0
O15232	MATN3	0	0	357940	166500	0
O15427	SLC16A3	0	100540	119290	182020	0
O15431	SLC31A1	0	129640	0	427710	485630
O15460	P4HA2	56894	54843	0	0	0
O43175	PHGDH	0	143150	0	172370	0
O43184	ADAM12	0	0	306180	129910	141830
O43242	PSMD3	0	49103	0	0	0
O43491	EPB41L2	0	66392	0	226680	75336
O43707;P35609;Q08043	ACTN4	0	0	0	6217.9	0
O43776	NARS	0	45311	0	41682	0
O43854	EDIL3	89938	608980	3102100	552560	725740
O60568	PLOD3	67994	152250	0	52725	12507
O60664	PLIN3	196770	352610	0	163640	0
O60687	SRPX2	625290	729240	793910	667960	640900
O60701	UGDH	0	135640	0	61450	0
O60716	CTNND1	0	58715	0	177160	61878
O75083	WDR1	114720	463550	62084	254360	162210
O75340	PDCD6	66259	93432	0	113840	0
O75718	CRTAP	169700	376980	182610	125500	0
O75787	ATP6AP2	0	278100	1410600	826660	408160
O75954	TSPAN9	125870	274710	0	506480	365650
O76061	STC2	271260	279230	612910	552470	771430
O94985	CLSTN1	183150	22810	348430	1482400	118530
O95084	PRSS23	130540	677270	26314	27556	0
O95865	DDAH2	0	0	0	122590	0
O95965	ITGBL1	52563	0	0	69069	73848
P00338;P07864	LDHA	0	210000	283150	532050	325930
P00558;P07205	PGK1	268740	978430	101890	536940	208940
P00736	C1R	503300	134090	291240	509890	45531
P01009	SERPINA1	0	19247	0	0	0
P01033	TIMP1	432220	338440	2519000	2458700	1796700
P01137	TGFB1	303060	272840	2442700	1355900	976820
P01857;P01861;P01860	IGHG1	0	79974	0	0	0
P02452;CON__Q862S4;P02458	COL1A1	16857000	15152000	988140	7570700	15334000
P02461;CON__P04258	COL3A1	684080	600360	44064	297860	634990
P02462;P29400	COL4A1	193090	0	0	0	0
P02647	APOA1	0	35689	0	0	0
P02751	FN1	58831000	14454000	37266000	51356000	52560000
P02787	TF	760730	601740	1863100	2932400	1186600
P04004	VTN	291370	128030	0	0	0
P04075	ALDOA	121340	267540	476400	737620	476730
P04083	ANXA1	0	385790	233230	683940	345240
P04156	PRNP	138520	357830	571320	707980	725520
P04216	THY1	635030	3183700	1879200	3793600	3168700
P04264;CON__P04264	KRT1	1198700	3564300	1406100	2327300	3843400
P04406	GAPDH	2423000	6386300	2012100	3531900	1895900
P04439	HLA-A	103500	170800	194820	113560	0
P04792	HSPB1	1292500	2466300	469270	857000	424580
P04899;P11488;P09471;P19087;A8MTJ3	GNAI2	182310	646420	546940	1116700	1028400
P05023;P13637;P50993;Q13733;P54707;P20648	ATP1A1	0	161020	84049	288030	267190
P05067	APP	2182100	850760	554820	429250	422100
P05090	APOD	141670	0	0	123650	0
P05121	SERPINE1	582860	518480	1307900	740540	430460
P05155	SERPING1	425340	191170	0	0	0
P05388;Q8NHW5	RPLP0	222080	417410	0	142980	0
P05388;Q8NHW5	RPLP0P6	222080	417410	0	142980	0
P05556	ITGB1	257600	872290	1535300	1440600	1296400
P05997	COL5A2	686410	249920	45699	187580	888490
P06733	ENO1	245420	1198000	768400	1173900	739320
P06744	GPI	0	0	0	70397	0
P06756	ITGAV	0	93147	167680	307610	181380
P07093	SERPINE2	2934900	5805800	1412700	1236500	1068400
P07195	LDHB	0	69543	52546	151830	93354
P07237	P4HB	133900	94984	116920	461680	0
P07339	CTSD	0	163080	0	410660	0
P07355;A6NMY6	ANXA2	356290	1780200	989820	2167600	1269600
P07355;A6NMY6	ANXA2P2	356290	1780200	989820	2167600	1269600
P07437;A6NNZ2	TUBB	359310	1701700	0	350840	0
P07585	DCN	3950300	629390	1233500	808970	467280
P07602	PSAP	594310	170530	587130	1863000	507300
P07737	PFN1	145840	800680	558220	936500	707880
P07858	CTSB	145250	182730	311390	833050	131280
P07900;Q14568;Q58FG0;Q58FG1	HSP90AA1	510740	721130	84688	266520	178810
P07942	LAMB1	2294000	1224700	2413000	1460300	1156800
P07996	THBS1	1817800	1949800	2004100	1370500	2230900
P08123	COL1A2	15088000	11153000	2468700	5566000	11297000
P08133	ANXA6	59058	1272100	323100	1740600	655170
P08174	CD55	0	0	0	51469	99164
P08195	SLC3A2	47443	309090	792410	978760	1227100
P08238;Q58FF7;Q58FF6	HSP90AB1	636560	1148000	193520	566740	301150
P08253;P09237	MMP2	1633700	678360	516830	3575900	1627400
P08476	INHBA	155640	0	607900	364460	176590
P08572	COL4A2	190700	0	0	0	0
P08648	ITGA5	149450	442520	462480	675480	616890
P08670;P41219;P14136;Q16352;P07197;P07196	VIM	19788000	18028000	2498200	9221800	5956000
P08754	GNAI3	0	0	206310	348400	0
P08758	ANXA5	148030	1158300	724320	1356800	901350
P08865	RPSA	243920	743380	0	68397	0
P08962	CD63	377660	1158200	0	1317000	1108600
P09038	FGF2	188840	304010	0	0	0
P09211	GSTP1	167740	332490	365710	841330	286180
P09382	LGALS1	448480	2061000	4956400	5176600	2922200
P09486	SPARC	1705300	448520	9449400	3909700	2291700
P09525	ANXA4	0	0	0	16849	0
P09603	CSF1	392410	83637	0	100730	0
P09619	PDGFRB	40241	214440	329150	456450	300130
P09871;P48740	C1S	507780	165450	431560	400190	73497
P09936	UCHL1	81651	140360	107240	343270	162240
P62987;P62979;P0CG47;P0CG48;A0A2R8Y422	UBA52	2897900	4910100	7269800	4092100	5599000
P62987;P62979;P0CG47;P0CG48;A0A2R8Y422	RPS27A	2897900	4910100	7269800	4092100	5599000
P62987;P62979;P0CG47;P0CG48;A0A2R8Y422	UBB	2897900	4910100	7269800	4092100	5599000
P62987;P62979;P0CG47;P0CG48;A0A2R8Y422	UBC	2897900	4910100	7269800	4092100	5599000
P0DMV9;P0DMV8	HSPA1B	28453	175220	24820	104240	0
P0DMV9;P0DMV8	HSPA1A	28453	175220	24820	104240	0
P0DP25;P0DP24;P0DP23;P27482;P02585	#N/A	0	0	234020	280320	165190
P10124	SRGN	1303300	544890	0	724400	657990
P10301	RRAS	0	92066	0	122290	84716
P10321	HLA-C	0	245640	0	113450	0
P10599	TXN	0	0	0	315180	184070
P10619	CTSA	97635	53345	129670	153840	0
P10909	CLU	2339100	1290100	881690	1552300	559560
P10915	HAPLN1	221170	3930400	9308700	637850	3509900
P11021	HSPA5	725480	726500	186430	331370	166540
P11047;Q9Y6N6	LAMC1	3128300	1974200	3866900	2409100	1759800
P11142	HSPA8	876270	2168600	342480	901910	703800
P11166	SLC2A1	36014	126010	0	322270	138120
P11216	PYGB	0	75256	0	0	0
P11233	RALA	0	0	0	368180	335100
P11234	RALB	0	0	0	155210	211860
P11279	LAMP1	0	189140	0	0	0
P11413	G6PD	0	108570	0	104770	46896
P12109	COL6A1	13106000	10022000	9329900	16127000	9536900
P12110	COL6A2	5976200	4617200	4373400	7145600	3613900
P12111	COL6A3	7160600	5827200	7053400	9097400	5779900
P12814	ACTN1	0	0	0	103680	0
P12956	XRCC6	0	171910	0	0	0
P13497;Q9Y6L7;O43897	BMP1	164450	0	0	58971	39080
P13521	SCG2	141480	0	130170	298920	121530
P13611	VCAN	37970000	24392000	40686000	30766000	25727000
P13639;Q15029	EEF2	556400	1266200	80532	395300	267670
P13693;Q56UQ5	TPT1	0	33919	0	78377	0
P13987	CD59	1028300	2013100	1975400	2454500	4402900
P14543	NID1	1869300	1076500	1686200	1891800	1240200
P14618;P30613	PKM	1512700	3705900	884760	2132900	1077400
P14625;Q58FF3	HSP90B1	321260	297580	204590	328960	80099
P15144	ANPEP	14303	289660	99208	1230000	711410
P15311	EZR	0	29993	24280	70855	39209
P15559	NQO1	441880	1494800	0	362030	175390
P16035	TIMP2	1063900	392690	603770	1071900	780380
P16070	CD44	334930	768190	776110	1721500	1542100
P16112	ACAN	137660	907500	0	0	53335
P16152	CBR1	0	104200	0	57673	0
P17301	ITGA2	0	158370	244040	503470	347110
P17661	DES	1140600	1827100	0	0	203500
P17813	ENG	0	135670	0	148750	89107
P17858	PFKL	0	56304	0	0	0
P17936	IGFBP3	0	291280	618590	622640	652140
P17987	TCP1	228000	927330	0	149130	0
P18065	IGFBP2	128170	0	580270	826780	0
P18084	ITGB5	0	0	0	160490	170630
P18085	ARF4	0	138620	0	95378	0
P18206	VCL	0	7821.9	13111	108350	15601
P18669;P15259	PGAM1	0	103130	113440	77688	147760
P19022	CDH2	0	0	448950	477990	79143
P19623	SRM	0	165390	0	78928	0
P20908	COL5A1	1491900	1053100	522170	930760	2284100
P21281;P15313	ATP6V1B2	0	17700	0	0	0
P21333	FLNA	543530	1076700	63398	287940	122200
P21589	NT5E	102720	296040	175350	2044100	1357400
P21810	BGN	15839000	7110700	18747000	9434700	10830000
P21926	CD9	299010	882710	2156400	1619700	1017100
P22314	UBA1	32045	327480	0	86153	0
P22413	ENPP1	0	0	0	43951	0
P23142	FBLN1	4018600	878710	396520	1882400	46065
P23246	SFPQ	0	175040	0	0	0
P23381	WARS	0	0	0	36812	0
P23396	RPS3	116430	478070	0	18524	0
P23528	CFL1	0	830470	619990	1654900	1150400
P24043	LAMA2	530040	30260	95689	173420	132460
P24534	EEF1B2	59349	208970	0	453550	0
P24821	TNC	302600	110680	90516	133150	139530
P25391	LAMA1	98518	0	16251	62469	0
P25398	RPS12	0	50284	0	94783	0
P26006	ITGA3	0	163080	352570	244800	314020
P26022	PTX3	4125200	2251300	3799700	9352700	2354800
P26038	MSN	43041	345210	238520	755120	807390
P26641	EEF1G	177120	811160	0	128610	38846
P27105	STOM	335340	1198000	936620	1208300	1243000
P27348	YWHAQ	0	113780	0	184450	209250
P27487	DPP4	0	0	0	26514	0
P27701	CD82	0	142760	326240	193230	125020
P28300	LOX	132530	191550	0	0	0
P29317;P54762;Q15375;Q9UF33;P29323;Q06187;P29320;P54764;P29322;P54756	EPHA2	0	0	119670	172800	86866
P29401	TKT	0	170270	0	135330	0
P29692	EEF1D	65537	559430	98087	235250	0
P29966	MARCKS	0	0	422570	658490	166080
P30041	PRDX6	62112	34469	132360	535850	205580
P30050	RPL12	0	210820	0	83379	0
P30825;P52569	SLC7A1	0	0	0	153520	206960
P31939	ATIC	0	38783	0	0	0
P31946	YWHAB	0	0	91381	176120	179350
P31948	STIP1	0	0	0	21313	0
P35052	GPC1	347350	79980	0	123050	50054
P35080	PFN2	0	105390	0	48137	0
P35221;Q9UI47	CTNNA1	0	29318	11194	94787	75482
P35222	CTNNB1	0	36014	122020	149020	160800
P35442	THBS2	770410	588100	684480	604590	1063600
P35527;CON__P35527	KRT9	1011500	3038700	914290	2682400	2305000
P35555	FBN1	1383900	1145700	2544800	1753400	4209300
P35556	FBN2	153190	0	1736700	405170	627780
P35579	MYH9	53610	367010	0	34084	12574
P35613	BSG	108400	388690	509930	790490	660930
P35625	TIMP3	42771	53476	0	51906	0
P35998	PSMC2	53150	137610	0	0	0
P37802	TAGLN2	0	226480	0	456840	216190
P37837	TALDO1	88500	569160	0	0	0
P39059	COL15A1	90672	0	0	263710	169020
P39060	COL18A1	18257	0	0	0	0
P40227	CCT6A	117210	394720	0	190250	0
P40925	MDH1	0	0	0	73849	0
P43007	SLC1A4	0	110370	165240	383050	363310
P46777	RPL5	0	279220	0	39209	0
P46940;Q13576;Q86VI3	IQGAP1	0	0	0	30636	0
P47756	CAPZB	0	0	0	129520	85283
P48509	CD151	0	155860	0	207130	204170
P48643	CCT5	37003	279920	0	64814	0
P48723	HSPA13	0	0	292690	220040	0
P49257	LMAN1	161830	207310	364540	275010	49654
P49327	FASN	48283	298730	0	5297.2	0
P49368	CCT3	236000	384380	0	98505	0
P49747	COMP	70292	0	0	49363	0
P50281	MMP14	0	0	0	60158	0
P50395	GDI2	0	107340	170840	534770	267320
P50454	SERPINH1	1634400	1704200	192050	660240	738830
P50990	CCT8	129920	277840	0	135840	0
P50991	CCT4	16755	281140	0	59738	0
P50995	ANXA11	0	148760	0	88389	60974
P51148	RAB5C	0	71390	0	106610	0
P51149	RAB7A	0	109440	38647	107490	41458
P51884	LUM	0	0	192190	161420	0
P51888	PRELP	0	109670	0	0	0
P52209	PGD	0	137650	0	68843	0
P52565	ARHGDIA	0	0	0	182570	106540
P52907	CAPZA1	0	72313	0	0	0
P53396	ACLY	120440	236750	0	55959	0
P53618	COPB1	15927	174120	0	0	0
P53621	COPA	46936	437700	0	0	0
P53801	PTTG1IP	0	150290	0	0	0
P53985	SLC16A1	0	0	187610	181570	229170
P54289	CACNA2D1	0	0	0	62903	69616
P54709	ATP1B3	0	53373	0	168370	0
P55001	MFAP2	184130	167040	256670	250480	151730
P55058	PLTP	393620	0	163840	104500	0
P55072	VCP	96641	59218	0	110150	0
P55083	MFAP4	508040	109180	333340	342000	106140
P55209;Q99733	NAP1L1	0	95178	0	55856	0
P55209;Q99733	NAP1L4	0	95178	0	55856	0
P55268	LAMB2	496940	474430	402560	98989	60302
P55285	CDH6	214170	0	0	90312	79826
P55287;Q9ULB5;P55289;P55286	CDH11	0	0	58235	224890	0
P55290	CDH13	0	0	281050	152990	217540
P59998	ARPC4	0	138100	0	84352	0
P60033	CD81	1923700	5045200	9218100	7837700	5074300
P60174	TPI1	0	115170	71703	401980	207380
P60660;P14649	MYL6	114090	323450	483620	523390	217950
P63261;P60709;Q562R1;Q9BYX7	ACTG1	23450000	36897000	5855400	8812700	7135800
P63261;P60709;Q562R1;Q9BYX7	ACTB	23450000	36897000	5855400	8812700	7135800
P60842;P38919	EIF4A1	90876	369040	0	0	0
P60903	S100A10	0	380490	147790	205580	155650
P60953	CDC42	0	165110	0	289750	0
P60981	DSTN	0	207380	0	183700	0
P61019;Q8WUD1	RAB2A	0	27301	0	54851	0
P61026	RAB10	0	90832	83475	125430	105280
P61106	RAB14	0	79775	0	63234	0
P61158;Q9P1U1	ACTR3	0	56457	0	98324	0
P61160	ACTR2	0	105660	0	63321	0
P61163;P42025	ACTR1A	0	138330	0	0	0
P61163;P42025	ACTR1B	0	138330	0	0	0
P84077;P61204	ARF1	92674	151170	0	206780	147420
P84077;P61204	ARF3	92674	151170	0	206780	147420
P61224;A6NIZ1;O95716	RAP1B	0	0	0	180010	221100
P61225;Q9Y3L5;P10114	RAP2B	0	0	0	77492	80744
P61247	RPS3A	0	107510	0	0	0
P61586	RHOA	0	0	0	289210	0
P61769	B2M	0	68015	0	58114	0
P61978	HNRNPK	0	152900	0	0	0
P61981	YWHAG	0	52777	172540	222870	201620
P62140	PPP1CB	0	438850	0	0	0
P62249	RPS16	163570	745510	0	230130	0
P62258	YWHAE	22353	88221	97182	357310	281300
P62269	RPS18	205050	552490	0	99962	0
P62277	RPS13	0	44667	0	0	0
P62701;P22090;Q8TD47	RPS4X	86069	399090	0	0	0
P62701;P22090;Q8TD47	RPS4Y1	86069	399090	0	0	0
P62701;P22090;Q8TD47	RPS4Y2	86069	399090	0	0	0
P62805	HIST1H4A	0	412710	0	0	0
P62826	RAN	179100	590520	0	172460	0
P62873;P16520	GNB1	0	268290	245890	587970	346630
P62879	GNB2	0	260720	0	458980	220040
P62937;P0DN26;A0A0B4J2A2;A0A075B767;A0A075B759;Q9Y536;F5H284	PPIA	214790	1062200	407620	1111400	1146900
P63000;P60763;P15153;P17081;Q9H4E5	RAC1	80649	313420	434160	425010	535760
P63000;P60763;P15153;P17081;Q9H4E5	RAC2	80649	313420	434160	425010	535760
P63000;P60763;P15153;P17081;Q9H4E5	RAC3	80649	313420	434160	425010	535760
P63104	YWHAZ	180950	319000	434010	631520	536820
P63241;Q9GZV4;Q6IS14	EIF5A	0	279430	0	181130	0
P63241;Q9GZV4;Q6IS14	EIF5A2	0	279430	0	181130	0
P63241;Q9GZV4;Q6IS14	EIF5AL1	0	279430	0	181130	0
P63244	GNB2L1	209800	686960	0	47949	0
P67936	TPM4	0	0	0	24093	0
P68104;Q5VTE0;Q05639	EEF1A1	980050	2715100	712120	1530400	1348200
P68104;Q5VTE0;Q05639	EEF1A1P5	980050	2715100	712120	1530400	1348200
P68104;Q5VTE0;Q05639	EEF1A2	980050	2715100	712120	1530400	1348200
P78371	CCT2	133130	307970	0	85475	0
P78417	GSTO1	0	97511	0	55062	0
P78539	SRPX	279540	358460	494220	573530	545240
P80303	NUCB2	420620	52253	446210	2486200	116150
P80723	BASP1	0	53271	683130	524850	240240
P84095	RHOG	0	0	0	182410	0
P98160	HSPG2	40648	0	0	7576.1	0
Q00610;P53675	CLTC	204280	623050	22953	569980	111620
Q01082;P11277;O15020	SPTBN1	3182300	4673700	0	84944	0
Q01518	CAP1	0	80231	95154	283460	82464
Q01650;Q9UM01;Q92536	SLC7A5	0	89888	286590	387650	675570
Q01813	PFKP	0	77494	0	0	0
Q01995	TAGLN	0	78154	76142	387060	119320
Q02388	COL7A1	1520100	1283400	1828500	1896500	2505400
Q02809	PLOD1	1193300	1506700	424450	852380	422760
Q02818	NUCB1	782890	149100	3262600	5431000	610330
Q03405	PLAUR	0	126530	495590	531260	563370
Q04917	YWHAH	0	149890	0	84140	0
Q06830;Q13162	PRDX1	0	150910	76487	548010	323960
Q07954	LRP1	137700	82534	206170	147270	127650
Q08380	LGALS3BP	3974200	3188000	2749800	1516300	603400
Q08431	MFGE8	3275200	2416400	4623000	2897400	2119100
Q08629;Q9BQ16	SPOCK1	608240	578060	3012200	3262200	1951700
Q09666	AHNAK	24385	435960	0	102130	16419
Q12805	EFEMP1	131300	0	0	175960	0
Q12841	FSTL1	1016800	368570	1299800	1325300	747410
Q12959	DLG1	0	0	0	26446	0
Q13217	DNAJC3	0	86395	129820	314940	408140
Q13308	PTK7	0	80371	207270	258100	207860
Q13438	OS9	72525	0	0	87401	70501
Q13509	TUBB3	0	78784	0	0	0
Q13642	FHL1	0	40391	0	103290	0
Q13740	ALCAM	0	76380	40754	267970	251750
Q13753	LAMC2	1078200	497940	1518400	205380	65601
Q13813	SPTAN1	37530	176990	0	8373.3	0
Q13885;Q9BVA1	TUBB2A	0	112460	0	0	0
Q13885;Q9BVA1	TUBB2B	0	112460	0	0	0
Q14112	NID2	1020300	520480	466040	406100	466770
Q14195	DPYSL3	0	93033	0	34798	0
Q14204	DYNC1H1	89245	384100	0	0	0
Q14315	FLNC	65972	282240	0	12266	0
Q14344	GNA13	0	0	0	28653	0
Q14517	FAT1	0	0	223270	87394	115970
Q14697	GANAB	203630	440470	0	112390	0
Q14699;Q52LD8	RFTN1	0	34399	48633	359870	200920
Q14764	MVP	661780	778020	41679	218720	59248
Q14766	LTBP1	1747300	1194300	3572700	4882200	3320400
Q14767;Q8N2S1	LTBP2	2921100	2127200	3846300	6212700	3904700
Q14974	KPNB1	73546	150740	0	62413	0
Q15019	SEPTIN2	0	155270	0	49921	0
Q15043	SLC39A14	0	158850	177180	384670	432540
Q15063	POSTN	20638000	15141000	21225000	14709000	46487000
Q15084	PDIA6	64764	0	0	101810	0
Q15113	PCOLCE	379870	93359	839780	1264000	603000
Q15149;Q9UPN3	PLEC	174850	455300	0	0	0
Q15286	RAB35	0	0	0	113830	0
Q15365;P57723	PCBP1	0	441760	0	0	0
Q15582	TGFBI	10661000	17420000	27098000	19881000	10083000
Q15758	SLC1A5	395810	1336000	2751000	2765100	2957500
Q15907;P62491;P57735	RAB11B	0	97217	0	75596	0
Q15907;P62491;P57735	RAB11A	0	97217	0	75596	0
Q16181;Q6ZU15	SEPTIN7	0	72976	0	0	0
Q16270	IGFBP7	917040	518120	565230	483870	861960
Q16363	LAMA4	911160	1049200	648720	547790	414640
Q16555;Q14194	DPYSL2	92676	217760	0	0	0
Q16658	FSCN1	109630	358010	0	189790	146220
Q32P28	LEPRE1	208460	194510	339510	124440	157070
Q3ZCM7	TUBB8	0	639970	0	0	0
Q4LDE5	SVEP1	340850	103510	62449	0	0
Q4V9L6	TMEM119	0	221120	293490	589330	500930
Q5JWF2	GNAS	0	73583	124150	215160	155030
Q6NZI2	PTRF	149760	157760	0	188060	0
Q6UVK1	CSPG4	7403.5	0	0	5880	0
Q6UXH8	CCBE1	138640	177440	0	84759	0
Q6YHK3	CD109	0	0	0	72630	0
Q76M96	CCDC80	102720	187880	149720	283310	145440
Q7L576;Q96F07	CYFIP1	0	0	0	36807	0
Q7L576;Q96F07	CYFIP2	0	0	0	36807	0
Q9H8S9;Q7L9L4	MOB1A	0	0	0	90053	55037
Q9H8S9;Q7L9L4	MOB1B	0	0	0	90053	55037
Q7Z304	MAMDC2	901690	801390	248620	1984600	166310
Q7Z7G0	ABI3BP	5064900	3760600	4989400	7476900	8030000
Q86Y38	XYLT1	396410	332160	871840	312660	375580
Q8IUX7;Q8N436	AEBP1	268110	219610	393080	765980	357920
Q8IWA5	SLC44A2	0	0	0	126180	92765
Q8IZP0	ABI1	0	0	0	37035	0
Q8NG11	TSPAN14	0	80060	173480	224180	79631
Q8WUM4	PDCD6IP	108640	324600	609440	577920	384630
Q8WWI5	SLC44A1	0	221380	371580	921950	525750
Q92626	PXDN	2304900	1390300	461800	1196800	3332600
Q92743	HTRA1	2979600	3813800	523440	947670	887620
Q92954	PRG4	3142400	519180	177880	443880	275540
Q969P0	IGSF8	0	242400	677390	373840	745400
Q96EY5	MVB12A	0	0	0	35946	0
Q96QD8	SLC38A2	0	59651	0	176040	170600
Q96QK1	VPS35	0	63022	0	0	0
Q96RW7	HMCN1	0	0	0	18459	0
Q96S86;Q86UW8	HAPLN3	0	2525800	902560	806670	2286600
Q96S97	MYADM	0	499620	0	686940	440260
Q96TA1	FAM129B	0	77781	0	0	0
Q99497	PARK7	0	280470	0	313860	109090
Q99536	VAT1	52864	163700	0	85202	84954
Q99653	CHP1	0	0	0	61324	58340
Q99715	COL12A1	4150400	3521600	5660400	3270400	2977000
Q99816	TSG101	0	0	0	58549	0
Q99832	CCT7	39052	204410	0	43703	0
Q99988	GDF15	0	375490	0	67215	0
Q9BQE3	TUBA1C	0	215370	0	0	0
Q9BRK5	SDF4	664410	536570	1994000	1457400	682270
Q9BUD6	SPON2	0	154260	0	100510	0
Q9BUF5	TUBB6	0	307110	0	32255	0
Q9BY76	ANGPTL4	2368600	3568800	2851800	1943200	3360900
Q9H1J7	WNT5B	44835	55799	0	0	0
Q9H223	EHD4	0	104470	0	172580	281820
Q9H4G4	GLIPR2	0	0	0	214260	248450
Q9H4M9	EHD1	0	226370	0	120840	275450
Q9H8M9	EVA1A	0	315740	255850	203610	572010
Q9HAV0	GNB4	0	30513	0	85767	82930
Q9NQC3	RTN4	327120	1222300	0	169070	146700
Q9NR99	MXRA5	251490	0	60539	22218	0
Q9NRA1	PDGFC	260040	294460	358510	345450	607480
Q9NRN5	OLFML3	1521900	698820	68831	706750	389340
Q9NRY6	PLSCR3	0	113560	0	63731	0
Q9NS15	LTBP3	0	0	229590	224980	0
Q9NVM1	EVA1B	0	431020	0	0	438700
Q9NZM1	MYOF	0	71101	0	41239	0
Q9NZN4	EHD2	0	212750	0	129080	102050
Q9P265	DIP2B	0	0	0	45400	0
Q9P2B2	PTGFRN	222330	548980	1451700	658190	1133800
Q9UBP4	DKK3	631830	339000	1521500	4607500	359630
Q9UBS3	DNAJB9	0	128540	421110	234920	148990
Q9UBS4	DNAJB11	90425	204770	79175	401940	52587
Q9UBX5	FBLN5	0	0	0	104830	82391
Q9UHD8	SEPTIN9	0	164210	0	0	0
Q9UKZ9	PCOLCE2	252500	198620	114780	266140	279640
Q9Y230	RUVBL2	53133	94546	0	0	0
Q9Y240	CLEC11A	278450	134980	916220	919090	405890
Q9Y2J2;Q9H4G0	EPB41L3	0	0	0	17522	0
Q9Y3F4	STRAP	0	69504	0	24394	0
Q9Y490;Q9Y4G6	TLN1	125090	386010	28468	292590	49613
Q9Y4F1	FARP1	0	45097	0	56536	0
Q9Y4L1	HYOU1	105150	147810	96037	135330	64209
Q9Y696	CLIC4	0	195430	78042	420630	134210
Q9Y6C2	EMILIN1	1358200	1082800	537620	249220	476620

## Sheet: ≥3 proteins @LFQ intensity
		LMSC-sEV samples
Protein.IDs	SYMBOL	E17	E19	E24	E25	E27
A1L4H1	SSC5D	168730	22018	564370	295190	248050
O00159	MYO1C	0	110040	0	104080	69778
O00299	CLIC1	262870	793250	485490	907480	923750
O00300	TNFRSF11B	0	459570	0	213640	395980
O00391	QSOX1	601640	375430	227270	458500	201700
O00468	AGRN	309530	87410	0	152190	3437.9
O00469	PLOD2	459390	403600	547290	773330	402370
O00560	SDCBP	849730	1485500	2069800	1783400	825190
O14672	ADAM10	29210	171510	349870	381640	483110
O14786	NRP1	0	100390	192330	346100	253380
O15427	SLC16A3	0	100540	119290	182020	0
O15431	SLC31A1	0	129640	0	427710	485630
O43184	ADAM12	0	0	306180	129910	141830
O43491	EPB41L2	0	66392	0	226680	75336
O43854	EDIL3	89938	608980	3102100	552560	725740
O60568	PLOD3	67994	152250	0	52725	12507
O60664	PLIN3	196770	352610	0	163640	0
O60687	SRPX2	625290	729240	793910	667960	640900
O60716	CTNND1	0	58715	0	177160	61878
O75083	WDR1	114720	463550	62084	254360	162210
O75340	PDCD6	66259	93432	0	113840	0
O75718	CRTAP	169700	376980	182610	125500	0
O75787	ATP6AP2	0	278100	1410600	826660	408160
O75954	TSPAN9	125870	274710	0	506480	365650
O76061	STC2	271260	279230	612910	552470	771430
O94985	CLSTN1	183150	22810	348430	1482400	118530
O95084	PRSS23	130540	677270	26314	27556	0
O95965	ITGBL1	52563	0	0	69069	73848
P00338;P07864	LDHA	0	210000	283150	532050	325930
P00558;P07205	PGK1	268740	978430	101890	536940	208940
P00736	C1R	503300	134090	291240	509890	45531
P01033	TIMP1	432220	338440	2519000	2458700	1796700
P01137	TGFB1	303060	272840	2442700	1355900	976820
P02452;CON__Q862S4;P02458	COL1A1	16857000	15152000	988140	7570700	15334000
P02461;CON__P04258	COL3A1	684080	600360	44064	297860	634990
P02751	FN1	58831000	14454000	37266000	51356000	52560000
P02787	TF	760730	601740	1863100	2932400	1186600
P04075	ALDOA	121340	267540	476400	737620	476730
P04083	ANXA1	0	385790	233230	683940	345240
P04156	PRNP	138520	357830	571320	707980	725520
P04216	THY1	635030	3183700	1879200	3793600	3168700
P04264;CON__P04264	KRT1	1198700	3564300	1406100	2327300	3843400
P04406	GAPDH	2423000	6386300	2012100	3531900	1895900
P04439	HLA-A	103500	170800	194820	113560	0
P04792	HSPB1	1292500	2466300	469270	857000	424580
P04899;P11488;P09471;P19087;A8MTJ3	GNAI2	182310	646420	546940	1116700	1028400
P05023;P13637;P50993;Q13733;P54707;P20648	ATP1A1	0	161020	84049	288030	267190
P05067	APP	2182100	850760	554820	429250	422100
P05121	SERPINE1	582860	518480	1307900	740540	430460
P05388;Q8NHW5	RPLP0	222080	417410	0	142980	0
P05388;Q8NHW5	RPLP0P6	222080	417410	0	142980	0
P05556	ITGB1	257600	872290	1535300	1440600	1296400
P05997	COL5A2	686410	249920	45699	187580	888490
P06733	ENO1	245420	1198000	768400	1173900	739320
P06756	ITGAV	0	93147	167680	307610	181380
P07093	SERPINE2	2934900	5805800	1412700	1236500	1068400
P07195	LDHB	0	69543	52546	151830	93354
P07237	P4HB	133900	94984	116920	461680	0
P07355;A6NMY6	ANXA2	356290	1780200	989820	2167600	1269600
P07355;A6NMY6	ANXA2P2	356290	1780200	989820	2167600	1269600
P07437;A6NNZ2	TUBB	359310	1701700	0	350840	0
P07585	DCN	3950300	629390	1233500	808970	467280
P07602	PSAP	594310	170530	587130	1863000	507300
P07737	PFN1	145840	800680	558220	936500	707880
P07858	CTSB	145250	182730	311390	833050	131280
P07900;Q14568;Q58FG0;Q58FG1	HSP90AA1	510740	721130	84688	266520	178810
P07942	LAMB1	2294000	1224700	2413000	1460300	1156800
P07996	THBS1	1817800	1949800	2004100	1370500	2230900
P08123	COL1A2	15088000	11153000	2468700	5566000	11297000
P08133	ANXA6	59058	1272100	323100	1740600	655170
P08195	SLC3A2	47443	309090	792410	978760	1227100
P08238;Q58FF7;Q58FF6	HSP90AB1	636560	1148000	193520	566740	301150
P08253;P09237	MMP2	1633700	678360	516830	3575900	1627400
P08476	INHBA	155640	0	607900	364460	176590
P08648	ITGA5	149450	442520	462480	675480	616890
P08670;P41219;P14136;Q16352;P07197;P07196	VIM	19788000	18028000	2498200	9221800	5956000
P08758	ANXA5	148030	1158300	724320	1356800	901350
P08865	RPSA	243920	743380	0	68397	0
P08962	CD63	377660	1158200	0	1317000	1108600
P09211	GSTP1	167740	332490	365710	841330	286180
P09382	LGALS1	448480	2061000	4956400	5176600	2922200
P09486	SPARC	1705300	448520	9449400	3909700	2291700
P09603	CSF1	392410	83637	0	100730	0
P09619	PDGFRB	40241	214440	329150	456450	300130
P09871;P48740	C1S	507780	165450	431560	400190	73497
P09936	UCHL1	81651	140360	107240	343270	162240
P62987;P62979;P0CG47;P0CG48;A0A2R8Y422	UBA52	2897900	4910100	7269800	4092100	5599000
P62987;P62979;P0CG47;P0CG48;A0A2R8Y422	RPS27A	2897900	4910100	7269800	4092100	5599000
P62987;P62979;P0CG47;P0CG48;A0A2R8Y422	UBB	2897900	4910100	7269800	4092100	5599000
P62987;P62979;P0CG47;P0CG48;A0A2R8Y422	UBC	2897900	4910100	7269800	4092100	5599000
P0DMV9;P0DMV8	HSPA1B	28453	175220	24820	104240	0
P0DMV9;P0DMV8	HSPA1A	28453	175220	24820	104240	0
P0DP25;P0DP24;P0DP23;P27482;P02585	#N/A	0	0	234020	280320	165190
P10124	SRGN	1303300	544890	0	724400	657990
P10301	RRAS	0	92066	0	122290	84716
P10619	CTSA	97635	53345	129670	153840	0
P10909	CLU	2339100	1290100	881690	1552300	559560
P10915	HAPLN1	221170	3930400	9308700	637850	3509900
P11021	HSPA5	725480	726500	186430	331370	166540
P11047;Q9Y6N6	LAMC1	3128300	1974200	3866900	2409100	1759800
P11142	HSPA8	876270	2168600	342480	901910	703800
P11166	SLC2A1	36014	126010	0	322270	138120
P11413	G6PD	0	108570	0	104770	46896
P12109	COL6A1	13106000	10022000	9329900	16127000	9536900
P12110	COL6A2	5976200	4617200	4373400	7145600	3613900
P12111	COL6A3	7160600	5827200	7053400	9097400	5779900
P13497;Q9Y6L7;O43897	BMP1	164450	0	0	58971	39080
P13521	SCG2	141480	0	130170	298920	121530
P13611	VCAN	37970000	24392000	40686000	30766000	25727000
P13639;Q15029	EEF2	556400	1266200	80532	395300	267670
P13987	CD59	1028300	2013100	1975400	2454500	4402900
P14543	NID1	1869300	1076500	1686200	1891800	1240200
P14618;P30613	PKM	1512700	3705900	884760	2132900	1077400
P14625;Q58FF3	HSP90B1	321260	297580	204590	328960	80099
P15144	ANPEP	14303	289660	99208	1230000	711410
P15311	EZR	0	29993	24280	70855	39209
P15559	NQO1	441880	1494800	0	362030	175390
P16035	TIMP2	1063900	392690	603770	1071900	780380
P16070	CD44	334930	768190	776110	1721500	1542100
P16112	ACAN	137660	907500	0	0	53335
P17301	ITGA2	0	158370	244040	503470	347110
P17661	DES	1140600	1827100	0	0	203500
P17813	ENG	0	135670	0	148750	89107
P17936	IGFBP3	0	291280	618590	622640	652140
P17987	TCP1	228000	927330	0	149130	0
P18065	IGFBP2	128170	0	580270	826780	0
P18206	VCL	0	7821.9	13111	108350	15601
P18669;P15259	PGAM1	0	103130	113440	77688	147760
P19022	CDH2	0	0	448950	477990	79143
P20908	COL5A1	1491900	1053100	522170	930760	2284100
P21333	FLNA	543530	1076700	63398	287940	122200
P21589	NT5E	102720	296040	175350	2044100	1357400
P21810	BGN	15839000	7110700	18747000	9434700	10830000
P21926	CD9	299010	882710	2156400	1619700	1017100
P22314	UBA1	32045	327480	0	86153	0
P23142	FBLN1	4018600	878710	396520	1882400	46065
P23396	RPS3	116430	478070	0	18524	0
P23528	CFL1	0	830470	619990	1654900	1150400
P24043	LAMA2	530040	30260	95689	173420	132460
P24534	EEF1B2	59349	208970	0	453550	0
P24821	TNC	302600	110680	90516	133150	139530
P25391	LAMA1	98518	0	16251	62469	0
P26006	ITGA3	0	163080	352570	244800	314020
P26022	PTX3	4125200	2251300	3799700	9352700	2354800
P26038	MSN	43041	345210	238520	755120	807390
P26641	EEF1G	177120	811160	0	128610	38846
P27105	STOM	335340	1198000	936620	1208300	1243000
P27348	YWHAQ	0	113780	0	184450	209250
P27701	CD82	0	142760	326240	193230	125020
P29317;P54762;Q15375;Q9UF33;P29323;Q06187;P29320;P54764;P29322;P54756	EPHA2	0	0	119670	172800	86866
P29692	EEF1D	65537	559430	98087	235250	0
P29966	MARCKS	0	0	422570	658490	166080
P30041	PRDX6	62112	34469	132360	535850	205580
P31946	YWHAB	0	0	91381	176120	179350
P35052	GPC1	347350	79980	0	123050	50054
P35221;Q9UI47	CTNNA1	0	29318	11194	94787	75482
P35222	CTNNB1	0	36014	122020	149020	160800
P35442	THBS2	770410	588100	684480	604590	1063600
P35527;CON__P35527	KRT9	1011500	3038700	914290	2682400	2305000
P35555	FBN1	1383900	1145700	2544800	1753400	4209300
P35556	FBN2	153190	0	1736700	405170	627780
P35579	MYH9	53610	367010	0	34084	12574
P35613	BSG	108400	388690	509930	790490	660930
P35625	TIMP3	42771	53476	0	51906	0
P37802	TAGLN2	0	226480	0	456840	216190
P39059	COL15A1	90672	0	0	263710	169020
P40227	CCT6A	117210	394720	0	190250	0
P43007	SLC1A4	0	110370	165240	383050	363310
P48509	CD151	0	155860	0	207130	204170
P48643	CCT5	37003	279920	0	64814	0
P49257	LMAN1	161830	207310	364540	275010	49654
P49327	FASN	48283	298730	0	5297.2	0
P49368	CCT3	236000	384380	0	98505	0
P50395	GDI2	0	107340	170840	534770	267320
P50454	SERPINH1	1634400	1704200	192050	660240	738830
P50990	CCT8	129920	277840	0	135840	0
P50991	CCT4	16755	281140	0	59738	0
P50995	ANXA11	0	148760	0	88389	60974
P51149	RAB7A	0	109440	38647	107490	41458
P53396	ACLY	120440	236750	0	55959	0
P53985	SLC16A1	0	0	187610	181570	229170
P55001	MFAP2	184130	167040	256670	250480	151730
P55058	PLTP	393620	0	163840	104500	0
P55072	VCP	96641	59218	0	110150	0
P55083	MFAP4	508040	109180	333340	342000	106140
P55268	LAMB2	496940	474430	402560	98989	60302
P55285	CDH6	214170	0	0	90312	79826
P55290	CDH13	0	0	281050	152990	217540
P60033	CD81	1923700	5045200	9218100	7837700	5074300
P60174	TPI1	0	115170	71703	401980	207380
P60660;P14649	MYL6	114090	323450	483620	523390	217950
P63261;P60709;Q562R1;Q9BYX7	ACTG1	23450000	36897000	5855400	8812700	7135800
P63261;P60709;Q562R1;Q9BYX7	ACTB	23450000	36897000	5855400	8812700	7135800
P60903	S100A10	0	380490	147790	205580	155650
P61026	RAB10	0	90832	83475	125430	105280
P84077;P61204	ARF1	92674	151170	0	206780	147420
P84077;P61204	ARF3	92674	151170	0	206780	147420
P61981	YWHAG	0	52777	172540	222870	201620
P62249	RPS16	163570	745510	0	230130	0
P62258	YWHAE	22353	88221	97182	357310	281300
P62269	RPS18	205050	552490	0	99962	0
P62826	RAN	179100	590520	0	172460	0
P62873;P16520	GNB1	0	268290	245890	587970	346630
P62879	GNB2	0	260720	0	458980	220040
P62937;P0DN26;A0A0B4J2A2;A0A075B767;A0A075B759;Q9Y536;F5H284	PPIA	214790	1062200	407620	1111400	1146900
P63000;P60763;P15153;P17081;Q9H4E5	RAC1	80649	313420	434160	425010	535760
P63000;P60763;P15153;P17081;Q9H4E5	RAC2	80649	313420	434160	425010	535760
P63000;P60763;P15153;P17081;Q9H4E5	RAC3	80649	313420	434160	425010	535760
P63104	YWHAZ	180950	319000	434010	631520	536820
P63244	GNB2L1	209800	686960	0	47949	0
P68104;Q5VTE0;Q05639	EEF1A1	980050	2715100	712120	1530400	1348200
P68104;Q5VTE0;Q05639	EEF1A1P5	980050	2715100	712120	1530400	1348200
P68104;Q5VTE0;Q05639	EEF1A2	980050	2715100	712120	1530400	1348200
P78371	CCT2	133130	307970	0	85475	0
P78539	SRPX	279540	358460	494220	573530	545240
P80303	NUCB2	420620	52253	446210	2486200	116150
P80723	BASP1	0	53271	683130	524850	240240
Q00610;P53675	CLTC	204280	623050	22953	569980	111620
Q01082;P11277;O15020	SPTBN1	3182300	4673700	0	84944	0
Q01518	CAP1	0	80231	95154	283460	82464
Q01650;Q9UM01;Q92536	SLC7A5	0	89888	286590	387650	675570
Q01995	TAGLN	0	78154	76142	387060	119320
Q02388	COL7A1	1520100	1283400	1828500	1896500	2505400
Q02809	PLOD1	1193300	1506700	424450	852380	422760
Q02818	NUCB1	782890	149100	3262600	5431000	610330
Q03405	PLAUR	0	126530	495590	531260	563370
Q06830;Q13162	PRDX1	0	150910	76487	548010	323960
Q07954	LRP1	137700	82534	206170	147270	127650
Q08380	LGALS3BP	3974200	3188000	2749800	1516300	603400
Q08431	MFGE8	3275200	2416400	4623000	2897400	2119100
Q08629;Q9BQ16	SPOCK1	608240	578060	3012200	3262200	1951700
Q09666	AHNAK	24385	435960	0	102130	16419
Q12841	FSTL1	1016800	368570	1299800	1325300	747410
Q13217	DNAJC3	0	86395	129820	314940	408140
Q13308	PTK7	0	80371	207270	258100	207860
Q13438	OS9	72525	0	0	87401	70501
Q13740	ALCAM	0	76380	40754	267970	251750
Q13753	LAMC2	1078200	497940	1518400	205380	65601
Q13813	SPTAN1	37530	176990	0	8373.3	0
Q14112	NID2	1020300	520480	466040	406100	466770
Q14315	FLNC	65972	282240	0	12266	0
Q14517	FAT1	0	0	223270	87394	115970
Q14697	GANAB	203630	440470	0	112390	0
Q14699;Q52LD8	RFTN1	0	34399	48633	359870	200920
Q14764	MVP	661780	778020	41679	218720	59248
Q14766	LTBP1	1747300	1194300	3572700	4882200	3320400
Q14767;Q8N2S1	LTBP2	2921100	2127200	3846300	6212700	3904700
Q14974	KPNB1	73546	150740	0	62413	0
Q15043	SLC39A14	0	158850	177180	384670	432540
Q15063	POSTN	20638000	15141000	21225000	14709000	46487000
Q15113	PCOLCE	379870	93359	839780	1264000	603000
Q15582	TGFBI	10661000	17420000	27098000	19881000	10083000
Q15758	SLC1A5	395810	1336000	2751000	2765100	2957500
Q16270	IGFBP7	917040	518120	565230	483870	861960
Q16363	LAMA4	911160	1049200	648720	547790	414640
Q16658	FSCN1	109630	358010	0	189790	146220
Q32P28	LEPRE1	208460	194510	339510	124440	157070
Q4LDE5	SVEP1	340850	103510	62449	0	0
Q4V9L6	TMEM119	0	221120	293490	589330	500930
Q5JWF2	GNAS	0	73583	124150	215160	155030
Q6NZI2	PTRF	149760	157760	0	188060	0
Q6UXH8	CCBE1	138640	177440	0	84759	0
Q76M96	CCDC80	102720	187880	149720	283310	145440
Q7Z304	MAMDC2	901690	801390	248620	1984600	166310
Q7Z7G0	ABI3BP	5064900	3760600	4989400	7476900	8030000
Q86Y38	XYLT1	396410	332160	871840	312660	375580
Q8IUX7;Q8N436	AEBP1	268110	219610	393080	765980	357920
Q8NG11	TSPAN14	0	80060	173480	224180	79631
Q8WUM4	PDCD6IP	108640	324600	609440	577920	384630
Q8WWI5	SLC44A1	0	221380	371580	921950	525750
Q92626	PXDN	2304900	1390300	461800	1196800	3332600
Q92743	HTRA1	2979600	3813800	523440	947670	887620
Q92954	PRG4	3142400	519180	177880	443880	275540
Q969P0	IGSF8	0	242400	677390	373840	745400
Q96QD8	SLC38A2	0	59651	0	176040	170600
Q96S86;Q86UW8	HAPLN3	0	2525800	902560	806670	2286600
Q96S97	MYADM	0	499620	0	686940	440260
Q99497	PARK7	0	280470	0	313860	109090
Q99536	VAT1	52864	163700	0	85202	84954
Q99715	COL12A1	4150400	3521600	5660400	3270400	2977000
Q99832	CCT7	39052	204410	0	43703	0
Q9BRK5	SDF4	664410	536570	1994000	1457400	682270
Q9BY76	ANGPTL4	2368600	3568800	2851800	1943200	3360900
Q9H223	EHD4	0	104470	0	172580	281820
Q9H4M9	EHD1	0	226370	0	120840	275450
Q9H8M9	EVA1A	0	315740	255850	203610	572010
Q9HAV0	GNB4	0	30513	0	85767	82930
Q9NQC3	RTN4	327120	1222300	0	169070	146700
Q9NR99	MXRA5	251490	0	60539	22218	0
Q9NRA1	PDGFC	260040	294460	358510	345450	607480
Q9NRN5	OLFML3	1521900	698820	68831	706750	389340
Q9NZN4	EHD2	0	212750	0	129080	102050
Q9P2B2	PTGFRN	222330	548980	1451700	658190	1133800
Q9UBP4	DKK3	631830	339000	1521500	4607500	359630
Q9UBS3	DNAJB9	0	128540	421110	234920	148990
Q9UBS4	DNAJB11	90425	204770	79175	401940	52587
Q9UKZ9	PCOLCE2	252500	198620	114780	266140	279640
Q9Y240	CLEC11A	278450	134980	916220	919090	405890
Q9Y490;Q9Y4G6	TLN1	125090	386010	28468	292590	49613
Q9Y4L1	HYOU1	105150	147810	96037	135330	64209
Q9Y696	CLIC4	0	195430	78042	420630	134210
Q9Y6C2	EMILIN1	1358200	1082800	537620	249220	476620

## Sheet: Total proteins @iBAQ intensity
Protein.IDs	SYMBOL	E17	E19	E24	E25	E27
A1L4H1	SSC5D	3815.8	551.3	9536.5	21040	6224.4
Q99613;B5ME19	EIF3C	0	3250.3	0	0	0
Q99613;B5ME19	EIF3CL	0	3250.3	0	0	0
O00148;Q13838	DDX39A	1932.3	4597.6	0	0	0
O00148;Q13838	DDX39B	1932.3	4597.6	0	0	0
O00154	ACOT7	0	4576.3	0	1756.4	0
O00159	MYO1C	0	7353.4	0	9018.2	3463.1
O00161	SNAP23	0	4031.9	4496.8	3548.9	1814.2
O00186	STXBP3	0	0	0	7125.4	476.13
O00231	PSMD11	0	6675.4	0	0	0
O00232	PSMD12	1454.2	6271.8	0	0	0
O00299	CLIC1	29048	138650	56574	209080	95542
O00300	TNFRSF11B	4315.6	27203	1783.8	11232	12921
O00303	EIF3F	0	10202	0	0	0
O00391	QSOX1	22345	23558	13157	34697	9933.9
O00410	IPO5	0	811.35	0	0	0
O00468	AGRN	20878	8407.7	0	16701	316.62
O00469	PLOD2	45701	44531	29001	123340	25156
O00560	SDCBP	244200	508540	230920	748090	272680
O14498	ISLR	0	0	13943	13578	0
O14657	TOR1B	0	770.88	0	2107	0
O14672	ADAM10	683.57	9515.2	11782	40514	27328
O14773	TPP1	1465.5	5544.9	2365	1826.9	2358
O14786	NRP1	401.06	5583.7	10142	33092	14646
O14817	TSPAN4	12088	21704	7871.6	20748	6782.9
Q9NUP9;O14910	LIN7C	0	0	2920.3	3884.6	5686.5
Q9NUP9;O14910	LIN7A	0	0	2920.3	3884.6	5686.5
P19105;O14950	MYL12A	0	42567	19930	45882	10516
P19105;O14950	MYL12B	0	42567	19930	45882	10516
O14964	HGS	0	1778.5	0	1290.6	0
O14980	XPO1	0	905.51	0	0	0
O15031;Q9Y4D7	PLXNB2	0	0	298.29	1754.4	284.46
O15143	ARPC1B	0	1512.7	0	2257.8	590.55
O15144	ARPC2	0	1072.9	0	2380.8	0
O15145	ARPC3	1971.5	17968	0	13088	0
O15232	MATN3	0	918.26	18118	4053.5	953.77
O15371	EIF3D	0	3244	0	0	0
O15427	SLC16A3	0	8580.6	9489.5	24696	3809.2
O15431	SLC31A1	9239.1	26680	17075	61420	54862
O15460	P4HA2	2342.8	2985.9	0	0	0
O15498	YKT6	0	0	0	10032	0
O43175	PHGDH	0	17232	0	25961	0
O43184	ADAM12	0	0	7819.5	7289.2	3883.9
O43242	PSMD3	0	4929.5	0	0	0
O43399	TPD52L2	0	2816.8	0	0	0
O43491	EPB41L2	0	848.01	534.64	7863.7	1164.8
O43657	TSPAN6	0	3046.4	1166.7	8467.5	4279.8
O43707;P35609;Q08043	ACTN4	0	0	0	544.42	0
O43776	NARS	0	910.28	0	2485.5	0
O43852	CALU	0	0	12501	7630.5	0
O43854	EDIL3	12023	58394	282900	102500	56089
O60506	SYNCRIP	0	0	0	1935	0
O60565;Q9H772	GREM1	1038.2	16662	4096.1	0	0
O60568	PLOD3	3984.3	8775.2	1586.3	6150.8	424.32
O60664	PLIN3	15069	20252	1145.7	15649	2003.7
O60687	SRPX2	60993	97738	57516	130280	65499
O60701	UGDH	0	21932	0	7216	0
O60716	CTNND1	0	458.95	1483.3	5347.7	627.17
O75083	WDR1	2896	35313	4662.3	36071	8546.2
O75131;Q96FN4;Q8IYJ1;Q96A23;O95741;Q86YQ8;Q9HCH3;Q9UBL6	CPNE3	0	0	0	2658.3	0
O75340	PDCD6	3927.3	6394	9441.7	10780	13852
O75369	FLNB	0	502.42	0	273.95	0
O75396	SEC22B	0	0	0	2097.3	0
O75508	CLDN11	1537.6	7515.6	0	0	0
O75695	RP2	0	0	0	1571.7	0
O75718	CRTAP	10926	57363	9783.5	11701	1703.5
O75787	ATP6AP2	1567.5	59170	246180	260680	58317
O75828	CBR3	0	7845.5	0	0	0
O75915	ARL6IP5	0	4732	0	0	0
O75954	TSPAN9	12821	23550	17309	55876	15239
O76061	STC2	10930	10904	49159	109860	64627
O94760	DDAH1	0	0	0	1889.5	0
O94907;Q9UBU2	DKK1	0	3256.2	3110	12572	4571.5
O94979	SEC31A	0	3301.8	0	0	0
O94985	CLSTN1	12264	1625.9	27096	138980	3428.7
O95084	PRSS23	4228	68897	968.68	1603.1	2104.6
O95183	VAMP5	0	0	0	3843.6	0
O95297	MPZL1	0	986.87	1506.8	5299.4	0
O95340;O43252	PAPSS2	0	2637.4	0	0	0
O95633	FSTL3	0	0	2345.9	4821	6161.5
O95865	DDAH2	0	2203.5	2589.9	18294	1595.2
O95965	ITGBL1	2036.9	0	1496.1	5170.4	2305.3
O95967	EFEMP2	7738.4	1059.9	0	0	0
O95980	RECK	0	294.93	1237.1	2726.9	1498.6
P00338;P07864	LDHA	2006.2	27122	21795	100910	33870
P00441	SOD1	0	0	0	8548.9	0
P00533	EGFR	0	0	0	320.89	0
P00558;P07205	PGK1	10247	60889	2524	38965	5108.8
P00736	C1R	29967	9319.9	14126	43595	3122.4
P00738;P00739	HP	0	2929.2	0	0	0
P00738;P00739	HPR	0	2929.2	0	0	0
P01009	SERPINA1	0	2768.2	0	0	0
P01033	TIMP1	82594	82505	355990	902350	418080
P01111	NRAS	0	0	0	7658.6	3312.1
P01116	KRAS	0	0	0	6869.9	2658
P01130	LDLR	0	0	0	485.86	0
P01137	TGFB1	36321	29770	181440	240190	113160
P01344	IGF2	0	0	0	16926	0
P01834	IGKC	0	9612.2	0	0	0
P01857;P01861;P01860	IGHG1	0	5493.4	0	0	0
P01859	IGHG2	0	4139	0	0	0
P01889	HLA-B	1058.1	7058.9	0	4825.1	0
P02452;CON__Q862S4;P02458	COL1A1	935910	1028100	114090	835560	915280
P02461;CON__P04258	COL3A1	27073	35283	2297.8	19549	22491
P02462;P29400	COL4A1	1915.1	0	0	0	747.8
P02511	CRYAB	0	5606.8	0	0	0
P02545	LMNA	0	893.46	0	300.63	0
P02647	APOA1	0	7017.7	0	0	0
P02656	APOC3	0	0	8180.4	0	25324
P02751	FN1	5422400	1933700	3502500	8663100	4827600
P02786	TFRC	0	2644.2	0	0	0
P02787	TF	95844	96765	162530	660090	129980
P04004	VTN	12533	4718.2	2196.8	0	0
P04075	ALDOA	4822.2	11920	21923	96458	23801
P04080	CSTB	0	0	0	7368.7	0
P04083	ANXA1	2016.8	50722	26626	175110	36914
P04156	PRNP	18005	39932	9846.3	88241	60668
P04216	THY1	148540	916840	416290	1303000	617140
P04264;CON__P04264	KRT1	182900	728110	165350	670920	621710
P04406	GAPDH	429910	1208800	275470	1023800	374760
P04439	HLA-A	3554.8	15730	3640.1	13138	3724.3
P04632;Q96L46	CAPNS1	0	0	0	7997.4	0
P04632;Q96L46	CAPNS2	0	0	0	7997.4	0
P04792	HSPB1	138230	397340	43669	134020	32854
P04899;P11488;P09471;P19087;A8MTJ3	GNAI2	15258	59537	33967	134850	68580
P05023;P13637;P50993;Q13733;P54707;P20648	ATP1A1	572.23	10923	5764.8	38274	18240
P05067	APP	168240	75199	33245	60404	33506
P05090	APOD	36143	5619.4	0	37576	4115
P05121	SERPINE1	67293	93848	70618	162690	40809
P05155	SERPING1	28972	4800.3	0	2255.2	0
P05198	EIF2S1	0	5058.1	0	2336.9	0
P05388;Q8NHW5	RPLP0	28294	70344	0	29587	0
P05388;Q8NHW5	RPLP0P6	28294	70344	0	29587	0
P05556	ITGB1	15039	75421	66734	168660	84979
P05783;CON__H-INV:HIT000015463	KRT18	0	8588.3	1088.8	0	0
P05976;P08590	MYL1	0	5295.1	0	10360	2377.5
P05976;P08590	MYL3	0	5295.1	0	10360	2377.5
P05997	COL5A2	7872.4	2124	1437.4	7989.6	17610
P06280	GLA	0	550.28	0	0	0
P06702	S100A9	0	0	3710.7	0	0
P06703	S100A6	26856	18974	31860	28503	7800.4
P06733	ENO1	26380	175700	96079	354870	106780
P06744	GPI	0	1518.1	0	5793.7	0
P06756	ITGAV	0	4480.5	4491.2	19994	4530.4
P07093	SERPINE2	503890	1185000	190530	291930	150190
P07195	LDHB	0	7659.6	6529.6	38283	11081
P07237	P4HB	7900.1	3284	7737.2	42093	2799.1
P07339	CTSD	0	13823	3239.9	59599	0
P07355;A6NMY6	ANXA2	68512	469000	183050	852730	269770
P07355;A6NMY6	ANXA2P2	68512	469000	183050	852730	269770
P07437;A6NNZ2	TUBB	22353	123790	5606.2	42738	1322.5
P07585	DCN	513210	45976	66990	99719	25151
P07602	PSAP	31899	8467.2	27121	226670	24969
P07737	PFN1	22585	170900	77842	269660	102460
P07814	EPRS	610.77	1215	0	0	0
P07858	CTSB	5867.9	7087.2	13479	87653	2526.2
P07900;Q14568;Q58FG0;Q58FG1	HSP90AA1	48020	70503	5290.6	35886	12248
P07910;P0DMR1;O60812;B7ZW38;B2RXH8	HNRNPC	0	1363.5	0	0	0
P07942	LAMB1	144550	111990	123690	199630	79850
P07996	THBS1	23672	38225	41377	55140	44214
P08123	COL1A2	805900	723260	93826	588260	561670
P08133	ANXA6	1593.6	78939	8872.2	135890	91364
P08134;P62745	RHOC	5775.4	14994	11075	33531	20041
P08174	CD55	0	3239.4	3014.5	4630.9	4827.1
P08195	SLC3A2	2805.8	31602	57634	129320	94728
P08238;Q58FF7;Q58FF6	HSP90AB1	68117	133740	10366	61763	18798
P08253;P09237	MMP2	123540	70635	41092	420110	101710
P08476	INHBA	8417.9	0	29762	33247	10950
P08572	COL4A2	3899.9	0	0	0	430.12
P08648	ITGA5	6795.4	25308	20137	54350	33572
P08670;P41219;P14136;Q16352;P07197;P07196	VIM	2237500	2624000	390120	2862500	797970
P08754	GNAI3	0	5432.8	8269.1	43782	15164
P08758	ANXA5	16884	145780	73927	367930	120020
P08865	RPSA	41937	160550	0	14506	0
P08962	CD63	33961	186700	12415	265290	151610
P09038	FGF2	24309	57219	0	5266.3	0
P09104	ENO2	0	0	4690.9	0	0
P09211	GSTP1	18060	57822	38806	161620	35102
P09382	LGALS1	74025	471130	609810	1413100	488420
P09486	SPARC	239380	78113	1019100	1006300	257830
P09525	ANXA4	0	612.7	0	4885.4	0
P09543	CNP	0	0	0	1416.6	0
P09603	CSF1	12810	4386.4	1767	3234.7	0
P09619	PDGFRB	1346.4	4011.6	10446	11868	7927.2
P09871;P48740	C1S	44482	17904	30879	47145	5411.1
P09936	UCHL1	15403	30748	11377	77578	21887
P09972	ALDOC	0	0	0	3873.3	0
P62987;P62979;P0CG47;P0CG48;A0A2R8Y422	UBA52	443430	977730	1094300	1711900	994720
P62987;P62979;P0CG47;P0CG48;A0A2R8Y422	RPS27A	443430	977730	1094300	1711900	994720
P62987;P62979;P0CG47;P0CG48;A0A2R8Y422	UBB	443430	977730	1094300	1711900	994720
P62987;P62979;P0CG47;P0CG48;A0A2R8Y422	UBC	443430	977730	1094300	1711900	994720
P0DJI8;P0DJI9	SAA1	31788	32586	0	24637	7478.9
P0DMV9;P0DMV8	HSPA1B	1796.9	10333	1444.6	9293.6	0
P0DMV9;P0DMV8	HSPA1A	1796.9	10333	1444.6	9293.6	0
P0DP25;P0DP24;P0DP23;P27482;P02585	#N/A	5021.3	5497.7	28809	16114	19698
P10124	SRGN	276990	159940	59008	213520	53314
P10301	RRAS	0	3768.9	1777.9	6565.7	1573
P10321	HLA-C	5115.8	15243	0	9900.2	2911.6
P10599	TXN	0	8831.8	7603.6	127340	45074
P10619	CTSA	4946.1	4033.8	8178.6	10787	1397.2
P10644	PRKAR1A	0	1984.1	0	0	0
P10909	CLU	504110	335730	145710	529930	104240
P10915	HAPLN1	24501	706080	1437500	153510	527320
P11021	HSPA5	77982	98184	11902	67023	8782.3
P11047;Q9Y6N6	LAMC1	248810	225410	273610	355940	122370
P11142	HSPA8	73257	233530	32004	138390	56567
P11166	SLC2A1	2554.2	16079	13643	40469	11991
P11169;Q8TDB8	SLC2A3	0	0	0	7725.9	0
P11169;Q8TDB8	SLC2A14	0	0	0	7725.9	0
P11216	PYGB	0	2448.1	0	370.93	0
P11233	RALA	0	2228.6	0	37069	24099
P11234	RALB	0	2574.7	0	11878	8997
P11279	LAMP1	0	8743.1	0	3200.1	0
P11413	G6PD	0	8390.1	1044.3	7632.2	2378
P11586	MTHFD1	0	871.99	0	0	0
P11766	ADH5	0	2508.8	0	0	0
P60891;P21108;P11908	PRPS1	0	898.48	0	0	0
P60891;P21108;P11908	PRPS1L1	0	898.48	0	0	0
P60891;P21108;P11908	PRPS2	0	898.48	0	0	0
P11940;Q13310	PABPC1	0	1216.4	0	1044	0
P11940;Q13310	PABPC4	0	1216.4	0	1044	0
P12004	PCNA	0	1256.1	0	0	0
P12109	COL6A1	716370	635930	537010	1456800	435010
P12110	COL6A2	504840	462870	349970	1082300	312530
P12111	COL6A3	952460	934810	867580	2061900	742280
P12814	ACTN1	0	0	0	3922.4	0
P12956	XRCC6	0	2185.1	0	0	0
P13010	XRCC5	0	2059.6	0	0	0
P13164;Q01629;Q01628	IFITM1	16843	0	0	0	0
P13164;Q01629;Q01628	IFITM2	16843	0	0	0	0
P13164;Q01629;Q01628	IFITM3	16843	0	0	0	0
P13473	LAMP2	0	0	0	5288.7	0
P13489	RNH1	0	0	0	7839.8	1192.4
P13497;Q9Y6L7;O43897	BMP1	5874.2	3209.7	1167.5	1849.7	796.88
P13521	SCG2	5130.2	0	5738	27330	5885.6
P13611	VCAN	1122600	900600	1120600	1703100	856560
P13639;Q15029	EEF2	53992	152800	6085.5	41745	17277
P13674	P4HA1	0	1140.6	614.27	0	0
P13693;Q56UQ5	TPT1	0	5915.6	0	6798.5	0
P13726	F3	0	8736.6	0	6664.3	0
P13987	CD59	173120	453670	554420	851730	698580
P14209	CD99	0	0	31031	38894	32271
P14324	FDPS	0	1095.3	0	2175.9	0
P14543	NID1	170220	99506	112600	266150	106650
P14618;P30613	PKM	173610	506770	84305	363480	116220
P14625;Q58FF3	HSP90B1	22029	20325	11744	27323	4200.3
P14868	DARS	0	4374.7	0	0	0
P14923	JUP	0	483.08	0	0	0
P15121	AKR1B1	0	1187.7	0	0	0
P15144	ANPEP	1952	28477	18829	178280	52965
P15311	EZR	0	2336	1128.3	15545	2527.3
P15502	ELN	0	0	8828.8	0	0
P15531	NME1	0	0	0	5612	0
P15559	NQO1	40547	170000	3585.1	28894	27837
P15880	RPS2	0	1008.5	0	0	0
P15924	DSP	0	159.89	0	0	0
P16035	TIMP2	82966	35304	33452	171550	64522
P16070	CD44	20904	73680	30211	212210	105590
P16112	ACAN	3234.5	39673	1137.7	0	1362.6
P16152	CBR1	1467.3	7493.3	0	3918.3	0
P17066;P48741	HSPA6	7223.4	18153	9138.3	18399	7798.1
P17066;P48741	HSPA7	7223.4	18153	9138.3	18399	7798.1
P17301	ITGA2	0	15797	14776	102820	26456
P17302	GJA1	0	5650.8	0	5131.5	0
P17655	CAPN2	0	734.72	0	997.59	0
P17661	DES	32286	55314	6628.6	12168	5286.6
P17813	ENG	0	5563.3	1795.9	18774	5337.4
P17858	PFKL	0	2592.6	0	0	0
P17936	IGFBP3	0	27807	34293	142460	40999
P17980	PSMC3	0	2928.2	0	0	0
P17987	TCP1	15786	70985	0	13871	1051.1
P18065	IGFBP2	15192	3375.9	64270	188550	5199.9
P18077	RPL35A	0	10343	0	0	0
P18084	ITGB5	0	0	0	3956.2	3753.1
P18085	ARF4	0	19786	0	27456	0
P18206	VCL	0	1116.6	1473.1	7965.4	476.32
P18621	RPL17	0	0	3529.6	0	0
P18669;P15259	PGAM1	0	5986.6	4405.1	8390.8	5249.8
P18827	SDC1	23239	38043	65867	109630	42702
P19022	CDH2	0	0	10606	36571	3228.6
P19367	HK1	0	301.34	0	0	0
P19623	SRM	2053.9	8144.2	0	16257	0
P19634	SLC9A1	0	0	0	1072.5	0
P20020;Q16720;Q01814	ATP2B1	0	0	0	3250.5	849.99
P20020;Q16720;Q01814	ATP2B3	0	0	0	3250.5	849.99
P20073	ANXA7	0	0	0	1429.8	0
P20908	COL5A1	30553	26953	4883.8	30723	48131
P21266;P46439	GSTM3	0	2631.6	0	0	0
P21266;P46439	GSTM5	0	2631.6	0	0	0
P21281;P15313	ATP6V1B2	0	1246.2	0	0	0
P21291	CSRP1	0	0	0	6701.3	0
P21333	FLNA	35389	91795	3587.8	34218	6671.9
P21589	NT5E	12633	41645	28471	297570	143520
P21810	BGN	2450800	1253700	2846000	3247800	1946000
P21926	CD9	45493	196640	299570	495150	234930
P21980	TGM2	0	0	0	3672.4	0
P22234	PAICS	0	0	0	1609.4	0
P22314	UBA1	1855.9	24607	0	5135.1	0
P22392;O60361	NME2P1	0	0	0	3874.7	5284.8
P22392;O60361	NME2	0	0	0	3874.7	5284.8
P22413	ENPP1	0	0	0	5462	536.77
P23142	FBLN1	152160	46574	29605	136200	1933.8
P23246	SFPQ	0	2405	0	0	0
P23284	PPIB	0	2624.4	0	0	0
P23381	WARS	0	0	0	1740.5	0
P23396	RPS3	16155	60518	0	3986.9	0
P23526	AHCY	0	0	0	2080.6	0
P23528	CFL1	25386	40554	19848	123520	36574
P23634	ATP2B4	0	0	0	491.84	758.62
P24043	LAMA2	16671	1282.9	1348.3	8704.5	3258.6
P24534	EEF1B2	4540.2	20198	2662.4	66097	2446.5
P24821	TNC	8416.3	3135.9	1687.9	7337.5	2467.9
P24844	MYL9	0	12025	6824.9	8562.4	2096
P25391	LAMA1	3829.8	0	650.5	4030.1	0
P25398	RPS12	0	9379.1	0	36945	0
P25786	PSMA1	62770	0	0	0	0
P26006	ITGA3	0	9422.5	13902	19264	12886
P26022	PTX3	475170	287510	325930	2041300	279330
P26038	MSN	3403	39725	23260	162880	84705
P26572	MGAT1	0	0	1917.4	3295.8	0
P26639	TARS	0	954.13	0	0	0
P26640	VARS	0	1045.7	0	0	0
P26641	EEF1G	14278	72516	1619.9	22688	2794.2
P27105	STOM	45310	203420	105850	309610	178880
P27348	YWHAQ	6432.5	14600	12518	41882	14039
P27487	DPP4	0	0	618.9	5335.4	0
P27701	CD82	0	10721	10701	18132	7624
P27708	CAD	0	876.48	0	0	0
P28066	PSMA5	0	1375.4	0	0	0
P28300	LOX	4030.2	12092	0	0	0
P28482;P27361;P31152;Q16659	MAPK1	0	2265.7	0	0	0
P28482;P27361;P31152;Q16659	MAPK3	0	2265.7	0	0	0
P28838	LAP3	0	846.08	0	0	0
P29317;P54762;Q15375;Q9UF33;P29323;Q06187;P29320;P54764;P29322;P54756	EPHA2	0	847.1	3778.6	11937	3253.8
P29373	CRABP2	0	5041.7	0	7343.4	0
P29401	TKT	1816.8	8788.4	0	9722.7	1429.6
P29692	EEF1D	2403.6	61975	11110	36015	2083.2
P29966	MARCKS	0	0	23712	66621	9406.5
P29992;P19086;Q03113	GNA11	0	0	0	15054	3308.3
P30041	PRDX6	7030.5	4567	17062	94301	21921
P30050	RPL12	8359.6	27693	0	15417	0
P30085	CMPK1	0	0	0	1219	0
P30086	PEBP1	0	0	0	15250	0
P30101	PDIA3	0	880.09	2020.7	1636.5	0
P30153	PPP2R1A	0	1922	0	1548	0
P30825;P52569	SLC7A1	0	1523.9	0	15879	9511.3
P31939	ATIC	0	1831.7	0	0	0
P31943;P55795	HNRNPH1	0	7382.8	0	0	0
P31943;P55795	HNRNPH2	0	7382.8	0	0	0
P31946	YWHAB	0	3885.4	1066.2	31984	2020.6
P31948	STIP1	0	0	0	2847.2	0
P31949	S100A11	0	0	21440	18194	0
P32119	PRDX2	0	0	0	5632.5	0
P33176;O60282;Q12840	KIF5B	4816.5	1221.5	4501.2	3798.9	751.36
P33176;O60282;Q12840	KIF5C	4816.5	1221.5	4501.2	3798.9	751.36
P33176;O60282;Q12840	KIF5A	4816.5	1221.5	4501.2	3798.9	751.36
P33908	MAN1A1	0	1145.2	0	597.13	0
P34741	SDC2	9725	0	0	3006.8	0
P34932;O95757	HSPA4	0	1094.6	0	0	0
P35052	GPC1	17465	2904	1128.9	7556.4	778.93
P35080	PFN2	0	12924	0	9786.4	0
P35221;Q9UI47	CTNNA1	225.26	3066.5	1897.4	13479	5977.8
P35222	CTNNB1	0	2182	2551.8	12972	6602.6
P35241	RDX	0	0	0	717.14	0
P35442	THBS2	41518	43481	51629	72308	68984
P35527;CON__P35527	KRT9	113660	497590	110510	575450	305390
P35555	FBN1	15135	15181	20321	32138	31316
P35556	FBN2	1238.1	95.963	18101	5775.7	6141.2
P35579	MYH9	1537.1	15628	262.15	1703.6	896.5
P35606	COPB2	2280.4	13013	0	0	0
P35613	BSG	8134.6	44601	48532	140200	40224
P35625	TIMP3	4788.1	7408.3	0	8952.3	0
P35998	PSMC2	613.63	5612.7	0	0	0
P36021	SLC16A2	0	0	0	14219	0
P36405	ARL3	0	4596.9	0	11541	0
P36406	TRIM23	0	0	0	1772.1	0
P36871	PGM1	0	1100.4	0	0	0
P36955	SERPINF1	295460	0	0	0	0
P37802	TAGLN2	1702.8	52204	13442	121780	23863
P37837	TALDO1	14509	91448	0	1586.6	0
P38606	ATP6V1A	0	1137.9	0	0	0
P39059	COL15A1	1476.8	0	0	10538	2894
P39060	COL18A1	1207.1	0	0	0	0
P40227	CCT6A	7456.7	29195	0	24684	0
P40261	NNMT	0	17244	0	35081	8615.8
P40925	MDH1	0	0	1548.7	10601	0
P41091;Q2VIR3	EIF2S3	0	8801.2	0	1344.7	0
P41091;Q2VIR3	EIF2S3L	0	8801.2	0	1344.7	0
P41221	WNT5A	0	2464.9	0	0	0
P41250	GARS	0	7878.4	0	3190.5	0
P41252	IARS	333.36	2528.1	0	0	0
P42224	STAT1	0	2647.2	0	0	0
P43003	SLC1A3	0	0	0	1551.2	0
P43007	SLC1A4	1565.7	11412	18915	50117	20269
P43034	PAFAH1B1	0	2097.7	0	0	0
P43686	PSMC4	0	3067.5	0	0	0
P46459	NSF	0	544.63	0	0	0
P46777	RPL5	5362.3	40762	0	2587.1	0
P46778	RPL21	0	5566.8	0	0	0
P46782	RPS5	0	13929	0	0	0
P46821;P78559	MAP1B	0	2044.8	0	861.68	0
P46940;Q13576;Q86VI3	IQGAP1	0	0	0	1257.4	0
P47756	CAPZB	0	5813.8	0	10873	5089.4
P48061	CXCL12	35307	4767	0	0	0
P48444	ARCN1	0	2098.2	0	465.6	0
P48509	CD151	0	18053	0	15026	19402
P48643	CCT5	1545.3	23624	0	5849.4	0
P48723	HSPA13	0	0	12469	20307	0
P48960	CD97	0	0	0	904.22	0
P49006	MARCKSL1	0	0	4366.9	0	0
P49257	LMAN1	7392.3	11712	19246	26495	1683.9
P49327	FASN	1356.4	13010	0	211.58	0
P49368	CCT3	15420	62365	0	16197	0
P49411	TUFM	0	0	0	0	6430.8
P49588	AARS	0	1126.9	0	0	0
P49591	SARS	0	8218.6	0	0	0
P49747	COMP	1428.2	0	0	2024.9	0
P49755	TMED10	0	3267.6	0	0	0
P50148	GNAQ	0	0	0	3349.6	0
P50281	MMP14	0	0	2331.2	6481.2	0
P50395	GDI2	0	8277.9	11655	48832	16411
P50454	SERPINH1	120730	131170	41865	87967	54810
Q8IZP2;P50502;Q8NFI4	ST13P4	0	6909.9	0	9340.2	0
Q8IZP2;P50502;Q8NFI4	ST13	0	6909.9	0	9340.2	0
Q8IZP2;P50502;Q8NFI4	ST13P5	0	6909.9	0	9340.2	0
P50552	VASP	0	3430.5	0	0	0
P50990	CCT8	10562	40895	0	23252	0
P50991	CCT4	1591.8	28835	0	8130.6	0
P50995	ANXA11	0	7471.8	0	8404	5256.8
P51148	RAB5C	0	14941	0	22741	1757.2
P51149	RAB7A	1613.6	22928	6751.4	36234	7986
P51153;P59190	RAB13	0	0	0	1820	0
P51884	LUM	0	0	20296	36516	0
P51888	PRELP	460.86	2252.2	0	0	0
P52209	PGD	1165.8	15342	0	7335.1	0
P52272	HNRNPM	0	1340	0	0	0
P52565	ARHGDIA	0	12185	15126	37984	18459
P52597	HNRNPF	0	5409.4	0	0	0
P52895;Q04828;P42330	AKR1C2	0	3778.3	0	0	0
P52895;Q04828;P42330	AKR1C1	0	3778.3	0	0	0
P52895;Q04828;P42330	AKR1C3	0	3778.3	0	0	0
P52907	CAPZA1	0	1220.7	0	3352.9	0
P53396	ACLY	4513.1	11584	0	4586.7	0
P53618	COPB1	1051.1	8533	0	0	0
P53621	COPA	2412.2	17239	0	315.61	0
P53801	PTTG1IP	0	22719	0	0	5120.6
P53985	SLC16A1	0	1591.5	2018.6	9207.5	2375.3
P53990	IST1	0	0	0	3046.4	0
P54136	RARS	0	1883.1	0	0	0
P54289	CACNA2D1	0	0	0	3278.8	787.55
P54709	ATP1B3	0	2637.3	0	26335	6877.9
P54760;P54753	EPHB4	0	0	0	612.41	0
P54760;P54753	EPHB3	0	0	0	612.41	0
P55001	MFAP2	46792	50531	42364	122750	27410
P55036	PSMD4	0	2576.3	0	0	0
P55058	PLTP	26748	3459.6	9013	10172	0
P55060	CSE1L	0	351.77	0	0	0
P55072	VCP	1693.3	2553.3	0	6122.7	0
P55083	MFAP4	78663	17456	53797	112250	18029
P55209;Q99733	NAP1L1	1727.7	6009.3	0	6007.9	0
P55209;Q99733	NAP1L4	1727.7	6009.3	0	6007.9	0
P55268	LAMB2	21837	25511	16938	5995.5	2159.5
P55285	CDH6	13150	967.09	0	5043.6	2140.3
P55287;Q9ULB5;P55289;P55286	CDH11	4756	1280.3	1519.1	19688	2495.1
P55290	CDH13	0	0	11753	14872	10728
P55735	SEC13	0	0	0	1568	0
P55884	EIF3B	0	3969.3	0	0	0
P56537	EIF6	0	5461.9	0	0	0
P58397	ADAMTS12	173.49	0	765.27	1299.1	144.13
P58546	MTPN	0	0	0	3789.5	0
P59998	ARPC4	5958	32189	0	13564	0
P60033	CD81	147230	340770	644390	1265800	420510
P60174	TPI1	0	20029	12029	105620	24314
P60660;P14649	MYL6	11550	41466	62504	109830	16666
P63261;P60709;Q562R1;Q9BYX7	ACTG1	675370	1511700	136160	550790	231320
P63261;P60709;Q562R1;Q9BYX7	ACTB	675370	1511700	136160	550790	231320
P60842;P38919	EIF4A1	7176.6	14922	0	1283.4	0
P60903	S100A10	0	26478	10383	162820	5484.4
P60953	CDC42	0	12948	25699	30206	18896
P60981	DSTN	1571.7	19402	8190.9	23145	15673
P61006	RAB8A	0	2294.1	0	4176.6	0
P61019;Q8WUD1	RAB2A	0	2690.5	0	6569.3	0
P61026	RAB10	0	7381	3973.1	22644	5081.8
P61088;Q5JXB2	UBE2N	0	0	3502	11782	2842.6
P61088;Q5JXB2	UBE2NL	0	0	3502	11782	2842.6
P61106	RAB14	0	5022.2	0	8920.3	1149.8
P61158;Q9P1U1	ACTR3	0	5622.8	0	8808.9	0
P61160	ACTR2	1446	10140	0	2778.9	0
P61163;P42025	ACTR1A	1696	7284.9	0	0	0
P61163;P42025	ACTR1B	1696	7284.9	0	0	0
P84077;P61204	ARF1	3325	23115	0	61584	11855
P84077;P61204	ARF3	3325	23115	0	61584	11855
P61224;A6NIZ1;O95716	RAP1B	2460.3	7244.4	0	28176	13149
P61225;Q9Y3L5;P10114	RAP2B	0	5847.5	0	16228	9525.3
P61247	RPS3A	1507.4	2362.9	0	2223.2	0
P61513;A6NKH3	RPL37A	0	9762.6	0	0	0
P61586	RHOA	0	28741	0	56182	45069
P61769	B2M	3330	7203.2	6284.3	18906	5785.2
P61970	NUTF2	0	0	0	3088.6	0
P61978	HNRNPK	0	5737.7	0	1152.7	0
P61981	YWHAG	0	4081.3	12352	36162	18512
P62070	RRAS2	0	1677.6	0	5086.2	0
P62140	PPP1CB	46199	32554	49968	148330	51705
P62191	PSMC1	0	7066.1	0	0	0
P62195	PSMC5	0	3037.3	0	0	0
P62241	RPS8	0	0	0	1642.3	0
P62244	RPS15A	0	18873	0	0	0
P62249	RPS16	19076	91340	0	22649	2390.7
P62258	YWHAE	2382.9	11453	13348	62040	23866
P62266	RPS23	0	11976	0	0	0
P62269	RPS18	26466	105800	0	20570	0
P62277	RPS13	0	8062.4	0	0	0
P62280	RPS11	11258	27231	0	0	0
P62330	ARF6	0	3719.7	2843.1	23806	0
P62333	PSMC6	0	5815.1	0	0	0
P62424	RPL7A	0	3042.7	0	0	0
P62495	ETF1	0	1360.7	0	0	0
P62701;P22090;Q8TD47	RPS4X	4410.8	51895	0	6527.3	0
P62701;P22090;Q8TD47	RPS4Y1	4410.8	51895	0	6527.3	0
P62701;P22090;Q8TD47	RPS4Y2	4410.8	51895	0	6527.3	0
P67775;P62714	PPP2CA	0	2886.3	0	2287.6	0
P67775;P62714	PPP2CB	0	2886.3	0	2287.6	0
P63267;P62736	ACTG2	0	4232.5	0	0	0
P63267;P62736	ACTA2	0	4232.5	0	0	0
P62805	HIST1H4A	0	196720	15125	0	0
P62820	RAB1A	0	0	0	0	3520.3
P62826	RAN	12290	57218	0	33825	2331.9
P62829	RPL23	3257.8	16083	0	3520.1	0
P62834	RAP1A	0	0	0	9851.9	3885.2
P62873;P16520	GNB1	5489.3	11374	6634.8	66256	20092
P62879	GNB2	1906.1	16629	11733	51129	20841
P62899	RPL31	0	5425.8	0	0	0
P62906	RPL10A	0	16202	0	0	0
P62913	RPL11	5968.8	32032	0	4888.2	0
P62937;P0DN26;A0A0B4J2A2;A0A075B767;A0A075B759;Q9Y536;F5H284	PPIA	21916	212720	45266	377060	188310
P62942	FKBP1A	0	0	16671	57750	0
P63000;P60763;P15153;P17081;Q9H4E5	RAC1	14865	95765	76241	197060	133150
P63000;P60763;P15153;P17081;Q9H4E5	RAC2	14865	95765	76241	197060	133150
P63000;P60763;P15153;P17081;Q9H4E5	RAC3	14865	95765	76241	197060	133150
P63010	AP2B1	0	712.03	0	0	0
P63104	YWHAZ	26601	64198	75382	235170	75378
P63241;Q9GZV4;Q6IS14	EIF5A	0	21709	0	4702.4	8441.2
P63241;Q9GZV4;Q6IS14	EIF5A2	0	21709	0	4702.4	8441.2
P63241;Q9GZV4;Q6IS14	EIF5AL1	0	21709	0	4702.4	8441.2
P63244	GNB2L1	36612	115660	0	9497.5	0
P67936	TPM4	0	0	0	3402	0
P68104;Q5VTE0;Q05639	EEF1A1	101860	376770	57387	187370	151120
P68104;Q5VTE0;Q05639	EEF1A1P5	101860	376770	57387	187370	151120
P68104;Q5VTE0;Q05639	EEF1A2	101860	376770	57387	187370	151120
P68371	TUBB4B	1252.8	9569.2	0	7388.6	1178.4
P68402	PAFAH1B2	0	0	0	8008.7	0
P78324;O00241	SIRPA	0	0	0	1961.6	0
P78324;O00241	SIRPB1	0	0	0	1961.6	0
P78371	CCT2	6609.5	34140	0	9255.4	455.08
P78417	GSTO1	0	14410	0	11052	0
P78527	PRKDC	0	545.16	0	0	0
P78539	SRPX	22906	40485	29925	103880	52433
P80303	NUCB2	24783	6679.3	38327	235950	9943.1
P80723	BASP1	5432	1154.8	20724	33936	6414.3
P84095	RHOG	0	4545.7	9000.5	27905	6385.1
P98066	TNFAIP6	0	1140.4	1050.1	0	2876.8
P98095	FBLN2	2340.3	515.29	0	0	0
P98160	HSPG2	2444.8	309.6	187.25	1063.8	0
Q00341	HDLBP	0	1813.4	0	0	0
Q00610;P53675	CLTC	8188.1	38573	1273.4	46001	4516.4
Q01082;P11277;O15020	SPTBN1	3605.9	8645.6	0	335.62	0
Q01518	CAP1	0	8614.6	5792.4	40112	6190.4
Q01650;Q9UM01;Q92536	SLC7A5	0	5798.1	31001	52470	44355
Q01813	PFKP	0	3738.5	0	0	0
Q01995	TAGLN	0	13358	9972	101190	14726
Q02388	COL7A1	72942	81718	67148	184160	137240
Q02790	FKBP4	0	1109.2	0	0	0
Q02809	PLOD1	129710	191910	24685	146290	42688
Q02818	NUCB1	72418	21427	384230	1138200	68275
Q03135;P56539	CAV1	0	4210.4	0	4742.7	0
Q03135;P56539	CAV3	0	4210.4	0	4742.7	0
Q03405	PLAUR	1585.3	12518	17672	110270	39619
Q04721	NOTCH2	0	0	0	302.08	0
Q04760	GLO1	0	0	0	6436.9	0
Q04917	YWHAH	1094.4	8412.3	1003.6	11881	0
Q04941	PLP2	0	19132	15662	45659	29894
Q06210	GFPT1	0	926.86	0	0	0
Q06828	FMOD	2015.1	0	0	1177.1	0
Q06830;Q13162	PRDX1	0	32267	11411	141240	47796
Q07065	CKAP4	0	0	3540.3	689.67	0
Q07954	LRP1	2226.7	1007.8	3040.3	3885	777.06
Q08380	LGALS3BP	474160	532730	189610	270190	49564
Q08431	MFGE8	315830	322870	332090	502290	221860
Q08629;Q9BQ16	SPOCK1	97729	96290	249780	800790	245420
Q08722	CD47	0	0	0	12199	4168.5
Q09666	AHNAK	351.19	7793.7	163.45	2616	329.61
Q12805	EFEMP1	7997.2	4910.7	1297.5	17275	0
Q12841	FSTL1	92276	39272	105030	247900	74231
Q12846	STX4	0	0	0	5790.5	0
Q12884	FAP	0	0	0	270.2	0
Q12959	DLG1	0	0	0	956.72	0
Q12974;Q93096	PTP4A2	0	0	0	1312.9	0
Q12974;Q93096	PTP4A1	0	0	0	1312.9	0
Q13148	TARDBP	0	7770.3	0	0	0
Q13200	PSMD2	667.99	2262	0	0	0
Q13217	DNAJC3	0	4509.5	11933	39467	13582
Q13283	G3BP1	0	797.61	0	0	0
Q13308	PTK7	0	2902.3	5115.4	15419	4866.2
Q13347	EIF3I	0	1991.8	0	0	0
Q13361	MFAP5	4426.2	3653.6	0	0	0
Q13409	DYNC1I2	0	2275.3	0	0	0
Q13438	OS9	1620	1738.4	2268.4	6030.6	1576.6
Q13443	ADAM9	0	0	855.56	4122.4	0
Q13492	PICALM	0	621.89	0	0	0
Q13501	SQSTM1	0	1405.9	0	0	0
Q13509	TUBB3	1778.7	2867.6	0	942.81	0
Q13557;Q9UQM7;Q13554;Q13555	CAMK2D	1022.1	8599.2	0	0	0
Q13557;Q9UQM7;Q13554;Q13555	CAMK2A	1022.1	8599.2	0	0	0
Q13557;Q9UQM7;Q13554;Q13555	CAMK2B	1022.1	8599.2	0	0	0
Q13557;Q9UQM7;Q13554;Q13555	CAMK2G	1022.1	8599.2	0	0	0
Q13561	DCTN2	0	0	0	4050.4	0
Q9UL26;Q13636	RAB22A	0	0	0	3966.1	0
Q9UL26;Q13636	RAB31	0	0	0	3966.1	0
Q13641	TPBG	0	0	0	6743.5	0
Q13642	FHL1	0	3218.7	0	13072	2222.1
Q13740	ALCAM	0	7422.8	1971.6	41153	15491
Q13753	LAMC2	87268	39669	89912	21099	3644.5
Q13813	SPTAN1	1906.3	5714.5	0	739.06	0
Q13885;Q9BVA1	TUBB2A	0	11916	0	0	0
Q13885;Q9BVA1	TUBB2B	0	11916	0	0	0
Q14108	SCARB2	0	1325.6	0	0	0
Q14112	NID2	60317	24512	9893.5	33729	17011
Q14152	EIF3A	0	5442.5	0	0	0
Q14195	DPYSL3	517.13	6020	0	3646.6	0
Q14203	DCTN1	0	349.93	0	0	0
Q14204	DYNC1H1	1620.2	11069	0	132.77	0
Q14240	EIF4A2	0	1475.9	0	0	0
Q14315	FLNC	6382.5	11143	0	512.28	0
Q14344	GNA13	0	0	0	1987.8	0
Q14517	FAT1	0	199.78	1192.7	989.03	131.03
Q14697	GANAB	5059.7	14763	544	4533.6	1366.8
Q14699;Q52LD8	RFTN1	0	2974.8	3417.9	18087	7004.7
Q14764	MVP	50722	70572	2908.6	29412	3393.7
Q14766	LTBP1	59221	45978	103740	359450	115810
Q14767;Q8N2S1	LTBP2	176400	153720	215410	722430	237050
Q14789	GOLGB1	942.04	0	0	0	0
Q14974	KPNB1	2101.2	6871.6	0	3077	484.72
Q15008	PSMD6	0	7444.9	0	0	0
Q15019	SEPTIN2	575.75	17066	0	5221.4	0
Q15043	SLC39A14	0	17629	19660	59279	22763
Q15063	POSTN	1857400	1711700	2071900	2793300	4544600
Q15084	PDIA6	5444.3	0	1919.4	14448	0
Q15113	PCOLCE	30857	8834.4	76317	259090	62161
Q15149;Q9UPN3	PLEC	2584.3	11670	0	146.47	0
Q15185	PTGES3	0	0	0	3873.9	0
Q15233	NONO	0	15416	0	0	0
Q15286	RAB35	0	3867.9	0	10415	8063.6
Q15293	RCN1	0	0	3856.8	1694.2	0
Q15365;P57723	PCBP1	1212.2	44891	0	6216.1	2042.3
Q15366;P57721	PCBP2	0	20078	0	0	0
Q15366;P57721	PCBP3	0	20078	0	0	0
Q15382	RHEB	0	0	0	2030	0
Q15582	TGFBI	1834000	3721600	3868100	6034000	1667400
Q15758	SLC1A5	33637	206300	296070	477030	283730
Q15836	VAMP3	0	10203	0	4586	0
Q15904	ATP6AP1	0	0	2415.3	13416	0
Q15907;P62491;P57735	RAB11B	0	19305	0	15585	0
Q15907;P62491;P57735	RAB11A	0	19305	0	15585	0
Q16181;Q6ZU15	SEPTIN7	0	4267.7	0	0	0
Q16222	UAP1	0	10185	0	0	0
Q16270	IGFBP7	24523	14439	13812	23804	20958
Q16363	LAMA4	50285	64505	31383	51379	14493
Q16555;Q14194	DPYSL2	5215.6	17782	0	972.46	0
Q16610	ECM1	0	0	0	2907.4	0
Q16658	FSCN1	2351.2	18909	0	14287	4724
Q16851	UGP2	0	0	0	2212.2	0
Q32P28	LEPRE1	14213	19602	16697	12253	5833.1
Q3ZCM7	TUBB8	7169.2	27378	0	11513	0
Q4LDE5	SVEP1	7379.7	2582	1259.9	152.87	0
Q4V9L6	TMEM119	0	11338	2809.9	57641	17996
Q58FF8	HSP90AB2P	0	1180.2	0	0	0
Q5JWF2	GNAS	0	2798.1	5017.8	19603	7111
Q5VW32	BROX	0	1202.7	0	0	0
Q641Q3	METRNL	0	2021.2	1501.7	2557	1686.7
Q68BL8	OLFML2B	0	1324.2	0	0	0
Q6DD88	ATL3	0	1458.1	0	0	0
Q6NZI2	PTRF	6369.1	11328	2578.6	16332	1786.5
Q6RW13	AGTRAP	0	5029.4	0	0	0
Q6UVK1	CSPG4	587.81	799.64	242.05	386.74	0
Q6UVY6	MOXD1	0	1477.9	0	4809.8	1359.2
Q6UW49	SPESP1	0	0	2128.6	0	0
Q6UXH8	CCBE1	11736	19031	2253.3	5579.5	0
Q6YHK3	CD109	0	269.61	615.89	1417.5	0
Q76M96	CCDC80	4068.5	9344.9	5674.3	16356	4979
Q7KZF4	SND1	0	8738.9	0	718.39	0
Q7L576;Q96F07	CYFIP1	0	2021	171.68	1011	0
Q7L576;Q96F07	CYFIP2	0	2021	171.68	1011	0
Q9H2K8;Q7L7X3	TAOK3	0	0	0	1010.1	0
Q9H2K8;Q7L7X3	TAOK1	0	0	0	1010.1	0
Q9H8S9;Q7L9L4	MOB1A	0	3271	3632.1	16726	5814.4
Q9H8S9;Q7L9L4	MOB1B	0	3271	3632.1	16726	5814.4
Q7Z304	MAMDC2	107940	99817	28080	333820	6416.7
Q7Z406	MYH14	0	1148.7	0	0	0
Q7Z5G4	GOLGA7	0	0	0	8287	0
Q7Z5L7	PODN	2214.6	17020	0	0	0
Q7Z7G0	ABI3BP	321920	332720	318630	921710	572690
Q86UP2	KTN1	5282.4	253.69	0	0	1443.6
Q86VP6;O75155	CAND1	0	1321.5	0	0	0
Q86Y38	XYLT1	20907	16963	37895	27682	23125
Q8IUX7;Q8N436	AEBP1	24699	26493	31019	123840	29828
Q8IWA5	SLC44A2	0	2125.2	4525.3	9133.7	3660.2
Q8IWU5	SULF2	714.95	0	3012.5	1463.6	1050.6
Q8IZP0	ABI1	0	0	0	962.49	2632.1
Q8N6G6	ADAMTSL1	1457.3	295.72	0	198.99	0
Q8N6Y2	LRRC17	0	0	0	1979.8	0
Q8N8Z6	DCBLD1	1475.2	10175	0	855.97	1438.4
Q8NBZ7	UXS1	0	1098.5	0	0	0
Q8NG11	TSPAN14	1675.9	4894.7	12638	19560	7545.1
Q8TAD7	OCC1	0	7381.2	0	19741	8903
Q8WUJ3	CEMIP	0	636.14	0	0	0
Q8WUM4	PDCD6IP	14991	48436	59938	123550	49016
Q8WWI5	SLC44A1	0	3059.7	6186.1	27161	15917
Q92626	PXDN	211100	141460	56944	171130	282830
Q92692	PVRL2	0	0	0	1842.1	0
Q92743	HTRA1	317640	385220	48196	194790	88410
Q92954	PRG4	98058	16436	6925.8	39743	10067
Q92973;O14787	TNPO1	0	1084.2	0	0	0
Q92973;O14787	TNPO2	0	1084.2	0	0	0
Q969P0	IGSF8	864.36	14084	27569	26973	33141
Q969X1	TMBIM1	0	0	0	23903	16575
Q96AC1	FERMT2	0	443.46	0	0	0
Q96AE4	FUBP1	0	6351.7	0	0	0
Q96AM1	MRGPRF	0	8950.3	0	14153	4632.7
Q96BJ3	AIDA	0	0	0	2928.2	0
Q96BY6	DOCK10	0	0	0	127.8	0
Q96CG8	CTHRC1	0	0	6567.5	9732.9	0
Q96CW1	AP2M1	0	5612.8	0	0	0
Q96CX2	KCTD12	0	0	0	7618.3	0
Q96D15	RCN3	0	0	0	16418	0
Q96DV4	MRPL38	3686.2	8916.5	6297.8	20882	28695
Q96EY5	MVB12A	0	0	0	7420.2	0
Q96FQ6	S100A16	0	0	9944	8876.5	0
Q96QD8	SLC38A2	0	2771.9	0	8826.9	7872.9
Q96QK1	VPS35	0	3579.5	0	0	0
Q96RV3	PCNX	0	0	2051.4	0	0
Q96RW7	HMCN1	135.61	0	179.09	345.39	0
Q96S86;Q86UW8	HAPLN3	11627	124570	10316	31628	109430
Q96S97	MYADM	12079	104350	44126	179000	68305
Q96TA1	FAM129B	0	4428.7	0	393.18	0
Q99439	CNN2	0	0	0	3487	0
Q99497	PARK7	2891.8	14081	0	51636	4496.4
Q99536	VAT1	5144.8	29631	0	25955	13962
Q99542	MMP19	0	1197.5	0	0	0
Q99653	CHP1	0	0	0	19357	1801.8
Q99715	COL12A1	395810	418440	388740	516590	281470
Q99808	SLC29A1	0	0	979.98	2011.9	0
Q99816	TSG101	0	3217.9	1207.7	1684.9	944.06
Q99832	CCT7	2445.5	22253	0	5208.5	0
Q99873	PRMT1	0	2517.1	0	0	0
Q99941	ATF6B	0	0	0	8568.4	0
Q99961;Q99962	SH3GL1	0	0	0	2489.1	0
Q99988	GDF15	0	31477	0	10982	0
Q9BQ51	PDCD1LG2	0	0	0	1248.9	0
Q9BQE3	TUBA1C	4572.7	10399	0	1666.7	0
Q9BRK5	SDF4	74815	70118	172980	363140	74933
Q9BS26	ERP44	1742.4	2255.3	0	0	0
Q9BTY2	FUCA2	2745.3	1374.6	0	0	0
Q9BUD6	SPON2	0	17919	0	29201	0
Q9BUF5	TUBB6	5053	22657	0	2481.7	0
Q9BY76	ANGPTL4	316350	486140	260940	325180	350600
Q9C0B5	ZDHHC5	0	0	0	599.52	0
Q9C0H2	TTYH3	0	0	0	2112.2	0
Q9H0X4	ITFG3	0	0	0	873.5	0
Q9H173	SIL1	0	0	11076	19024	1755.8
Q9H1J7	WNT5B	3157.2	1452.2	0	0	0
Q9H223	EHD4	0	8849.5	0	24071	23846
Q9H4G4	GLIPR2	0	16907	9720.3	65452	44601
Q9H4M9	EHD1	1754.7	17215	0	16438	14106
Q9H799	C5orf42	16155	21609	57683	37258	21392
Q9H8M9	EVA1A	0	33402	48524	90263	68155
Q9H9H4	VPS37B	0	0	3630.7	10180	0
Q9HAV0	GNB4	0	1064.2	0	7289	4723.3
Q9HB40	SCPEP1	3626.9	2588	0	2691.2	0
Q9HD67	MYO10	0	452.15	0	951.91	0
Q9NQC3	RTN4	8986.6	16969	0	6796.3	714.16
Q9Y6B6;Q9NR31	SAR1B	0	10108	0	4237	0
Q9Y6B6;Q9NR31	SAR1A	0	10108	0	4237	0
Q9NR45	NANS	0	6903.1	0	1693.6	0
Q9NR99	MXRA5	5282.8	0	950.73	337.1	0
Q9NRA1	PDGFC	18526	25077	13669	37419	29349
Q9NRN5	OLFML3	207970	101080	8620	196020	44009
Q9NRY6	PLSCR3	0	5439.4	37993	16949	0
Q9NS15	LTBP3	0	0	5223.5	7893.8	704.28
Q9NVA2;Q14141	SEPTIN11	0	5446.5	0	4543.8	0
Q9NVM1	EVA1B	29080	204270	117810	108900	149470
Q9NZM1	MYOF	0	1211.3	0	819.78	0
Q9NZN4	EHD2	805.81	23821	5767.3	4613.2	5913.5
Q9P265	DIP2B	0	0	333.18	2418.2	320.92
Q9P2B2	PTGFRN	18553	71303	128180	123060	121250
Q9P2E9	RRBP1	0	221.41	0	0	0
Q9UBG0	MRC2	0	0	0	564.65	0
Q9UBI6	GNG12	0	0	15120	5190.5	0
Q9UBP4	DKK3	23877	13805	111770	403740	13993
Q9UBS3	DNAJB9	2036.8	12823	25723	120120	22852
Q9UBS4	DNAJB11	7954.5	14471	3207.7	50506	5105.2
Q9UBX5	FBLN5	0	8841	6061.5	16700	2218.5
Q9UGT4	SUSD2	0	0	0	0	1538.7
Q9UHD8	SEPTIN9	0	7657.8	0	0	0
Q9UIW2;P51805;Q9HCM2;O75051	PLXNA1	0	0	0	428.5	0
Q9UK41	VPS28	0	0	0	1504.1	0
Q9UKK3	PARP4	0	657.98	0	0	0
Q9UKU9	ANGPTL2	1477.5	1860.4	0	4373.5	0
Q9UKZ9	PCOLCE2	9303.8	3594.2	3958.4	21183	10860
Q9ULC3	RAB23	0	2798.1	0	1930.5	0
Q9ULF5	SLC39A10	0	1388	0	4567.4	0
Q9ULV4;Q6QEF8	CORO1C	0	5612.5	0	1168.3	0
Q9UM47	NOTCH3	0	0	336.36	411.41	168.86
Q9UNM6	PSMD13	0	5721.6	0	0	0
Q9UQ80	PA2G4	0	1279	0	0	0
Q9Y230	RUVBL2	2180.7	8215.2	0	0	0
Q9Y240	CLEC11A	25764	17337	131020	139470	30079
Q9Y262	EIF3L	0	4955.5	0	0	0
Q9Y265	RUVBL1	0	7224.5	0	0	0
Q9Y287	ITM2B	0	0	0	2125.4	0
Q9Y2A7	NCKAP1	0	619.99	0	342.09	312.05
Q9Y2J2;Q9H4G0	EPB41L3	0	0	0	692.78	560.98
Q9Y376	CAB39	0	0	0	1222.6	0
Q9Y3F4	STRAP	0	3127.6	0	947.11	0
Q9Y490;Q9Y4G6	TLN1	5137.5	18269	1037.4	18326	2030.4
Q9Y4F1	FARP1	0	524.08	787.61	3858.6	1100.9
Q9Y4K0	LOXL2	715.45	0	0	1269.4	0
Q9Y4L1	HYOU1	5010.9	9133	4699.3	8851.6	1344
Q9Y5P6	GMPPB	0	839.97	0	0	0
Q9Y639	NPTN	0	0	0	4498.5	4106.9
Q9Y662;Q9Y663;Q96QI5;Q9Y278;Q9Y661;Q5TG30	HS3ST3B1	2802.1	11729	0	0	0
Q9Y662;Q9Y663;Q96QI5;Q9Y278;Q9Y661;Q5TG30	HS3ST3A1	2802.1	11729	0	0	0
Q9Y662;Q9Y663;Q96QI5;Q9Y278;Q9Y661;Q5TG30	HS3ST6	2802.1	11729	0	0	0
Q9Y662;Q9Y663;Q96QI5;Q9Y278;Q9Y661;Q5TG30	HS3ST2	2802.1	11729	0	0	0
Q9Y662;Q9Y663;Q96QI5;Q9Y278;Q9Y661;Q5TG30	HS3ST4	2802.1	11729	0	0	0
Q9Y662;Q9Y663;Q96QI5;Q9Y278;Q9Y661;Q5TG30	ARHGAP40	2802.1	11729	0	0	0
Q9Y678;Q9UBF2	COPG1	677.81	7923.9	0	0	0
Q9Y696	CLIC4	4687.8	8364.2	6953.9	80535	23026
Q9Y6C2	EMILIN1	143130	150020	40083	37263	32103

## Sheet: ≥3 proteins @ iBAQ intensity
Protein.IDs	SYMBOL	E17	E19	E24	E25	E27
A1L4H1	SSC5D	3815.8	551.3	9536.5	21040	6224.4
O00159	MYO1C	0	7353.4	0	9018.2	3463.1
O00161	SNAP23	0	4031.9	4496.8	3548.9	1814.2
O00299	CLIC1	29048	138650	56574	209080	95542
O00300	TNFRSF11B	4315.6	27203	1783.8	11232	12921
O00391	QSOX1	22345	23558	13157	34697	9933.9
O00468	AGRN	20878	8407.7	0	16701	316.62
O00469	PLOD2	45701	44531	29001	123340	25156
O00560	SDCBP	244200	508540	230920	748090	272680
O14672	ADAM10	683.57	9515.2	11782	40514	27328
O14773	TPP1	1465.5	5544.9	2365	1826.9	2358
O14786	NRP1	401.06	5583.7	10142	33092	14646
O14817	TSPAN4	12088	21704	7871.6	20748	6782.9
Q9NUP9;O14910	LIN7C	0	0	2920.3	3884.6	5686.5
Q9NUP9;O14910	LIN7A	0	0	2920.3	3884.6	5686.5
P19105;O14950	MYL12A	0	42567	19930	45882	10516
P19105;O14950	MYL12B	0	42567	19930	45882	10516
O15031;Q9Y4D7	PLXNB2	0	0	298.29	1754.4	284.46
O15143	ARPC1B	0	1512.7	0	2257.8	590.55
O15145	ARPC3	1971.5	17968	0	13088	0
O15232	MATN3	0	918.26	18118	4053.5	953.77
O15427	SLC16A3	0	8580.6	9489.5	24696	3809.2
O15431	SLC31A1	9239.1	26680	17075	61420	54862
O43184	ADAM12	0	0	7819.5	7289.2	3883.9
O43491	EPB41L2	0	848.01	534.64	7863.7	1164.8
O43657	TSPAN6	0	3046.4	1166.7	8467.5	4279.8
O43854	EDIL3	12023	58394	282900	102500	56089
O60565;Q9H772	GREM1	1038.2	16662	4096.1	0	0
O60568	PLOD3	3984.3	8775.2	1586.3	6150.8	424.32
O60664	PLIN3	15069	20252	1145.7	15649	2003.7
O60687	SRPX2	60993	97738	57516	130280	65499
O60716	CTNND1	0	458.95	1483.3	5347.7	627.17
O75083	WDR1	2896	35313	4662.3	36071	8546.2
O75340	PDCD6	3927.3	6394	9441.7	10780	13852
O75718	CRTAP	10926	57363	9783.5	11701	1703.5
O75787	ATP6AP2	1567.5	59170	246180	260680	58317
O75954	TSPAN9	12821	23550	17309	55876	15239
O76061	STC2	10930	10904	49159	109860	64627
O94907;Q9UBU2	DKK1	0	3256.2	3110	12572	4571.5
O94985	CLSTN1	12264	1625.9	27096	138980	3428.7
O95084	PRSS23	4228	68897	968.68	1603.1	2104.6
O95297	MPZL1	0	986.87	1506.8	5299.4	0
O95633	FSTL3	0	0	2345.9	4821	6161.5
O95865	DDAH2	0	2203.5	2589.9	18294	1595.2
O95965	ITGBL1	2036.9	0	1496.1	5170.4	2305.3
O95980	RECK	0	294.93	1237.1	2726.9	1498.6
P00338;P07864	LDHA	2006.2	27122	21795	100910	33870
P00558;P07205	PGK1	10247	60889	2524	38965	5108.8
P00736	C1R	29967	9319.9	14126	43595	3122.4
P01033	TIMP1	82594	82505	355990	902350	418080
P01137	TGFB1	36321	29770	181440	240190	113160
P01889	HLA-B	1058.1	7058.9	0	4825.1	0
P02452;CON__Q862S4;P02458	COL1A1	935910	1028100	114090	835560	915280
P02461;CON__P04258	COL3A1	27073	35283	2297.8	19549	22491
P02751	FN1	5422400	1933700	3502500	8663100	4827600
P02787	TF	95844	96765	162530	660090	129980
P04004	VTN	12533	4718.2	2196.8	0	0
P04075	ALDOA	4822.2	11920	21923	96458	23801
P04083	ANXA1	2016.8	50722	26626	175110	36914
P04156	PRNP	18005	39932	9846.3	88241	60668
P04216	THY1	148540	916840	416290	1303000	617140
P04264;CON__P04264	KRT1	182900	728110	165350	670920	621710
P04406	GAPDH	429910	1208800	275470	1023800	374760
P04439	HLA-A	3554.8	15730	3640.1	13138	3724.3
P04792	HSPB1	138230	397340	43669	134020	32854
P04899;P11488;P09471;P19087;A8MTJ3	GNAI2	15258	59537	33967	134850	68580
P05023;P13637;P50993;Q13733;P54707;P20648	ATP1A1	572.23	10923	5764.8	38274	18240
P05067	APP	168240	75199	33245	60404	33506
P05090	APOD	36143	5619.4	0	37576	4115
P05121	SERPINE1	67293	93848	70618	162690	40809
P05155	SERPING1	28972	4800.3	0	2255.2	0
P05388;Q8NHW5	RPLP0	28294	70344	0	29587	0
P05388;Q8NHW5	RPLP0P6	28294	70344	0	29587	0
P05556	ITGB1	15039	75421	66734	168660	84979
P05976;P08590	MYL1	0	5295.1	0	10360	2377.5
P05976;P08590	MYL3	0	5295.1	0	10360	2377.5
P05997	COL5A2	7872.4	2124	1437.4	7989.6	17610
P06703	S100A6	26856	18974	31860	28503	7800.4
P06733	ENO1	26380	175700	96079	354870	106780
P06756	ITGAV	0	4480.5	4491.2	19994	4530.4
P07093	SERPINE2	503890	1185000	190530	291930	150190
P07195	LDHB	0	7659.6	6529.6	38283	11081
P07237	P4HB	7900.1	3284	7737.2	42093	2799.1
P07339	CTSD	0	13823	3239.9	59599	0
P07355;A6NMY6	ANXA2	68512	469000	183050	852730	269770
P07355;A6NMY6	ANXA2P2	68512	469000	183050	852730	269770
P07437;A6NNZ2	TUBB	22353	123790	5606.2	42738	1322.5
P07585	DCN	513210	45976	66990	99719	25151
P07602	PSAP	31899	8467.2	27121	226670	24969
P07737	PFN1	22585	170900	77842	269660	102460
P07858	CTSB	5867.9	7087.2	13479	87653	2526.2
P07900;Q14568;Q58FG0;Q58FG1	HSP90AA1	48020	70503	5290.6	35886	12248
P07942	LAMB1	144550	111990	123690	199630	79850
P07996	THBS1	23672	38225	41377	55140	44214
P08123	COL1A2	805900	723260	93826	588260	561670
P08133	ANXA6	1593.6	78939	8872.2	135890	91364
P08134;P62745	RHOC	5775.4	14994	11075	33531	20041
P08174	CD55	0	3239.4	3014.5	4630.9	4827.1
P08195	SLC3A2	2805.8	31602	57634	129320	94728
P08238;Q58FF7;Q58FF6	HSP90AB1	68117	133740	10366	61763	18798
P08253;P09237	MMP2	123540	70635	41092	420110	101710
P08476	INHBA	8417.9	0	29762	33247	10950
P08648	ITGA5	6795.4	25308	20137	54350	33572
P08670;P41219;P14136;Q16352;P07197;P07196	VIM	2237500	2624000	390120	2862500	797970
P08754	GNAI3	0	5432.8	8269.1	43782	15164
P08758	ANXA5	16884	145780	73927	367930	120020
P08865	RPSA	41937	160550	0	14506	0
P08962	CD63	33961	186700	12415	265290	151610
P09038	FGF2	24309	57219	0	5266.3	0
P09211	GSTP1	18060	57822	38806	161620	35102
P09382	LGALS1	74025	471130	609810	1413100	488420
P09486	SPARC	239380	78113	1019100	1006300	257830
P09603	CSF1	12810	4386.4	1767	3234.7	0
P09619	PDGFRB	1346.4	4011.6	10446	11868	7927.2
P09871;P48740	C1S	44482	17904	30879	47145	5411.1
P09936	UCHL1	15403	30748	11377	77578	21887
P62987;P62979;P0CG47;P0CG48;A0A2R8Y422	UBA52	443430	977730	1094300	1711900	994720
P62987;P62979;P0CG47;P0CG48;A0A2R8Y422	RPS27A	443430	977730	1094300	1711900	994720
P62987;P62979;P0CG47;P0CG48;A0A2R8Y422	UBB	443430	977730	1094300	1711900	994720
P62987;P62979;P0CG47;P0CG48;A0A2R8Y422	UBC	443430	977730	1094300	1711900	994720
P0DJI8;P0DJI9	SAA1	31788	32586	0	24637	7478.9
P0DMV9;P0DMV8	HSPA1B	1796.9	10333	1444.6	9293.6	0
P0DMV9;P0DMV8	HSPA1A	1796.9	10333	1444.6	9293.6	0
P0DP25;P0DP24;P0DP23;P27482;P02585	#N/A	5021.3	5497.7	28809	16114	19698
P10124	SRGN	276990	159940	59008	213520	53314
P10301	RRAS	0	3768.9	1777.9	6565.7	1573
P10321	HLA-C	5115.8	15243	0	9900.2	2911.6
P10599	TXN	0	8831.8	7603.6	127340	45074
P10619	CTSA	4946.1	4033.8	8178.6	10787	1397.2
P10909	CLU	504110	335730	145710	529930	104240
P10915	HAPLN1	24501	706080	1437500	153510	527320
P11021	HSPA5	77982	98184	11902	67023	8782.3
P11047;Q9Y6N6	LAMC1	248810	225410	273610	355940	122370
P11142	HSPA8	73257	233530	32004	138390	56567
P11166	SLC2A1	2554.2	16079	13643	40469	11991
P11233	RALA	0	2228.6	0	37069	24099
P11234	RALB	0	2574.7	0	11878	8997
P11413	G6PD	0	8390.1	1044.3	7632.2	2378
P12109	COL6A1	716370	635930	537010	1456800	435010
P12110	COL6A2	504840	462870	349970	1082300	312530
P12111	COL6A3	952460	934810	867580	2061900	742280
P13497;Q9Y6L7;O43897	BMP1	5874.2	3209.7	1167.5	1849.7	796.88
P13521	SCG2	5130.2	0	5738	27330	5885.6
P13611	VCAN	1122600	900600	1120600	1703100	856560
P13639;Q15029	EEF2	53992	152800	6085.5	41745	17277
P13987	CD59	173120	453670	554420	851730	698580
P14209	CD99	0	0	31031	38894	32271
P14543	NID1	170220	99506	112600	266150	106650
P14618;P30613	PKM	173610	506770	84305	363480	116220
P14625;Q58FF3	HSP90B1	22029	20325	11744	27323	4200.3
P15144	ANPEP	1952	28477	18829	178280	52965
P15311	EZR	0	2336	1128.3	15545	2527.3
P15559	NQO1	40547	170000	3585.1	28894	27837
P16035	TIMP2	82966	35304	33452	171550	64522
P16070	CD44	20904	73680	30211	212210	105590
P16112	ACAN	3234.5	39673	1137.7	0	1362.6
P16152	CBR1	1467.3	7493.3	0	3918.3	0
P17066;P48741	HSPA6	7223.4	18153	9138.3	18399	7798.1
P17066;P48741	HSPA7	7223.4	18153	9138.3	18399	7798.1
P17301	ITGA2	0	15797	14776	102820	26456
P17661	DES	32286	55314	6628.6	12168	5286.6
P17813	ENG	0	5563.3	1795.9	18774	5337.4
P17936	IGFBP3	0	27807	34293	142460	40999
P17987	TCP1	15786	70985	0	13871	1051.1
P18065	IGFBP2	15192	3375.9	64270	188550	5199.9
P18206	VCL	0	1116.6	1473.1	7965.4	476.32
P18669;P15259	PGAM1	0	5986.6	4405.1	8390.8	5249.8
P18827	SDC1	23239	38043	65867	109630	42702
P19022	CDH2	0	0	10606	36571	3228.6
P19623	SRM	2053.9	8144.2	0	16257	0
P20908	COL5A1	30553	26953	4883.8	30723	48131
P21333	FLNA	35389	91795	3587.8	34218	6671.9
P21589	NT5E	12633	41645	28471	297570	143520
P21810	BGN	2450800	1253700	2846000	3247800	1946000
P21926	CD9	45493	196640	299570	495150	234930
P22314	UBA1	1855.9	24607	0	5135.1	0
P23142	FBLN1	152160	46574	29605	136200	1933.8
P23396	RPS3	16155	60518	0	3986.9	0
P23528	CFL1	25386	40554	19848	123520	36574
P24043	LAMA2	16671	1282.9	1348.3	8704.5	3258.6
P24534	EEF1B2	4540.2	20198	2662.4	66097	2446.5
P24821	TNC	8416.3	3135.9	1687.9	7337.5	2467.9
P24844	MYL9	0	12025	6824.9	8562.4	2096
P25391	LAMA1	3829.8	0	650.5	4030.1	0
P26006	ITGA3	0	9422.5	13902	19264	12886
P26022	PTX3	475170	287510	325930	2041300	279330
P26038	MSN	3403	39725	23260	162880	84705
P26641	EEF1G	14278	72516	1619.9	22688	2794.2
P27105	STOM	45310	203420	105850	309610	178880
P27348	YWHAQ	6432.5	14600	12518	41882	14039
P27701	CD82	0	10721	10701	18132	7624
P29317;P54762;Q15375;Q9UF33;P29323;Q06187;P29320;P54764;P29322;P54756	EPHA2	0	847.1	3778.6	11937	3253.8
P29401	TKT	1816.8	8788.4	0	9722.7	1429.6
P29692	EEF1D	2403.6	61975	11110	36015	2083.2
P29966	MARCKS	0	0	23712	66621	9406.5
P30041	PRDX6	7030.5	4567	17062	94301	21921
P30050	RPL12	8359.6	27693	0	15417	0
P30101	PDIA3	0	880.09	2020.7	1636.5	0
P30825;P52569	SLC7A1	0	1523.9	0	15879	9511.3
P31946	YWHAB	0	3885.4	1066.2	31984	2020.6
P33176;O60282;Q12840	KIF5B	4816.5	1221.5	4501.2	3798.9	751.36
P33176;O60282;Q12840	KIF5C	4816.5	1221.5	4501.2	3798.9	751.36
P33176;O60282;Q12840	KIF5A	4816.5	1221.5	4501.2	3798.9	751.36
P35052	GPC1	17465	2904	1128.9	7556.4	778.93
P35221;Q9UI47	CTNNA1	225.26	3066.5	1897.4	13479	5977.8
P35222	CTNNB1	0	2182	2551.8	12972	6602.6
P35442	THBS2	41518	43481	51629	72308	68984
P35527;CON__P35527	KRT9	113660	497590	110510	575450	305390
P35555	FBN1	15135	15181	20321	32138	31316
P35556	FBN2	1238.1	95.963	18101	5775.7	6141.2
P35579	MYH9	1537.1	15628	262.15	1703.6	896.5
P35613	BSG	8134.6	44601	48532	140200	40224
P35625	TIMP3	4788.1	7408.3	0	8952.3	0
P37802	TAGLN2	1702.8	52204	13442	121780	23863
P37837	TALDO1	14509	91448	0	1586.6	0
P39059	COL15A1	1476.8	0	0	10538	2894
P40227	CCT6A	7456.7	29195	0	24684	0
P40261	NNMT	0	17244	0	35081	8615.8
P43007	SLC1A4	1565.7	11412	18915	50117	20269
P46777	RPL5	5362.3	40762	0	2587.1	0
P47756	CAPZB	0	5813.8	0	10873	5089.4
P48509	CD151	0	18053	0	15026	19402
P48643	CCT5	1545.3	23624	0	5849.4	0
P49257	LMAN1	7392.3	11712	19246	26495	1683.9
P49327	FASN	1356.4	13010	0	211.58	0
P49368	CCT3	15420	62365	0	16197	0
P50395	GDI2	0	8277.9	11655	48832	16411
P50454	SERPINH1	120730	131170	41865	87967	54810
P50990	CCT8	10562	40895	0	23252	0
P50991	CCT4	1591.8	28835	0	8130.6	0
P50995	ANXA11	0	7471.8	0	8404	5256.8
P51148	RAB5C	0	14941	0	22741	1757.2
P51149	RAB7A	1613.6	22928	6751.4	36234	7986
P52209	PGD	1165.8	15342	0	7335.1	0
P52565	ARHGDIA	0	12185	15126	37984	18459
P53396	ACLY	4513.1	11584	0	4586.7	0
P53621	COPA	2412.2	17239	0	315.61	0
P53985	SLC16A1	0	1591.5	2018.6	9207.5	2375.3
P54709	ATP1B3	0	2637.3	0	26335	6877.9
P55001	MFAP2	46792	50531	42364	122750	27410
P55058	PLTP	26748	3459.6	9013	10172	0
P55072	VCP	1693.3	2553.3	0	6122.7	0
P55083	MFAP4	78663	17456	53797	112250	18029
P55209;Q99733	NAP1L1	1727.7	6009.3	0	6007.9	0
P55209;Q99733	NAP1L4	1727.7	6009.3	0	6007.9	0
P55268	LAMB2	21837	25511	16938	5995.5	2159.5
P55285	CDH6	13150	967.09	0	5043.6	2140.3
P55287;Q9ULB5;P55289;P55286	CDH11	4756	1280.3	1519.1	19688	2495.1
P55290	CDH13	0	0	11753	14872	10728
P58397	ADAMTS12	173.49	0	765.27	1299.1	144.13
P59998	ARPC4	5958	32189	0	13564	0
P60033	CD81	147230	340770	644390	1265800	420510
P60174	TPI1	0	20029	12029	105620	24314
P60660;P14649	MYL6	11550	41466	62504	109830	16666
P63261;P60709;Q562R1;Q9BYX7	ACTG1	675370	1511700	136160	550790	231320
P63261;P60709;Q562R1;Q9BYX7	ACTB	675370	1511700	136160	550790	231320
P60842;P38919	EIF4A1	7176.6	14922	0	1283.4	0
P60903	S100A10	0	26478	10383	162820	5484.4
P60953	CDC42	0	12948	25699	30206	18896
P60981	DSTN	1571.7	19402	8190.9	23145	15673
P61026	RAB10	0	7381	3973.1	22644	5081.8
P61088;Q5JXB2	UBE2N	0	0	3502	11782	2842.6
P61088;Q5JXB2	UBE2NL	0	0	3502	11782	2842.6
P61106	RAB14	0	5022.2	0	8920.3	1149.8
P61160	ACTR2	1446	10140	0	2778.9	0
P84077;P61204	ARF1	3325	23115	0	61584	11855
P84077;P61204	ARF3	3325	23115	0	61584	11855
P61224;A6NIZ1;O95716	RAP1B	2460.3	7244.4	0	28176	13149
P61225;Q9Y3L5;P10114	RAP2B	0	5847.5	0	16228	9525.3
P61247	RPS3A	1507.4	2362.9	0	2223.2	0
P61586	RHOA	0	28741	0	56182	45069
P61769	B2M	3330	7203.2	6284.3	18906	5785.2
P61981	YWHAG	0	4081.3	12352	36162	18512
P62140	PPP1CB	46199	32554	49968	148330	51705
P62249	RPS16	19076	91340	0	22649	2390.7
P62258	YWHAE	2382.9	11453	13348	62040	23866
P62269	RPS18	26466	105800	0	20570	0
P62330	ARF6	0	3719.7	2843.1	23806	0
P62701;P22090;Q8TD47	RPS4X	4410.8	51895	0	6527.3	0
P62701;P22090;Q8TD47	RPS4Y1	4410.8	51895	0	6527.3	0
P62701;P22090;Q8TD47	RPS4Y2	4410.8	51895	0	6527.3	0
P62826	RAN	12290	57218	0	33825	2331.9
P62829	RPL23	3257.8	16083	0	3520.1	0
P62873;P16520	GNB1	5489.3	11374	6634.8	66256	20092
P62879	GNB2	1906.1	16629	11733	51129	20841
P62913	RPL11	5968.8	32032	0	4888.2	0
P62937;P0DN26;A0A0B4J2A2;A0A075B767;A0A075B759;Q9Y536;F5H284	PPIA	21916	212720	45266	377060	188310
P63000;P60763;P15153;P17081;Q9H4E5	RAC1	14865	95765	76241	197060	133150
P63000;P60763;P15153;P17081;Q9H4E5	RAC2	14865	95765	76241	197060	133150
P63000;P60763;P15153;P17081;Q9H4E5	RAC3	14865	95765	76241	197060	133150
P63104	YWHAZ	26601	64198	75382	235170	75378
P63241;Q9GZV4;Q6IS14	EIF5A	0	21709	0	4702.4	8441.2
P63241;Q9GZV4;Q6IS14	EIF5A2	0	21709	0	4702.4	8441.2
P63241;Q9GZV4;Q6IS14	EIF5AL1	0	21709	0	4702.4	8441.2
P63244	GNB2L1	36612	115660	0	9497.5	0
P68104;Q5VTE0;Q05639	EEF1A1	101860	376770	57387	187370	151120
P68104;Q5VTE0;Q05639	EEF1A1P5	101860	376770	57387	187370	151120
P68104;Q5VTE0;Q05639	EEF1A2	101860	376770	57387	187370	151120
P68371	TUBB4B	1252.8	9569.2	0	7388.6	1178.4
P78371	CCT2	6609.5	34140	0	9255.4	455.08
P78539	SRPX	22906	40485	29925	103880	52433
P80303	NUCB2	24783	6679.3	38327	235950	9943.1
P80723	BASP1	5432	1154.8	20724	33936	6414.3
P84095	RHOG	0	4545.7	9000.5	27905	6385.1
P98066	TNFAIP6	0	1140.4	1050.1	0	2876.8
P98160	HSPG2	2444.8	309.6	187.25	1063.8	0
Q00610;P53675	CLTC	8188.1	38573	1273.4	46001	4516.4
Q01082;P11277;O15020	SPTBN1	3605.9	8645.6	0	335.62	0
Q01518	CAP1	0	8614.6	5792.4	40112	6190.4
Q01650;Q9UM01;Q92536	SLC7A5	0	5798.1	31001	52470	44355
Q01995	TAGLN	0	13358	9972	101190	14726
Q02388	COL7A1	72942	81718	67148	184160	137240
Q02809	PLOD1	129710	191910	24685	146290	42688
Q02818	NUCB1	72418	21427	384230	1138200	68275
Q03405	PLAUR	1585.3	12518	17672	110270	39619
Q04917	YWHAH	1094.4	8412.3	1003.6	11881	0
Q04941	PLP2	0	19132	15662	45659	29894
Q06830;Q13162	PRDX1	0	32267	11411	141240	47796
Q07954	LRP1	2226.7	1007.8	3040.3	3885	777.06
Q08380	LGALS3BP	474160	532730	189610	270190	49564
Q08431	MFGE8	315830	322870	332090	502290	221860
Q08629;Q9BQ16	SPOCK1	97729	96290	249780	800790	245420
Q09666	AHNAK	351.19	7793.7	163.45	2616	329.61
Q12805	EFEMP1	7997.2	4910.7	1297.5	17275	0
Q12841	FSTL1	92276	39272	105030	247900	74231
Q13217	DNAJC3	0	4509.5	11933	39467	13582
Q13308	PTK7	0	2902.3	5115.4	15419	4866.2
Q13438	OS9	1620	1738.4	2268.4	6030.6	1576.6
Q13509	TUBB3	1778.7	2867.6	0	942.81	0
Q13642	FHL1	0	3218.7	0	13072	2222.1
Q13740	ALCAM	0	7422.8	1971.6	41153	15491
Q13753	LAMC2	87268	39669	89912	21099	3644.5
Q13813	SPTAN1	1906.3	5714.5	0	739.06	0
Q14112	NID2	60317	24512	9893.5	33729	17011
Q14195	DPYSL3	517.13	6020	0	3646.6	0
Q14204	DYNC1H1	1620.2	11069	0	132.77	0
Q14315	FLNC	6382.5	11143	0	512.28	0
Q14517	FAT1	0	199.78	1192.7	989.03	131.03
Q14697	GANAB	5059.7	14763	544	4533.6	1366.8
Q14699;Q52LD8	RFTN1	0	2974.8	3417.9	18087	7004.7
Q14764	MVP	50722	70572	2908.6	29412	3393.7
Q14766	LTBP1	59221	45978	103740	359450	115810
Q14767;Q8N2S1	LTBP2	176400	153720	215410	722430	237050
Q14974	KPNB1	2101.2	6871.6	0	3077	484.72
Q15019	SEPTIN2	575.75	17066	0	5221.4	0
Q15043	SLC39A14	0	17629	19660	59279	22763
Q15063	POSTN	1857400	1711700	2071900	2793300	4544600
Q15084	PDIA6	5444.3	0	1919.4	14448	0
Q15113	PCOLCE	30857	8834.4	76317	259090	62161
Q15149;Q9UPN3	PLEC	2584.3	11670	0	146.47	0
Q15286	RAB35	0	3867.9	0	10415	8063.6
Q15365;P57723	PCBP1	1212.2	44891	0	6216.1	2042.3
Q15582	TGFBI	1834000	3721600	3868100	6034000	1667400
Q15758	SLC1A5	33637	206300	296070	477030	283730
Q16270	IGFBP7	24523	14439	13812	23804	20958
Q16363	LAMA4	50285	64505	31383	51379	14493
Q16555;Q14194	DPYSL2	5215.6	17782	0	972.46	0
Q16658	FSCN1	2351.2	18909	0	14287	4724
Q32P28	LEPRE1	14213	19602	16697	12253	5833.1
Q3ZCM7	TUBB8	7169.2	27378	0	11513	0
Q4LDE5	SVEP1	7379.7	2582	1259.9	152.87	0
Q4V9L6	TMEM119	0	11338	2809.9	57641	17996
Q5JWF2	GNAS	0	2798.1	5017.8	19603	7111
Q641Q3	METRNL	0	2021.2	1501.7	2557	1686.7
Q6NZI2	PTRF	6369.1	11328	2578.6	16332	1786.5
Q6UVK1	CSPG4	587.81	799.64	242.05	386.74	0
Q6UVY6	MOXD1	0	1477.9	0	4809.8	1359.2
Q6UXH8	CCBE1	11736	19031	2253.3	5579.5	0
Q6YHK3	CD109	0	269.61	615.89	1417.5	0
Q76M96	CCDC80	4068.5	9344.9	5674.3	16356	4979
Q7L576;Q96F07	CYFIP1	0	2021	171.68	1011	0
Q7L576;Q96F07	CYFIP2	0	2021	171.68	1011	0
Q9H8S9;Q7L9L4	MOB1A	0	3271	3632.1	16726	5814.4
Q9H8S9;Q7L9L4	MOB1B	0	3271	3632.1	16726	5814.4
Q7Z304	MAMDC2	107940	99817	28080	333820	6416.7
Q7Z7G0	ABI3BP	321920	332720	318630	921710	572690
Q86UP2	KTN1	5282.4	253.69	0	0	1443.6
Q86Y38	XYLT1	20907	16963	37895	27682	23125
Q8IUX7;Q8N436	AEBP1	24699	26493	31019	123840	29828
Q8IWA5	SLC44A2	0	2125.2	4525.3	9133.7	3660.2
Q8IWU5	SULF2	714.95	0	3012.5	1463.6	1050.6
Q8N6G6	ADAMTSL1	1457.3	295.72	0	198.99	0
Q8N8Z6	DCBLD1	1475.2	10175	0	855.97	1438.4
Q8NG11	TSPAN14	1675.9	4894.7	12638	19560	7545.1
Q8TAD7	OCC1	0	7381.2	0	19741	8903
Q8WUM4	PDCD6IP	14991	48436	59938	123550	49016
Q8WWI5	SLC44A1	0	3059.7	6186.1	27161	15917
Q92626	PXDN	211100	141460	56944	171130	282830
Q92743	HTRA1	317640	385220	48196	194790	88410
Q92954	PRG4	98058	16436	6925.8	39743	10067
Q969P0	IGSF8	864.36	14084	27569	26973	33141
Q96AM1	MRGPRF	0	8950.3	0	14153	4632.7
Q96DV4	MRPL38	3686.2	8916.5	6297.8	20882	28695
Q96QD8	SLC38A2	0	2771.9	0	8826.9	7872.9
Q96RW7	HMCN1	135.61	0	179.09	345.39	0
Q96S86;Q86UW8	HAPLN3	11627	124570	10316	31628	109430
Q96S97	MYADM	12079	104350	44126	179000	68305
Q99497	PARK7	2891.8	14081	0	51636	4496.4
Q99536	VAT1	5144.8	29631	0	25955	13962
Q99715	COL12A1	395810	418440	388740	516590	281470
Q99816	TSG101	0	3217.9	1207.7	1684.9	944.06
Q99832	CCT7	2445.5	22253	0	5208.5	0
Q9BQE3	TUBA1C	4572.7	10399	0	1666.7	0
Q9BRK5	SDF4	74815	70118	172980	363140	74933
Q9BUF5	TUBB6	5053	22657	0	2481.7	0
Q9BY76	ANGPTL4	316350	486140	260940	325180	350600
Q9H173	SIL1	0	0	11076	19024	1755.8
Q9H223	EHD4	0	8849.5	0	24071	23846
Q9H4G4	GLIPR2	0	16907	9720.3	65452	44601
Q9H4M9	EHD1	1754.7	17215	0	16438	14106
Q9H799	C5orf42	16155	21609	57683	37258	21392
Q9H8M9	EVA1A	0	33402	48524	90263	68155
Q9HAV0	GNB4	0	1064.2	0	7289	4723.3
Q9HB40	SCPEP1	3626.9	2588	0	2691.2	0
Q9NQC3	RTN4	8986.6	16969	0	6796.3	714.16
Q9NR99	MXRA5	5282.8	0	950.73	337.1	0
Q9NRA1	PDGFC	18526	25077	13669	37419	29349
Q9NRN5	OLFML3	207970	101080	8620	196020	44009
Q9NRY6	PLSCR3	0	5439.4	37993	16949	0
Q9NS15	LTBP3	0	0	5223.5	7893.8	704.28
Q9NVM1	EVA1B	29080	204270	117810	108900	149470
Q9NZN4	EHD2	805.81	23821	5767.3	4613.2	5913.5
Q9P265	DIP2B	0	0	333.18	2418.2	320.92
Q9P2B2	PTGFRN	18553	71303	128180	123060	121250
Q9UBP4	DKK3	23877	13805	111770	403740	13993
Q9UBS3	DNAJB9	2036.8	12823	25723	120120	22852
Q9UBS4	DNAJB11	7954.5	14471	3207.7	50506	5105.2
Q9UBX5	FBLN5	0	8841	6061.5	16700	2218.5
Q9UKU9	ANGPTL2	1477.5	1860.4	0	4373.5	0
Q9UKZ9	PCOLCE2	9303.8	3594.2	3958.4	21183	10860
Q9UM47	NOTCH3	0	0	336.36	411.41	168.86
Q9Y240	CLEC11A	25764	17337	131020	139470	30079
Q9Y2A7	NCKAP1	0	619.99	0	342.09	312.05
Q9Y490;Q9Y4G6	TLN1	5137.5	18269	1037.4	18326	2030.4
Q9Y4F1	FARP1	0	524.08	787.61	3858.6	1100.9
Q9Y4L1	HYOU1	5010.9	9133	4699.3	8851.6	1344
Q9Y696	CLIC4	4687.8	8364.2	6953.9	80535	23026
Q9Y6C2	EMILIN1	143130	150020	40083	37263	32103
