# Supplementary material for: Enrichment, Characterization, and Proteomic Profiling of Small Extracellular Vesicles Derived from Human Limbal Mesenchymal Stromal Cells and Melanocytes
Source: Cells. 2024 Apr 4;13(7):623. doi: 10.3390/cells13070623 (PMC11011788; doi:10.3390/cells13070623)
Supplement: Supplementary file 1 [file cells-13-00623-s001.zip › Supplementary Table S4.xlsx]

## Sheet: enrichGO
ONTOLOGY	ID	Description	GeneRatio	BgRatio	pvalue	p.adjust	qvalue	geneID	Count
BP	GO:0031589	cell-substrate adhesion	30/308	359/18614	3.38649e-13	3.23289e-10	2.26254e-10	ACTG1/FN1/CD63/CD44/TLN1/LAMC1/ACTN4/S100A10/LAMB1/LAMA5/VCL/FLNA/CTNNB1/RAC1/RAC2/RAC3/NID1/RHOA/ITGAV/ACTN1/CDC42/CORO1C/RAB1A/ITGB1/ITGB3/P4HB/COL1A1/THBS1/UTRN/BST1	30
BP	GO:0007229	integrin-mediated signaling pathway	18/308	112/18614	3.67562e-13	3.23289e-10	2.26254e-10	FN1/CD63/LAMA1/TLN1/LAMC1/MYH9/LAMB1/LAMA5/FLNA/CTNNA1/NID1/ITGAV/LAMB2/ADAM10/CDC42/ITGB1/ITGB3/BST1	18
BP	GO:0044403	biological process involved in symbiotic interaction	28/308	313/18614	4.08886e-13	3.23289e-10	2.26254e-10	FN1/CD81/SLC3A2/APOE/HSPA8/GAPDH/PPIA/STOM/EEF1A1/LGALS1/CFL1/HSPA1B/HSPA1A/RAB7A/GSN/HSP90AB1/DPP4/LAMP1/SCARB1/ITGAV/CDC42/TSG101/TCP1/ITGB1/ITGB3/P4HB/BSG/FASN	28
BP	GO:0042060	wound healing	33/308	439/18614	4.10596e-13	3.23289e-10	2.26254e-10	ACTG1/ACTB/KRT1/ANXA2/APOE/ANXA5/CD9/ANXA6/CD59/PPIA/CD44/HSPB1/TLN1/MYH9/CLIC1/S100A10/AHNAK/VCL/FLNA/RHOA/SCARB1/SERPINE2/RAP2B/MCAM/ANXA1/RAB27A/ITGB1/GNA13/GNAS/GNAQ/ITGB3/COL1A1/THBS1	33
BP	GO:0030198	extracellular matrix organization	28/308	314/18614	4.42328e-13	3.23289e-10	2.26254e-10	ANXA2/LAMA1/COL4A2/LAMC1/COL18A1/COL4A1/DPP4/LAMB1/NID1/COL11A1/LAMB2/ADAM10/COL5A2/CTSK/PLOD3/MMP2/ITGB1/QSOX1/ITGB3/VWA1/COL1A1/AEBP1/FLOT1/LRP1/COL1A2/TGFBI/APP/POSTN	28
BP	GO:0043062	extracellular structure organization	28/308	315/18614	4.78356e-13	3.23289e-10	2.26254e-10	ANXA2/LAMA1/COL4A2/LAMC1/COL18A1/COL4A1/DPP4/LAMB1/NID1/COL11A1/LAMB2/ADAM10/COL5A2/CTSK/PLOD3/MMP2/ITGB1/QSOX1/ITGB3/VWA1/COL1A1/AEBP1/FLOT1/LRP1/COL1A2/TGFBI/APP/POSTN	28
BP	GO:0045229	external encapsulating structure organization	28/308	317/18614	5.58938e-13	3.23785e-10	2.26601e-10	ANXA2/LAMA1/COL4A2/LAMC1/COL18A1/COL4A1/DPP4/LAMB1/NID1/COL11A1/LAMB2/ADAM10/COL5A2/CTSK/PLOD3/MMP2/ITGB1/QSOX1/ITGB3/VWA1/COL1A1/AEBP1/FLOT1/LRP1/COL1A2/TGFBI/APP/POSTN	28
BP	GO:0019058	viral life cycle	28/308	320/18614	7.04354e-13	3.41475e-10	2.38982e-10	CD81/SLC3A2/APOE/HSPA8/PPIA/STOM/EEF1A1/PDCD6IP/LGALS1/HSPA1B/HSPA1A/RAB7A/GSN/HSP90AB1/DPP4/LAMP1/SCARB1/ITGAV/TSG101/RAB1A/VCP/ITGB1/MVB12A/ITGB3/P4HB/BSG/VPS28/PCBP1	28
BP	GO:0007599	hemostasis	24/308	230/18614	7.57898e-13	3.41475e-10	2.38982e-10	ACTG1/ACTB/KRT1/ANXA2/APOE/ANXA5/CD9/CD59/PPIA/HSPB1/TLN1/MYH9/CLIC1/VCL/FLNA/SERPINE2/GPI/RAP2B/RAB27A/GNA13/GNAS/GNAQ/ITGB3/THBS1	24
BP	GO:0007015	actin filament organization	32/308	442/18614	2.61064e-12	1.05862e-09	7.40873e-10	ACTG1/SPTBN1/CFL1/ALDOA/GSN/S100A10/FLNA/PFN1/TF/RAC1/RAC2/RAC3/WDR1/RHOA/PLS3/MYO1C/ARF1/ACTN1/EZR/HSP90B1/CDC42/MYO1D/SPTAN1/CORO1C/MYO1B/ACTR3/RHOG/ARPC1B/RDX/ACTR2/CAPZA1/ARPC4	32
BP	GO:0007596	blood coagulation	23/308	224/18614	3.2425e-12	1.1953e-09	8.36534e-10	ACTG1/ACTB/KRT1/ANXA2/APOE/ANXA5/CD9/CD59/PPIA/HSPB1/TLN1/MYH9/CLIC1/VCL/FLNA/SERPINE2/RAP2B/RAB27A/GNA13/GNAS/GNAQ/ITGB3/THBS1	23
BP	GO:0007163	establishment or maintenance of cell polarity	23/308	226/18614	3.90311e-12	1.31892e-09	9.2305e-10	ACTB/PDCD6IP/LAMA1/HSP90AA1/MYH9/MSN/GSN/HSP90AB1/CTNNA1/CAP1/RAC1/RAC3/CLIC4/WDR1/RHOA/RAP1B/CDC42/LMNA/ACTR3/ITGB1/RHOG/RAB10/ACTR2	23
BP	GO:0050817	coagulation	23/308	229/18614	5.13552e-12	1.60189e-09	1.12108e-09	ACTG1/ACTB/KRT1/ANXA2/APOE/ANXA5/CD9/CD59/PPIA/HSPB1/TLN1/MYH9/CLIC1/VCL/FLNA/SERPINE2/RAP2B/RAB27A/GNA13/GNAS/GNAQ/ITGB3/THBS1	23
BP	GO:0034446	substrate adhesion-dependent cell spreading	16/308	100/18614	8.24225e-12	2.38731e-09	1.67076e-09	FN1/LAMC1/ACTN4/S100A10/LAMB1/LAMA5/FLNA/RAC1/RAC3/RHOA/ITGAV/CDC42/CORO1C/RAB1A/ITGB3/P4HB	16
BP	GO:0030100	regulation of endocytosis	22/308	214/18614	9.50484e-12	2.56948e-09	1.79825e-09	ACTG1/ACTB/SDCBP/APOC3/ANXA2/APOE/CD63/C3/EHD4/LGALS3/TF/RAC1/ITGAV/ARF1/CDC42/RALA/TSG101/ITGB3/VPS28/HNRNPK/FLOT1/LRP1	22
BP	GO:0050808	synapse organization	32/308	466/18614	1.05774e-11	2.6807e-09	1.87609e-09	ACTG1/ACTB/SDCBP/APOE/HSPA8/C3/YWHAZ/TUBB/CFL1/COL4A1/LAMA5/FLNA/PFN1/CTNNB1/RAC3/AGRN/RHOA/RAP1B/LAMB2/ADAM10/FARP1/ARF1/ACTN1/EZR/CDC42/PLXNC1/VCP/ITGB1/ITGB3/BCAN/CDH1/APP	32
BP	GO:1903829	positive regulation of protein localization	32/308	468/18614	1.18349e-11	2.69971e-09	1.88939e-09	CD81/SPTBN1/PPIA/STOM/HSP90AA1/MSN/HSP90AB1/YWHAE/FLNA/LGALS3/RAC2/RAB38/P2RX7/MYO1C/MYH10/RAN/EZR/CCT6A/TSG101/TCP1/ITGB1/RHOG/CCT3/CCT2/CCT8/RDX/CDH1/C1QTNF3/VPS28/CCT4/CCT5/LRP1	32
BP	GO:0072659	protein localization to plasma membrane	25/308	285/18614	1.19839e-11	2.69971e-09	1.88939e-09	ACTB/CD81/SPTBN1/RAB7A/S100A10/EHD4/LAMA5/STX7/FLNA/ATP1B3/LGALS3/CLTC/EZR/EPB41L3/TSPAN14/ITGB1/RHOG/RAB11A/RAB10/RDX/EHD1/CDH1/BSG/FLOT1/LRP1	25
BP	GO:0070527	platelet aggregation	14/308	73/18614	1.32164e-11	2.82066e-09	1.97404e-09	ACTG1/ACTB/CD9/PPIA/HSPB1/TLN1/MYH9/CLIC1/VCL/FLNA/SERPINE2/RAP2B/GNAS/ITGB3	14
BP	GO:0006457	protein folding	22/308	220/18614	1.64841e-11	3.34216e-09	2.33901e-09	HSPA8/PPIA/HSPB1/CRYAB/HSP90AA1/HSPA1B/HSPA1A/HSP90AB1/HSPA5/HSPA2/HSP90B1/CCT6A/TCP1/CCT3/CCT2/CCT8/DNAJA1/QSOX1/P4HB/HSPA4/CCT4/CCT5	22
BP	GO:1990778	protein localization to cell periphery	27/308	345/18614	2.48904e-11	4.80622e-09	3.36364e-09	ACTB/CD81/SPTBN1/RAB7A/S100A10/EHD4/LAMA5/STX7/FLNA/ATP1B3/LGALS3/CLTC/RAB38/ADAM10/EZR/EPB41L3/TSPAN14/ITGB1/RHOG/RAB11A/RAB10/RDX/EHD1/CDH1/BSG/FLOT1/LRP1	27
BP	GO:0016032	viral process	30/308	426/18614	2.61117e-11	4.81287e-09	3.36829e-09	CD81/SLC3A2/APOE/HSPA8/PPIA/STOM/EEF1A1/PDCD6IP/LGALS1/CFL1/HSPA1B/HSPA1A/RAB7A/GSN/HSP90AB1/DPP4/LAMP1/SCARB1/ITGAV/RAN/TSG101/RAB1A/VCP/ITGB1/MVB12A/ITGB3/P4HB/BSG/VPS28/PCBP1	30
BP	GO:0031647	regulation of protein stability	26/308	322/18614	2.95653e-11	5.21249e-09	3.64796e-09	CD81/HSPA8/GAPDH/CRYAB/HSP90AA1/HSPA1B/HSPA1A/GSN/HSP90AB1/FLNA/ATP1B3/PFN1/TF/CTNND1/LAMP1/CCT6A/LMNA/TCP1/CCT3/CCT2/RPL5/CCT8/GNAQ/CCT4/FLOT1/CCT5	26
BP	GO:2001044	regulation of integrin-mediated signaling pathway	9/308	22/18614	3.40816e-11	5.75838e-09	4.03e-09	CD63/LAMA1/LAMC1/LAMB1/FLNA/CTNNA1/NID1/LAMB2/BST1	9
BP	GO:1904851	positive regulation of establishment of protein localization to telomere	7/308	10/18614	3.6497e-11	5.91981e-09	4.14298e-09	CCT6A/TCP1/CCT3/CCT2/CCT8/CCT4/CCT5	7
BP	GO:0006898	receptor-mediated endocytosis	23/308	256/18614	5.05231e-11	7.87965e-09	5.51458e-09	SDCBP/APOC3/CD81/ANXA2/APOE/HSPG2/CD9/CD63/C3/DPP4/CAP1/TF/RAC1/CLTC/ITGAV/ARF1/EZR/RALA/ITGB1/ITGB3/HNRNPK/FLOT1/LRP1	23
BP	GO:0034109	homotypic cell-cell adhesion	15/308	97/18614	6.20385e-11	9.13947e-09	6.39627e-09	ACTG1/ACTB/CD9/PPIA/HSPB1/TLN1/MYH9/CLIC1/VCL/FLNA/SERPINE2/RAP2B/GNAS/RDX/ITGB3	15
BP	GO:0050821	protein stabilization	21/308	213/18614	6.31086e-11	9.13947e-09	6.39627e-09	GAPDH/CRYAB/HSP90AA1/HSPA1B/HSPA1A/HSP90AB1/FLNA/ATP1B3/PFN1/CTNND1/LAMP1/CCT6A/TCP1/CCT3/CCT2/RPL5/CCT8/GNAQ/CCT4/FLOT1/CCT5	21
BP	GO:0034329	cell junction assembly	30/308	444/18614	7.23305e-11	9.94128e-09	6.95741e-09	ACTG1/ACTB/SDCBP/FN1/CD9/PDCD6IP/TLN1/LAMC1/S100A10/VCL/CTNNB1/CTNNA1/RAC1/AGRN/WDR1/CTNND1/RHOA/MYO1C/RAP1B/FARP1/ACTN1/EPB41L3/CDC42/CORO1C/ITGB3/CAPZA1/CDH1/THBS1/FLOT1/APP	30
BP	GO:0030168	platelet activation	17/308	133/18614	7.35483e-11	9.94128e-09	6.95741e-09	ACTG1/ACTB/APOE/CD9/PPIA/HSPB1/TLN1/MYH9/CLIC1/VCL/FLNA/SERPINE2/RAP2B/GNA13/GNAS/GNAQ/ITGB3	17
BP	GO:0061077	chaperone-mediated protein folding	13/308	69/18614	9.12413e-11	1.18009e-08	8.25884e-09	HSPA8/HSPB1/HSPA1B/HSPA1A/HSPA5/HSPA2/CCT6A/TCP1/CCT3/CCT2/CCT8/CCT4/CCT5	13
BP	GO:0070203	regulation of establishment of protein localization to telomere	7/308	11/18614	9.89467e-11	1.18009e-08	8.25884e-09	CCT6A/TCP1/CCT3/CCT2/CCT8/CCT4/CCT5	7
BP	GO:1904869	regulation of protein localization to Cajal body	7/308	11/18614	9.89467e-11	1.18009e-08	8.25884e-09	CCT6A/TCP1/CCT3/CCT2/CCT8/CCT4/CCT5	7
BP	GO:1904871	positive regulation of protein localization to Cajal body	7/308	11/18614	9.89467e-11	1.18009e-08	8.25884e-09	CCT6A/TCP1/CCT3/CCT2/CCT8/CCT4/CCT5	7
BP	GO:0009205	purine ribonucleoside triphosphate metabolic process	22/308	244/18614	1.2562e-10	1.4554e-08	1.01856e-08	HSPA8/GAPDH/PKM/PGK1/ENO1/HSPA1B/HSPA1A/ALDOA/TPI1/ENPP1/LDHA/RHOA/ATP6V1A/P2RX7/GPI/RAN/GNAI3/ATP6V1B2/PGAM1/VCP/PFKP/APP	22
BP	GO:0009144	purine nucleoside triphosphate metabolic process	22/308	249/18614	1.85916e-10	2.09413e-08	1.46558e-08	HSPA8/GAPDH/PKM/PGK1/ENO1/HSPA1B/HSPA1A/ALDOA/TPI1/ENPP1/LDHA/RHOA/ATP6V1A/P2RX7/GPI/RAN/GNAI3/ATP6V1B2/PGAM1/VCP/PFKP/APP	22
BP	GO:0009199	ribonucleoside triphosphate metabolic process	22/308	251/18614	2.16885e-10	2.31544e-08	1.62046e-08	HSPA8/GAPDH/PKM/PGK1/ENO1/HSPA1B/HSPA1A/ALDOA/TPI1/ENPP1/LDHA/RHOA/ATP6V1A/P2RX7/GPI/RAN/GNAI3/ATP6V1B2/PGAM1/VCP/PFKP/APP	22
BP	GO:0070202	regulation of establishment of protein localization to chromosome	7/308	12/18614	2.34113e-10	2.31544e-08	1.62046e-08	CCT6A/TCP1/CCT3/CCT2/CCT8/CCT4/CCT5	7
BP	GO:1903405	protein localization to nuclear body	7/308	12/18614	2.34113e-10	2.31544e-08	1.62046e-08	CCT6A/TCP1/CCT3/CCT2/CCT8/CCT4/CCT5	7
BP	GO:1904816	positive regulation of protein localization to chromosome, telomeric region	7/308	12/18614	2.34113e-10	2.31544e-08	1.62046e-08	CCT6A/TCP1/CCT3/CCT2/CCT8/CCT4/CCT5	7
BP	GO:1904867	protein localization to Cajal body	7/308	12/18614	2.34113e-10	2.31544e-08	1.62046e-08	CCT6A/TCP1/CCT3/CCT2/CCT8/CCT4/CCT5	7
BP	GO:0051656	establishment of organelle localization	29/308	445/18614	3.57004e-10	3.42501e-08	2.397e-08	UBB/SDCBP/PDCD6IP/PDCD6/YWHAZ/MYH9/CFL1/RAB7A/ACTN4/CTNNB1/RAC2/LAMP1/MYO1C/RAN/EZR/RAB27A/CDC42/MYO1D/TSG101/MYO1B/LMNA/RAB1A/ITGB1/RAB11B/RAB11A/HNRNPU/RAB6A/DYNC1H1/KPNB1	29
BP	GO:0050878	regulation of body fluid levels	26/308	361/18614	3.63195e-10	3.42501e-08	2.397e-08	ACTG1/ACTB/KRT1/ANXA2/APOE/ANXA5/CD9/CD59/PPIA/HSPB1/TLN1/MYH9/GNAI2/CLIC1/VCL/FLNA/EDNRB/SERPINE2/GPI/RAP2B/RAB27A/GNA13/GNAS/GNAQ/ITGB3/THBS1	26
BP	GO:2001046	positive regulation of integrin-mediated signaling pathway	7/308	13/18614	5.00072e-10	4.60862e-08	3.22535e-08	CD63/LAMA1/LAMC1/LAMB1/FLNA/NID1/LAMB2	7
BP	GO:0016050	vesicle organization	26/308	368/18614	5.49093e-10	4.94794e-08	3.46282e-08	SDCBP/ANXA2/APOE/PMEL/TYRP1/PDCD6IP/PDCD6/RAB7A/S100A10/STX7/SRPX/RAB32/RAB38/ATP6V1A/P2RX7/SERPINE2/GNAI3/ANXA1/ATP6V1B2/RAB27A/TSG101/CORO1C/RAB1A/RAB11A/MVB12A/VPS28	26
BP	GO:0009141	nucleoside triphosphate metabolic process	22/308	269/18614	8.12625e-10	7.16346e-08	5.01335e-08	HSPA8/GAPDH/PKM/PGK1/ENO1/HSPA1B/HSPA1A/ALDOA/TPI1/ENPP1/LDHA/RHOA/ATP6V1A/P2RX7/GPI/RAN/GNAI3/ATP6V1B2/PGAM1/VCP/PFKP/APP	22
BP	GO:0010810	regulation of cell-substrate adhesion	20/308	222/18614	9.06159e-10	7.81803e-08	5.47146e-08	ACTG1/FN1/TLN1/ACTN4/S100A10/VCL/FLNA/RAC1/RAC2/RAC3/NID1/RHOA/CDC42/CORO1C/ITGB3/P4HB/COL1A1/THBS1/UTRN/BST1	20
BP	GO:1904814	regulation of protein localization to chromosome, telomeric region	7/308	14/18614	9.86003e-10	8.15968e-08	5.71056e-08	CCT6A/TCP1/CCT3/CCT2/CCT8/CCT4/CCT5	7
BP	GO:1990173	protein localization to nucleoplasm	7/308	14/18614	9.86003e-10	8.15968e-08	5.71056e-08	CCT6A/TCP1/CCT3/CCT2/CCT8/CCT4/CCT5	7
BP	GO:0008360	regulation of cell shape	16/308	138/18614	1.16499e-09	9.44808e-08	6.61225e-08	FN1/MYH9/ALDOA/MSN/RAC1/RAC3/WDR1/MYH10/ANXA1/EZR/EPB41L3/PLXNC1/GNA13/RHOG/RDX/PLXNA1	16
BP	GO:0007004	telomere maintenance via telomerase	12/308	69/18614	1.29179e-09	1.0271e-07	7.18816e-08	HSP90AA1/HSP90AB1/CTNNB1/CCT6A/HNRNPC/TCP1/CCT3/HNRNPU/CCT2/CCT8/CCT4/CCT5	12
BP	GO:0051701	biological process involved in interaction with host	19/308	206/18614	1.62489e-09	1.26711e-07	8.86784e-08	CD81/SLC3A2/PPIA/LGALS1/HSPA1B/HSPA1A/RAB7A/GSN/HSP90AB1/DPP4/LAMP1/SCARB1/ITGAV/TSG101/TCP1/ITGB1/ITGB3/P4HB/BSG	19
BP	GO:1904874	positive regulation of telomerase RNA localization to Cajal body	7/308	15/18614	1.82262e-09	1.39448e-07	9.75925e-08	CCT6A/TCP1/CCT3/CCT2/CCT8/CCT4/CCT5	7
BP	GO:0006909	phagocytosis	20/308	236/18614	2.63752e-09	1.98058e-07	1.38611e-07	MFGE8/C3/MYH9/RAB7A/GSN/SRPX/RAC1/RAC3/SCARB1/P2RX7/ITGAV/ANXA11/ANXA1/RAB27A/CDC42/CORO1C/ITGB1/ITGB3/THBS1/LRP1	20
BP	GO:0006278	RNA-templated DNA biosynthetic process	12/308	75/18614	3.50387e-09	2.5833e-07	1.80793e-07	HSP90AA1/HSP90AB1/CTNNB1/CCT6A/HNRNPC/TCP1/CCT3/HNRNPU/CCT2/CCT8/CCT4/CCT5	12
BP	GO:0043277	apoptotic cell clearance	10/308	47/18614	4.0071e-09	2.90157e-07	2.03066e-07	MFGE8/C3/RAC1/RAC3/SCARB1/ITGAV/ANXA1/ITGB3/THBS1/LRP1	10
BP	GO:0046034	ATP metabolic process	19/308	219/18614	4.51244e-09	3.21017e-07	2.24664e-07	HSPA8/GAPDH/PKM/PGK1/ENO1/HSPA1B/HSPA1A/ALDOA/TPI1/ENPP1/LDHA/ATP6V1A/P2RX7/GPI/ATP6V1B2/PGAM1/VCP/PFKP/APP	19
BP	GO:0043473	pigmentation	14/308	112/18614	4.81507e-09	3.3664e-07	2.35598e-07	APOE/PMEL/TYRP1/CD63/TYR/ENPP1/RAB32/RAB38/EDNRB/RAB27A/OCA2/RAB1A/RAB11B/RAB11A	14
BP	GO:0070200	establishment of protein localization to telomere	7/308	17/18614	5.35377e-09	3.67958e-07	2.57516e-07	CCT6A/TCP1/CCT3/CCT2/CCT8/CCT4/CCT5	7
BP	GO:1904951	positive regulation of establishment of protein localization	23/308	325/18614	5.46395e-09	3.69272e-07	2.58435e-07	CD81/PPIA/STOM/HSP90AA1/YWHAE/FLNA/RAC2/P2RX7/MYO1C/MYH10/RAN/EZR/CCT6A/TSG101/TCP1/CCT3/CCT2/CCT8/CDH1/C1QTNF3/VPS28/CCT4/CCT5	23
BP	GO:1904872	regulation of telomerase RNA localization to Cajal body	7/308	18/18614	8.63693e-09	5.67851e-07	3.97411e-07	CCT6A/TCP1/CCT3/CCT2/CCT8/CCT4/CCT5	7
BP	GO:0010833	telomere maintenance via telomere lengthening	12/308	81/18614	8.68231e-09	5.67851e-07	3.97411e-07	HSP90AA1/HSP90AB1/CTNNB1/CCT6A/HNRNPC/TCP1/CCT3/HNRNPU/CCT2/CCT8/CCT4/CCT5	12
BP	GO:0072594	establishment of protein localization to organelle	27/308	453/18614	1.00863e-08	6.49208e-07	4.54349e-07	HSPA8/PTTG1IP/HSP90AA1/RAB7A/FLNA/RAC2/HSPA5/LAMP1/RAN/CCT6A/RALA/TSG101/LMNA/TCP1/CCT3/RAB11A/RAB10/CCT2/MVB12A/CCT8/DNAJA1/CDH1/VPS28/KPNB1/HSPA4/CCT4/CCT5	27
BP	GO:0044000	movement in host	17/308	185/18614	1.26278e-08	8.00089e-07	5.59943e-07	CD81/SLC3A2/PPIA/LGALS1/HSPA1B/HSPA1A/RAB7A/GSN/DPP4/LAMP1/SCARB1/ITGAV/TSG101/ITGB1/ITGB3/P4HB/BSG	17
BP	GO:0090670	RNA localization to Cajal body	7/308	19/18614	1.3482e-08	8.03962e-07	5.62653e-07	CCT6A/TCP1/CCT3/CCT2/CCT8/CCT4/CCT5	7
BP	GO:0090671	telomerase RNA localization to Cajal body	7/308	19/18614	1.3482e-08	8.03962e-07	5.62653e-07	CCT6A/TCP1/CCT3/CCT2/CCT8/CCT4/CCT5	7
BP	GO:0090672	telomerase RNA localization	7/308	19/18614	1.3482e-08	8.03962e-07	5.62653e-07	CCT6A/TCP1/CCT3/CCT2/CCT8/CCT4/CCT5	7
BP	GO:0090685	RNA localization to nucleus	7/308	19/18614	1.3482e-08	8.03962e-07	5.62653e-07	CCT6A/TCP1/CCT3/CCT2/CCT8/CCT4/CCT5	7
BP	GO:0032210	regulation of telomere maintenance via telomerase	10/308	53/18614	1.38221e-08	8.12298e-07	5.68488e-07	CTNNB1/CCT6A/HNRNPC/TCP1/CCT3/HNRNPU/CCT2/CCT8/CCT4/CCT5	10
BP	GO:1901998	toxin transport	9/308	40/18614	1.44218e-08	8.35433e-07	5.84678e-07	HSPA5/ADAM10/TCP1/CCT3/CCT2/CCT8/DNAJA1/CCT4/CCT5	9
BP	GO:0006096	glycolytic process	12/308	85/18614	1.52262e-08	8.69609e-07	6.08596e-07	GAPDH/PKM/PGK1/ENO1/ALDOA/TPI1/LDHA/P2RX7/GPI/PGAM1/PFKP/APP	12
BP	GO:0006757	ATP generation from ADP	12/308	86/18614	1.74363e-08	9.82001e-07	6.87254e-07	GAPDH/PKM/PGK1/ENO1/ALDOA/TPI1/LDHA/P2RX7/GPI/PGAM1/PFKP/APP	12
BP	GO:0045216	cell-cell junction organization	18/308	214/18614	1.88206e-08	1.03492e-06	7.24291e-07	ACTG1/ACTB/CD9/PDCD6IP/TLN1/VCL/FLNA/CTNNB1/CTNNA1/WDR1/CTNND1/RHOA/MYO1C/ADAM10/EPB41L3/CDC42/RDX/CDH1	18
BP	GO:0007160	cell-matrix adhesion	19/308	239/18614	1.88864e-08	1.03492e-06	7.24291e-07	ACTG1/FN1/CD63/CD44/TLN1/S100A10/VCL/CTNNB1/RAC1/NID1/RHOA/ITGAV/ACTN1/CORO1C/ITGB1/ITGB3/THBS1/UTRN/BST1	19
BP	GO:0070198	protein localization to chromosome, telomeric region	8/308	30/18614	2.18867e-08	1.18334e-06	8.28161e-07	CCT6A/TCP1/CCT3/CCT2/CCT8/TPP1/CCT4/CCT5	8
BP	GO:0009988	cell-cell recognition	11/308	72/18614	2.62493e-08	1.40054e-06	9.80169e-07	CD81/CD9/ALDOA/MSN/LGALS3/TCP1/CCT3/CCT2/CCT8/CCT4/CCT5	11
BP	GO:0022604	regulation of cell morphogenesis	19/308	245/18614	2.81805e-08	1.48405e-06	1.03861e-06	FN1/CD44/MYH9/CFL1/ALDOA/MSN/RAC1/RAC3/WDR1/MYH10/ANXA1/EZR/EPB41L3/CORO1C/PLXNC1/GNA13/RHOG/RDX/PLXNA1	19
BP	GO:0006090	pyruvate metabolic process	13/308	112/18614	4.24476e-08	2.20673e-06	1.54438e-06	GAPDH/PKM/PGK1/ENO1/ALDOA/LDHB/TPI1/LDHA/P2RX7/GPI/PGAM1/PFKP/APP	13
BP	GO:0042026	protein refolding	7/308	22/18614	4.37254e-08	2.24439e-06	1.57074e-06	HSPA8/HSP90AA1/HSPA1B/HSPA1A/HSPA5/HSPA2/DNAJA1	7
BP	GO:0046031	ADP metabolic process	12/308	94/18614	4.83979e-08	2.45317e-06	1.71685e-06	GAPDH/PKM/PGK1/ENO1/ALDOA/TPI1/LDHA/P2RX7/GPI/PGAM1/PFKP/APP	12
BP	GO:0071711	basement membrane organization	8/308	33/18614	4.97254e-08	2.48934e-06	1.74217e-06	LAMA1/LAMC1/COL4A1/LAMB1/NID1/LAMB2/PLOD3/ITGB1	8
BP	GO:1904356	regulation of telomere maintenance via telomere lengthening	10/308	61/18614	5.687e-08	2.81229e-06	1.96818e-06	CTNNB1/CCT6A/HNRNPC/TCP1/CCT3/HNRNPU/CCT2/CCT8/CCT4/CCT5	10
BP	GO:0048259	regulation of receptor-mediated endocytosis	13/308	115/18614	5.83916e-08	2.85274e-06	1.9965e-06	SDCBP/APOC3/ANXA2/CD63/C3/TF/RAC1/ITGAV/ARF1/RALA/ITGB3/HNRNPK/FLOT1	13
BP	GO:0007044	cell-substrate junction assembly	12/308	96/18614	6.14698e-08	2.96738e-06	2.07672e-06	ACTG1/FN1/TLN1/LAMC1/S100A10/VCL/RAC1/RHOA/ACTN1/CORO1C/ITGB3/THBS1	12
BP	GO:0032212	positive regulation of telomere maintenance via telomerase	8/308	34/18614	6.40968e-08	3.05554e-06	2.13842e-06	CTNNB1/CCT6A/TCP1/CCT3/CCT2/CCT8/CCT4/CCT5	8
BP	GO:0002181	cytoplasmic translation	15/308	159/18614	6.4803e-08	3.05554e-06	2.13842e-06	UBA52/RPS27A/PKM/RPS16/RPS18/RPS4X/RPS3A/RPS25/RPS13/RPLP0/RPLP0P6/HNRNPU/RPL5/RPS8/RPL17	15
BP	GO:0035987	endodermal cell differentiation	9/308	48/18614	7.87563e-08	3.62906e-06	2.5398e-06	FN1/COL4A2/LAMB1/CTNNB1/COL6A1/ITGAV/COL11A1/COL5A2/MMP2	9
BP	GO:0048066	developmental pigmentation	9/308	48/18614	7.87563e-08	3.62906e-06	2.5398e-06	TYRP1/CD63/TYR/ENPP1/RAB32/RAB38/EDNRB/RAB27A/OCA2	9
BP	GO:0033059	cellular pigmentation	10/308	64/18614	9.14307e-08	4.16575e-06	2.9154e-06	APOE/PMEL/TYRP1/CD63/RAB32/RAB38/RAB27A/RAB1A/RAB11B/RAB11A	10
BP	GO:0019693	ribose phosphate metabolic process	26/308	473/18614	9.6549e-08	4.35007e-06	3.0444e-06	HSPA8/GAPDH/PKM/PGK1/ENO1/HSPA1B/HSPA1A/ALDOA/TPI1/ENPP1/TKT/LDHA/RHOA/ATP6V1A/P2RX7/GPI/RAN/GNAI3/ATP6V1B2/PGAM1/VCP/PYGL/PFKP/ACLY/ATIC/APP	26
BP	GO:0050931	pigment cell differentiation	8/308	36/18614	1.03799e-07	4.62532e-06	3.23704e-06	TYRP1/CD63/ENPP1/RAB32/RAB38/EDNRB/RAB27A/OCA2	8
BP	GO:0006165	nucleoside diphosphate phosphorylation	12/308	102/18614	1.21693e-07	5.36374e-06	3.75382e-06	GAPDH/PKM/PGK1/ENO1/ALDOA/TPI1/LDHA/P2RX7/GPI/PGAM1/PFKP/APP	12
BP	GO:1904358	positive regulation of telomere maintenance via telomere lengthening	8/308	37/18614	1.30542e-07	5.69193e-06	3.9835e-06	CTNNB1/CCT6A/TCP1/CCT3/CCT2/CCT8/CCT4/CCT5	8
BP	GO:0150115	cell-substrate junction organization	12/308	103/18614	1.35726e-07	5.85498e-06	4.09761e-06	ACTG1/FN1/TLN1/LAMC1/S100A10/VCL/RAC1/RHOA/ACTN1/CORO1C/ITGB3/THBS1	12
BP	GO:0046939	nucleotide phosphorylation	12/308	104/18614	1.51185e-07	6.45322e-06	4.51629e-06	GAPDH/PKM/PGK1/ENO1/ALDOA/TPI1/LDHA/P2RX7/GPI/PGAM1/PFKP/APP	12
BP	GO:0031623	receptor internalization	13/308	125/18614	1.57857e-07	6.66781e-06	4.66647e-06	SDCBP/CD81/ANXA2/CD9/CD63/CLTC/ARF1/EZR/RALA/ITGB1/ITGB3/FLOT1/LRP1	13
BP	GO:0042176	regulation of protein catabolic process	22/308	361/18614	1.6788e-07	7.01807e-06	4.9116e-06	UBB/SDCBP/CD81/ANXA2/APOE/EEF1A1/EEF1A2/HSP90AA1/HSPA1B/HSPA1A/NQO1/RAB7A/MSN/HSP90AB1/FLNA/SERPINE2/EZR/VCP/RDX/CDH1/VPS28/LRP1	22
BP	GO:1900182	positive regulation of protein localization to nucleus	11/308	86/18614	1.73004e-07	7.1585e-06	5.00988e-06	HSP90AA1/FLNA/RAN/CCT6A/TCP1/CCT3/CCT2/CCT8/CDH1/CCT4/CCT5	11
BP	GO:0050900	leukocyte migration	23/308	393/18614	1.80468e-07	7.3919e-06	5.17323e-06	CD81/CD9/PPIA/MYH9/MSN/DPP4/LGALS3/RAC1/RAC2/WDR1/RHOA/EDNRB/ADAM10/ANXA1/CDC42/THBS4/MMP2/ITGB1/ITGB3/BSG/THBS1/BST1/APP	23
BP	GO:0009135	purine nucleoside diphosphate metabolic process	12/308	106/18614	1.86895e-07	7.50357e-06	5.25138e-06	GAPDH/PKM/PGK1/ENO1/ALDOA/TPI1/LDHA/P2RX7/GPI/PGAM1/PFKP/APP	12
BP	GO:0009179	purine ribonucleoside diphosphate metabolic process	12/308	106/18614	1.86895e-07	7.50357e-06	5.25138e-06	GAPDH/PKM/PGK1/ENO1/ALDOA/TPI1/LDHA/P2RX7/GPI/PGAM1/PFKP/APP	12
BP	GO:0016049	cell growth	26/308	495/18614	2.34212e-07	9.31109e-06	6.51637e-06	SDCBP/FN1/APOE/CRYAB/HSP90AA1/ENO1/HSPA1B/HSPA1A/HSP90AB1/IGFBP7/ENPP1/VCL/CTNNB1/SEMA3C/DIP2B/RHOA/SERPINE2/LAMB2/IQGAP1/ADAM10/CDC42/TSG101/ITGB1/CDH1/PLXNA1/APP	26
BP	GO:0046718	viral entry into host cell	14/308	153/18614	2.61254e-07	1.02853e-05	7.19817e-06	CD81/SLC3A2/LGALS1/HSPA1B/HSPA1A/GSN/DPP4/LAMP1/SCARB1/ITGAV/ITGB1/ITGB3/P4HB/BSG	14
BP	GO:0070199	establishment of protein localization to chromosome	7/308	28/18614	2.78765e-07	1.08691e-05	7.60678e-06	CCT6A/TCP1/CCT3/CCT2/CCT8/CCT4/CCT5	7
BP	GO:0008037	cell recognition	14/308	155/18614	3.06695e-07	1.18443e-05	8.28921e-06	CD81/CD9/YWHAZ/ALDOA/MSN/LGALS3/SCARB1/TCP1/CCT3/CCT2/CCT8/CCT4/CCT5/APP	14
BP	GO:0032956	regulation of actin cytoskeleton organization	21/308	346/18614	3.45031e-07	1.3199e-05	9.23736e-06	ACTG1/SPTBN1/GSN/S100A10/FLNA/PFN1/RAC1/RAC3/WDR1/RHOA/ARHGDIA/IQGAP1/ARF1/CDC42/SPTAN1/RHOG/RDX/ITGB3/CAPZA1/BST1/LRP1	21
BP	GO:1900180	regulation of protein localization to nucleus	13/308	134/18614	3.56875e-07	1.34838e-05	9.43664e-06	HSP90AA1/FLNA/CTNNA1/RAN/CCT6A/LMNA/TCP1/CCT3/CCT2/CCT8/CDH1/CCT4/CCT5	13
BP	GO:0007043	cell-cell junction assembly	14/308	157/18614	3.59124e-07	1.34838e-05	9.43664e-06	ACTG1/ACTB/CD9/PDCD6IP/TLN1/VCL/CTNNB1/CTNNA1/WDR1/CTNND1/RHOA/MYO1C/EPB41L3/CDH1	14
BP	GO:2001234	negative regulation of apoptotic signaling pathway	17/308	233/18614	3.66283e-07	1.36264e-05	9.53644e-06	GSTP1/PPIA/CD44/HSPB1/PTTG1IP/GNAI2/ENO1/HSPA1B/HSPA1A/CTNNB1/CTNNA1/LGALS3/ITGAV/GNAI3/LMNA/DNAJA1/THBS1	17
BP	GO:0001706	endoderm formation	9/308	57/18614	3.70778e-07	1.36682e-05	9.56572e-06	FN1/COL4A2/LAMB1/CTNNB1/COL6A1/ITGAV/COL11A1/COL5A2/MMP2	9
BP	GO:2000573	positive regulation of DNA biosynthetic process	10/308	74/18614	3.7474e-07	1.36898e-05	9.58083e-06	HSP90AA1/HSP90AB1/CTNNB1/CCT6A/TCP1/CCT3/CCT2/CCT8/CCT4/CCT5	10
BP	GO:2001233	regulation of apoptotic signaling pathway	22/308	381/18614	4.22589e-07	1.53e-05	1.07077e-05	UBB/GSTP1/PPIA/CD44/HSPB1/PTTG1IP/GNAI2/ENO1/HSPA1B/HSPA1A/CTNNB1/SRPX/CTNNA1/LGALS3/ITGAV/GNAI3/CTSK/LMNA/DNAJA1/P4HB/THBS1/HNRNPK	22
BP	GO:0009150	purine ribonucleotide metabolic process	24/308	445/18614	4.31684e-07	1.53864e-05	1.07682e-05	HSPA8/GAPDH/PKM/PGK1/ENO1/HSPA1B/HSPA1A/ALDOA/TPI1/ENPP1/LDHA/RHOA/ATP6V1A/P2RX7/GPI/RAN/GNAI3/ATP6V1B2/PGAM1/VCP/PFKP/ACLY/ATIC/APP	24
BP	GO:0099024	plasma membrane invagination	9/308	58/18614	4.32565e-07	1.53864e-05	1.07682e-05	C3/MYH9/GSN/RAC1/RAC3/RHOA/ARF1/CDC42/THBS1	9
BP	GO:0006887	exocytosis	21/308	351/18614	4.36774e-07	1.5401e-05	1.07784e-05	SDCBP/ANXA2/PDCD6IP/MYH9/GNAI2/RAB7A/S100A10/RAC2/LAMP1/P2RX7/RAP1B/ANXA1/LGI3/RAB27A/RALA/TSG101/SEPTIN2/RAB11B/RAB11A/RAB10/NAPA	21
BP	GO:0044409	entry into host	14/308	160/18614	4.52945e-07	1.58336e-05	1.10811e-05	CD81/SLC3A2/LGALS1/HSPA1B/HSPA1A/GSN/DPP4/LAMP1/SCARB1/ITGAV/ITGB1/ITGB3/P4HB/BSG	14
BP	GO:1902074	response to salt	22/308	383/18614	4.61769e-07	1.60041e-05	1.12005e-05	ACTG1/PON1/PDCD6/HSP90AA1/GNAI2/ENPP1/GNB1/CLIC4/HSPA5/AGRN/EDNRB/P2RX7/IQGAP1/ANXA11/GPI/HSP90B1/CPNE3/GNAQ/CDH1/COL1A1/SLC1A3/THBS1	22
BP	GO:1903053	regulation of extracellular matrix organization	9/308	59/18614	5.03084e-07	1.71356e-05	1.19923e-05	LAMA1/LAMC1/DPP4/LAMB1/NID1/LAMB2/ITGB3/AEBP1/LRP1	9
BP	GO:0009185	ribonucleoside diphosphate metabolic process	12/308	116/18614	5.04117e-07	1.71356e-05	1.19923e-05	GAPDH/PKM/PGK1/ENO1/ALDOA/TPI1/LDHA/P2RX7/GPI/PGAM1/PFKP/APP	12
BP	GO:0098974	postsynaptic actin cytoskeleton organization	5/308	11/18614	5.1132e-07	1.71356e-05	1.19923e-05	ACTG1/ACTB/RAC3/FARP1/EZR	5
BP	GO:0110011	regulation of basement membrane organization	5/308	11/18614	5.1132e-07	1.71356e-05	1.19923e-05	LAMA1/LAMC1/LAMB1/NID1/LAMB2	5
BP	GO:0030705	cytoskeleton-dependent intracellular transport	16/308	212/18614	5.15803e-07	1.71441e-05	1.19983e-05	UBB/HSPA8/HSPB1/TUBB/ACTN4/LAMP1/MYO1C/CDC42/MYO1D/MYO1B/RAB1A/HNRNPU/RAB6A/DYNC1H1/TUBA1C/APP	16
BP	GO:0016052	carbohydrate catabolic process	14/308	162/18614	5.27168e-07	1.73794e-05	1.2163e-05	GAPDH/PKM/PGK1/ENO1/ALDOA/TPI1/LDHA/P2RX7/GPI/PGAM1/PYGB/PYGL/PFKP/APP	14
BP	GO:0045807	positive regulation of endocytosis	11/308	96/18614	5.38561e-07	1.76118e-05	1.23256e-05	ANXA2/APOE/CD63/C3/TF/CDC42/TSG101/VPS28/HNRNPK/FLOT1/LRP1	11
BP	GO:0032970	regulation of actin filament-based process	22/308	387/18614	5.50319e-07	1.78523e-05	1.2494e-05	ACTG1/SPTBN1/MYH9/GSN/S100A10/FLNA/PFN1/RAC1/RAC3/WDR1/RHOA/ARHGDIA/IQGAP1/ARF1/CDC42/SPTAN1/RHOG/RDX/ITGB3/CAPZA1/BST1/LRP1	22
BP	GO:1990182	exosomal secretion	6/308	20/18614	6.23285e-07	2.00589e-05	1.40382e-05	SDCBP/PDCD6IP/RAB7A/RAB27A/TSG101/RAB11A	6
BP	GO:0010959	regulation of metal ion transport	23/308	423/18614	6.57087e-07	2.09802e-05	1.4683e-05	CD63/STOM/ATP1A1/GNAI2/PLP1/ACTN4/YWHAE/AHNAK/FLNA/ATP1B3/CTNNB1/LGALS3/TF/GSTO1/RHOA/P2RX7/SERPINE2/GNB2/HSPA2/ITGB1/KCNAB2/ITGB3/UTRN	23
BP	GO:1900024	regulation of substrate adhesion-dependent cell spreading	9/308	61/18614	6.7447e-07	2.1367e-05	1.49537e-05	ACTN4/S100A10/FLNA/RAC1/RAC3/CDC42/CORO1C/ITGB3/P4HB	9
BP	GO:0006986	response to unfolded protein	13/308	142/18614	6.97847e-07	2.19362e-05	1.53521e-05	HSPA8/HSPB1/HSP90AA1/HSPA1B/HSPA1A/HSP90AB1/HSPA5/HSPA2/THBS4/VCP/DNAJA1/THBS1/HSPA4	13
BP	GO:0007265	Ras protein signal transduction	20/308	333/18614	7.78194e-07	2.42737e-05	1.6988e-05	SDCBP/APOC3/APOE/CFL1/GNB1/RAC1/RAC3/RHOA/ARHGDIA/RAP1B/RAP2B/CDC42/RALA/ITGB1/GNA13/RHOG/RDX/KPNB1/FLOT1/COL1A2	20
BP	GO:2000278	regulation of DNA biosynthetic process	12/308	121/18614	7.96931e-07	2.46684e-05	1.72642e-05	HSP90AA1/HSP90AB1/CTNNB1/CCT6A/HNRNPC/TCP1/CCT3/HNRNPU/CCT2/CCT8/CCT4/CCT5	12
BP	GO:0034504	protein localization to nucleus	19/308	304/18614	8.13546e-07	2.49919e-05	1.74906e-05	PTTG1IP/HSP90AA1/YWHAE/FLNA/CTNNA1/RAN/CCT6A/LMNA/TCP1/CCT3/HNRNPU/CCT2/CCT8/TXN/CDH1/COL1A1/KPNB1/CCT4/CCT5	19
BP	GO:0097734	extracellular exosome biogenesis	6/308	21/18614	8.60503e-07	2.59775e-05	1.81804e-05	SDCBP/PDCD6IP/RAB7A/RAB27A/TSG101/RAB11A	6
BP	GO:0001667	ameboidal-type cell migration	25/308	496/18614	8.60994e-07	2.59775e-05	1.81804e-05	FN1/APOE/ANXA6/HSPB1/PDCD6/MYH9/DPP4/LAMA5/PFN1/CAP1/SEMA3C/RAC1/RHOA/SCARB1/EDNRB/IQGAP1/GPI/ANXA1/CDC42/CORO1C/ITGB1/GNA13/RAB11A/ITGB3/THBS1	25
BP	GO:0017157	regulation of exocytosis	15/308	194/18614	8.64849e-07	2.59775e-05	1.81804e-05	SDCBP/ANXA2/PDCD6IP/GNAI2/RAB7A/S100A10/RAC2/LAMP1/RAP1B/ANXA1/LGI3/RAB27A/RALA/TSG101/SEPTIN2	15
BP	GO:0001885	endothelial cell development	9/308	63/18614	8.94218e-07	2.66622e-05	1.86595e-05	MSN/VCL/CLIC4/EDNRB/RAP1B/EZR/PLOD3/RDX/FASN	9
BP	GO:0009259	ribonucleotide metabolic process	24/308	464/18614	9.10778e-07	2.69577e-05	1.88664e-05	HSPA8/GAPDH/PKM/PGK1/ENO1/HSPA1B/HSPA1A/ALDOA/TPI1/ENPP1/LDHA/RHOA/ATP6V1A/P2RX7/GPI/RAN/GNAI3/ATP6V1B2/PGAM1/VCP/PFKP/ACLY/ATIC/APP	24
BP	GO:0032388	positive regulation of intracellular transport	15/308	197/18614	1.0504e-06	3.0643e-05	2.14455e-05	CD81/ANXA2/STOM/HSP90AA1/MSN/YWHAE/FLNA/RAC2/MYO1C/RAN/EZR/DYNC1H1/RDX/EHD1/CDH1	15
BP	GO:0051650	establishment of vesicle localization	15/308	197/18614	1.0504e-06	3.0643e-05	2.14455e-05	SDCBP/PDCD6IP/PDCD6/RAB7A/ACTN4/CTNNB1/MYO1C/RAB27A/MYO1D/TSG101/MYO1B/RAB1A/RAB11B/RAB11A/DYNC1H1	15
BP	GO:0007520	myoblast fusion	8/308	48/18614	1.0894e-06	3.13299e-05	2.19262e-05	CD81/CD9/MYH9/PTGFRN/ITGB1/GDF15/EHD1/FLOT1	8
BP	GO:0030865	cortical cytoskeleton organization	8/308	48/18614	1.0894e-06	3.13299e-05	2.19262e-05	PDCD6IP/TLN1/RAC1/RAC3/WDR1/EZR/EPB41L3/RHOG	8
BP	GO:0007492	endoderm development	10/308	83/18614	1.1127e-06	3.1753e-05	2.22224e-05	FN1/COL4A2/LAMC1/LAMB1/CTNNB1/COL6A1/ITGAV/COL11A1/COL5A2/MMP2	10
BP	GO:0007051	spindle organization	15/308	198/18614	1.11977e-06	3.1753e-05	2.22224e-05	TUBB/MYH9/HSPA1B/HSPA1A/FLNA/TUBB8/CLTC/RHOA/RAN/EZR/VCP/RAB11A/HNRNPU/DYNC1H1/KPNB1	15
BP	GO:0010324	membrane invagination	9/308	65/18614	1.1733e-06	3.30397e-05	2.31228e-05	C3/MYH9/GSN/RAC1/RAC3/RHOA/ARF1/CDC42/THBS1	9
BP	GO:1902903	regulation of supramolecular fiber organization	21/308	376/18614	1.33014e-06	3.6975e-05	2.5877e-05	ACTG1/APOE/HSPA8/SPTBN1/CRYAB/HSPA1B/HSPA1A/GSN/S100A10/FLNA/PFN1/RAC1/WDR1/RHOA/ARF1/CDC42/SPTAN1/RDX/CAPZA1/AEBP1/APP	21
BP	GO:1905475	regulation of protein localization to membrane	14/308	175/18614	1.33927e-06	3.6975e-05	2.5877e-05	ACTB/CD81/SPTBN1/STOM/GSN/STX7/LGALS3/CLTC/MYO1C/ADAM10/EZR/ITGB1/RHOG/LRP1	14
BP	GO:0001704	formation of primary germ layer	12/308	127/18614	1.3404e-06	3.6975e-05	2.5877e-05	FN1/COL4A2/LAMB1/CTNNB1/COL6A1/ITGAV/COL11A1/GPI/COL5A2/MMP2/ITGB1/ITGB3	12
BP	GO:0051235	maintenance of location	20/308	347/18614	1.47436e-06	4.03955e-05	2.82708e-05	APOE/ANXA6/APOB/C3/GSN/ENPP1/FLNA/HSPA5/GSTO1/SCARB1/P2RX7/ITGAV/YWHAB/ANXA1/HSP90B1/PLOD3/HNRNPU/ITGB3/EHD1/TXN	20
BP	GO:0140112	extracellular vesicle biogenesis	6/308	23/18614	1.55673e-06	4.23662e-05	2.965e-05	SDCBP/PDCD6IP/RAB7A/RAB27A/TSG101/RAB11A	6
BP	GO:0061564	axon development	24/308	479/18614	1.59333e-06	4.3073e-05	3.01447e-05	FN1/APOE/HSP90AA1/PLP1/HSP90AB1/VCL/FLNA/CTNNA1/SEMA3C/RAC1/RAC3/DIP2B/LAMB2/CNP/MMP2/PLXNC1/TUBB2B/ITGB1/RAB10/APLP2/CDH1/PLXNA1/FLOT1/APP	24
BP	GO:0007266	Rho protein signal transduction	12/308	130/18614	1.71904e-06	4.61637e-05	3.23077e-05	APOC3/APOE/CFL1/RAC1/RHOA/ARHGDIA/CDC42/ITGB1/GNA13/RHOG/FLOT1/COL1A2	12
BP	GO:0035036	sperm-egg recognition	8/308	51/18614	1.76086e-06	4.69755e-05	3.28759e-05	CD9/ALDOA/TCP1/CCT3/CCT2/CCT8/CCT4/CCT5	8
BP	GO:0045785	positive regulation of cell adhesion	24/308	482/18614	1.77653e-06	4.70837e-05	3.29516e-05	ACTB/FN1/CD81/CD44/LAMA1/LAMC1/HLA-A/LGALS1/S100A10/DPP4/LAMB1/FLNA/RAC1/RAC3/NID1/RHOA/ITGAV/LAMB2/ANXA1/CDC42/ITGB3/P4HB/UTRN/FLOT1	24
BP	GO:0009408	response to heat	11/308	110/18614	2.12071e-06	5.51572e-05	3.86018e-05	PDCD6/HSP90AA1/HSPA1B/HSPA1A/HSP90AB1/IGFBP7/YWHAE/HSPA2/VCP/DNAJA1/THBS1	11
BP	GO:0099188	postsynaptic cytoskeleton organization	5/308	14/18614	2.12696e-06	5.51572e-05	3.86018e-05	ACTG1/ACTB/RAC3/FARP1/EZR	5
BP	GO:1902745	positive regulation of lamellipodium organization	7/308	37/18614	2.13334e-06	5.51572e-05	3.86018e-05	HSP90AA1/RAC1/RAC2/CDC42/CORO1C/ACTR3/ACTR2	7
BP	GO:1905952	regulation of lipid localization	14/308	182/18614	2.13555e-06	5.51572e-05	3.86018e-05	APOC3/ANXA2/APOE/APOB/PON1/C3/SCARB1/PLTP/P2RX7/ITGAV/ITGB3/EHD1/THBS1/LRP1	14
BP	GO:0009132	nucleoside diphosphate metabolic process	12/308	134/18614	2.36956e-06	6.08136e-05	4.25604e-05	GAPDH/PKM/PGK1/ENO1/ALDOA/TPI1/LDHA/P2RX7/GPI/PGAM1/PFKP/APP	12
BP	GO:0007339	binding of sperm to zona pellucida	7/308	38/18614	2.57826e-06	6.56477e-05	4.59436e-05	ALDOA/TCP1/CCT3/CCT2/CCT8/CCT4/CCT5	7
BP	GO:0099173	postsynapse organization	14/308	185/18614	2.59029e-06	6.56477e-05	4.59436e-05	ACTG1/ACTB/APOE/HSPA8/CFL1/LAMA5/RAC3/ADAM10/FARP1/ARF1/ACTN1/EZR/CDC42/ITGB3	14
BP	GO:0097581	lamellipodium organization	10/308	91/18614	2.61652e-06	6.59006e-05	4.61206e-05	CD44/HSP90AA1/VCL/RAC1/RAC2/CDC42/CORO1C/ACTR3/ITGB1/ACTR2	10
BP	GO:1902743	regulation of lamellipodium organization	8/308	54/18614	2.75604e-06	6.89861e-05	4.828e-05	CD44/HSP90AA1/RAC1/RAC2/CDC42/CORO1C/ACTR3/ACTR2	8
BP	GO:0051017	actin filament bundle assembly	13/308	161/18614	2.88924e-06	7.18765e-05	5.03028e-05	ACTG1/S100A10/FLNA/PFN1/RAC1/RHOA/PLS3/ACTN1/EZR/HSP90B1/CDC42/MYO1B/RDX	13
BP	GO:1901888	regulation of cell junction assembly	15/308	214/18614	2.95414e-06	7.3043e-05	5.11192e-05	ACTG1/TLN1/S100A10/VCL/CTNNB1/RAC1/AGRN/RHOA/MYO1C/RAP1B/FARP1/CORO1C/THBS1/FLOT1/APP	15
BP	GO:0032386	regulation of intracellular transport	19/308	332/18614	3.00452e-06	7.38383e-05	5.16758e-05	CD81/ANXA2/STOM/CRYAB/HSP90AA1/MSN/YWHAE/FLNA/RAC2/LAMP1/MYO1C/RAN/EZR/RAB11B/DYNC1H1/RDX/EHD1/TXN/CDH1	19
BP	GO:0097242	amyloid-beta clearance	7/308	39/18614	3.09804e-06	7.5678e-05	5.29633e-05	APOE/C3/MME/CLTC/RAB11B/RAB11A/LRP1	7
BP	GO:0051648	vesicle localization	15/308	215/18614	3.12899e-06	7.59764e-05	5.31721e-05	SDCBP/PDCD6IP/PDCD6/RAB7A/ACTN4/CTNNB1/MYO1C/RAB27A/MYO1D/TSG101/MYO1B/RAB1A/RAB11B/RAB11A/DYNC1H1	15
BP	GO:0031639	plasminogen activation	6/308	26/18614	3.40499e-06	8.21858e-05	5.75178e-05	ANXA2/PGK1/ENO1/S100A10/SERPINE2/THBS1	6
BP	GO:0035966	response to topologically incorrect protein	13/308	164/18614	3.54699e-06	8.51067e-05	5.9562e-05	HSPA8/HSPB1/HSP90AA1/HSPA1B/HSPA1A/HSP90AB1/HSPA5/HSPA2/THBS4/VCP/DNAJA1/THBS1/HSPA4	13
BP	GO:0061572	actin filament bundle organization	13/308	165/18614	3.79398e-06	9.04976e-05	6.33348e-05	ACTG1/S100A10/FLNA/PFN1/RAC1/RHOA/PLS3/ACTN1/EZR/HSP90B1/CDC42/MYO1B/RDX	13
BP	GO:0006735	NADH regeneration	5/308	16/18614	4.51598e-06	0.000105851	7.40802e-05	PKM/PGK1/ENO1/TPI1/PFKP	5
BP	GO:0061621	canonical glycolysis	5/308	16/18614	4.51598e-06	0.000105851	7.40802e-05	PKM/PGK1/ENO1/TPI1/PFKP	5
BP	GO:0061718	glucose catabolic process to pyruvate	5/308	16/18614	4.51598e-06	0.000105851	7.40802e-05	PKM/PGK1/ENO1/TPI1/PFKP	5
BP	GO:0120032	regulation of plasma membrane bounded cell projection assembly	14/308	195/18614	4.7942e-06	0.000111727	7.81921e-05	HSP90AA1/PFN1/RAC1/RAC2/GDI2/AGRN/P2RX7/CDC42/RALA/CORO1C/ACTR3/RHOG/RDX/ACTR2	14
BP	GO:0043254	regulation of protein-containing complex assembly	21/308	409/18614	4.98705e-06	0.000115557	8.08727e-05	APOE/HSPA8/SPTBN1/CRYAB/HSP90AA1/HSPA1B/HSPA1A/MSN/GSN/PFN1/LGALS3/RAC1/HSPA5/RHOA/RAP1B/CDC42/SPTAN1/VCP/RDX/CAPZA1/NAPA	21
BP	GO:0042692	muscle cell differentiation	21/308	410/18614	5.17853e-06	0.000119312	8.35006e-05	ACTG1/CD81/CD9/LAMA1/LAMC1/MYH9/ACTN4/LAMB1/CTNNB1/WDR1/PTGFRN/NID1/EDNRB/LAMB2/ACTN1/LMNA/ITGB1/HNRNPU/GDF15/EHD1/FLOT1	21
BP	GO:0060491	regulation of cell projection assembly	14/308	197/18614	5.39604e-06	0.000123621	8.65164e-05	HSP90AA1/PFN1/RAC1/RAC2/GDI2/AGRN/P2RX7/CDC42/RALA/CORO1C/ACTR3/RHOG/RDX/ACTR2	14
BP	GO:1990138	neuron projection extension	13/308	172/18614	5.99298e-06	0.000136525	9.55475e-05	FN1/APOE/HSP90AA1/HSP90AB1/VCL/CTNNB1/SEMA3C/DIP2B/LAMB2/IQGAP1/ITGB1/CDH1/PLXNA1	13
BP	GO:0002685	regulation of leukocyte migration	15/308	227/18614	6.07761e-06	0.000136695	9.56664e-05	CD81/CD9/MSN/DPP4/LGALS3/RAC1/RAC2/RHOA/ADAM10/ANXA1/THBS4/ITGB3/THBS1/BST1/APP	15
BP	GO:0007264	small GTPase mediated signal transduction	23/308	483/18614	6.13083e-06	0.000136695	9.56664e-05	SDCBP/APOC3/APOE/CFL1/GNB1/RAC1/RAC3/GDI2/RHOA/RAB38/ITGAV/ARHGDIA/RAP1B/RAP2B/CDC42/RALA/ITGB1/GNA13/RHOG/RDX/KPNB1/FLOT1/COL1A2	23
BP	GO:0006739	NADP metabolic process	7/308	43/18614	6.13309e-06	0.000136695	9.56664e-05	NQO1/TKT/PGAM1/MDH1/KCNAB2/IDH1/TALDO1	7
BP	GO:0019362	pyridine nucleotide metabolic process	9/308	79/18614	6.16899e-06	0.000136695	9.56664e-05	NQO1/LDHB/TKT/PGAM1/MDH1/VCP/KCNAB2/IDH1/TALDO1	9
BP	GO:0046496	nicotinamide nucleotide metabolic process	9/308	79/18614	6.16899e-06	0.000136695	9.56664e-05	NQO1/LDHB/TKT/PGAM1/MDH1/VCP/KCNAB2/IDH1/TALDO1	9
BP	GO:0010592	positive regulation of lamellipodium assembly	6/308	29/18614	6.73771e-06	0.000148486	0.000103918	HSP90AA1/RAC1/RAC2/CDC42/ACTR3/ACTR2	6
BP	GO:0021762	substantia nigra development	7/308	44/18614	7.19088e-06	0.000156769	0.000109715	ACTB/PLP1/YWHAE/HSPA5/RHOA/CNP/CDC42	7
BP	GO:1900026	positive regulation of substrate adhesion-dependent cell spreading	7/308	44/18614	7.19088e-06	0.000156769	0.000109715	S100A10/FLNA/RAC1/RAC3/CDC42/ITGB3/P4HB	7
BP	GO:0031346	positive regulation of cell projection organization	19/308	353/18614	7.27624e-06	0.000157782	0.000110424	FN1/APOE/HSP90AA1/FLNA/PFN1/RAC1/RAC2/HSPA5/AGRN/P2RX7/CDC42/RALA/CORO1C/ACTR3/PLXNC1/TUBB2B/EHD1/ACTR2/PLXNA1	19
BP	GO:0001952	regulation of cell-matrix adhesion	11/308	125/18614	7.40543e-06	0.000159729	0.000111786	ACTG1/TLN1/S100A10/VCL/RAC1/RHOA/CORO1C/ITGB3/THBS1/UTRN/BST1	11
BP	GO:0032535	regulation of cellular component size	19/308	354/18614	7.57532e-06	0.000162529	0.000113746	FN1/APOE/SPTBN1/HSP90AA1/MSN/GSN/PFN1/SEMA3C/RAC1/WDR1/DIP2B/RHOA/P2RX7/EZR/SPTAN1/RAB11A/RDX/CAPZA1/CDH1	19
BP	GO:2000377	regulation of reactive oxygen species metabolic process	12/308	150/18614	7.665e-06	0.000163587	0.000114487	GSTP1/HP/CRYAB/GNAI2/RAC1/RAC2/RHOA/GNAI3/RAB27A/CBR1/THBS1/BST1	12
BP	GO:0000768	syncytium formation by plasma membrane fusion	8/308	62/18614	7.98589e-06	0.00016866	0.000118037	CD81/CD9/MYH9/PTGFRN/ITGB1/GDF15/EHD1/FLOT1	8
BP	GO:0140253	cell-cell fusion	8/308	62/18614	7.98589e-06	0.00016866	0.000118037	CD81/CD9/MYH9/PTGFRN/ITGB1/GDF15/EHD1/FLOT1	8
BP	GO:0001894	tissue homeostasis	16/308	263/18614	8.54043e-06	0.000177442	0.000124183	ACTG1/ACTB/KRT1/HSPB1/LAMC1/RAB7A/VCL/CTNNB1/TF/RAC3/P2RX7/PRDX1/CTSK/ITGB1/TPP1/ITGB3	16
BP	GO:0060249	anatomical structure homeostasis	16/308	263/18614	8.54043e-06	0.000177442	0.000124183	ACTG1/ACTB/KRT1/HSPB1/LAMC1/RAB7A/VCL/CTNNB1/TF/RAC3/P2RX7/PRDX1/CTSK/ITGB1/TPP1/ITGB3	16
BP	GO:0010755	regulation of plasminogen activation	5/308	18/18614	8.62047e-06	0.000177442	0.000124183	ANXA2/ENO1/S100A10/SERPINE2/THBS1	5
BP	GO:0061620	glycolytic process through glucose-6-phosphate	5/308	18/18614	8.62047e-06	0.000177442	0.000124183	PKM/PGK1/ENO1/TPI1/PFKP	5
BP	GO:1903729	regulation of plasma membrane organization	5/308	18/18614	8.62047e-06	0.000177442	0.000124183	ANXA2/MYH9/GSN/S100A10/AHNAK	5
BP	GO:0050807	regulation of synapse organization	15/308	234/18614	8.76663e-06	0.000179197	0.000125411	APOE/HSPA8/YWHAZ/TUBB/CFL1/CTNNB1/AGRN/RHOA/ADAM10/FARP1/CDC42/PLXNC1/VCP/ITGB1/APP	15
BP	GO:0032204	regulation of telomere maintenance	10/308	104/18614	8.79414e-06	0.000179197	0.000125411	CTNNB1/CCT6A/HNRNPC/TCP1/CCT3/HNRNPU/CCT2/CCT8/CCT4/CCT5	10
BP	GO:1904375	regulation of protein localization to cell periphery	11/308	128/18614	9.30115e-06	0.000188581	0.000131978	ACTB/SPTBN1/STX7/LGALS3/CLTC/RAB38/ADAM10/EZR/ITGB1/RHOG/LRP1	11
BP	GO:0044788	modulation by host of viral process	7/308	46/18614	9.76364e-06	0.000196973	0.000137852	APOE/HSPA8/STOM/EEF1A1/CFL1/CDC42/FASN	7
BP	GO:0030199	collagen fibril organization	8/308	64/18614	1.01591e-05	0.000201937	0.000141326	ANXA2/COL18A1/COL11A1/COL5A2/PLOD3/COL1A1/AEBP1/COL1A2	8
BP	GO:0051893	regulation of focal adhesion assembly	8/308	64/18614	1.01591e-05	0.000201937	0.000141326	ACTG1/TLN1/S100A10/VCL/RAC1/RHOA/CORO1C/THBS1	8
BP	GO:0090109	regulation of cell-substrate junction assembly	8/308	64/18614	1.01591e-05	0.000201937	0.000141326	ACTG1/TLN1/S100A10/VCL/RAC1/RHOA/CORO1C/THBS1	8
BP	GO:0072593	reactive oxygen species metabolic process	15/308	237/18614	1.02118e-05	0.000201994	0.000141365	GSTP1/HP/CRYAB/GNAI2/NQO1/RAC1/RAC2/RHOA/P2RX7/GNAI3/PRDX1/RAB27A/CBR1/THBS1/BST1	15
BP	GO:0007052	mitotic spindle organization	11/308	130/18614	1.0788e-05	0.000212355	0.000148617	HSPA1B/HSPA1A/FLNA/CLTC/RHOA/RAN/VCP/RAB11A/HNRNPU/DYNC1H1/KPNB1	11
BP	GO:0072524	pyridine-containing compound metabolic process	9/308	85/18614	1.13164e-05	0.000221681	0.000155144	NQO1/LDHB/TKT/PGAM1/MDH1/VCP/KCNAB2/IDH1/TALDO1	9
BP	GO:0000723	telomere maintenance	12/308	156/18614	1.14389e-05	0.000223004	0.000156069	HSP90AA1/HSP90AB1/CTNNB1/CCT6A/HNRNPC/TCP1/CCT3/HNRNPU/CCT2/CCT8/CCT4/CCT5	12
BP	GO:0061615	glycolytic process through fructose-6-phosphate	5/308	19/18614	1.15412e-05	0.000223921	0.000156711	PKM/PGK1/ENO1/TPI1/PFKP	5
BP	GO:0050803	regulation of synapse structure or activity	15/308	240/18614	1.18648e-05	0.000229104	0.000160339	APOE/HSPA8/YWHAZ/TUBB/CFL1/CTNNB1/AGRN/RHOA/ADAM10/FARP1/CDC42/PLXNC1/VCP/ITGB1/APP	15
BP	GO:0036257	multivesicular body organization	6/308	32/18614	1.23277e-05	0.000236914	0.000165804	PDCD6IP/RAB27A/TSG101/RAB11A/MVB12A/VPS28	6
BP	GO:0048041	focal adhesion assembly	9/308	86/18614	1.24579e-05	0.000237329	0.000166095	ACTG1/TLN1/S100A10/VCL/RAC1/RHOA/ACTN1/CORO1C/THBS1	9
BP	GO:0097529	myeloid leukocyte migration	15/308	241/18614	1.24664e-05	0.000237329	0.000166095	CD81/CD9/PPIA/DPP4/LGALS3/RAC1/RAC2/WDR1/EDNRB/ANXA1/THBS4/MMP2/BSG/THBS1/BST1	15
BP	GO:0006949	syncytium formation	8/308	66/18614	1.28108e-05	0.000242746	0.000169886	CD81/CD9/MYH9/PTGFRN/ITGB1/GDF15/EHD1/FLOT1	8
BP	GO:0000910	cytokinesis	13/308	185/18614	1.31926e-05	0.000248819	0.000174136	SPTBN1/PDCD6IP/MYH9/CFL1/RHOA/ANXA11/MYH10/ARF1/CDC42/ACTR3/SEPTIN2/RAB11A/ACTR2	13
BP	GO:0120034	positive regulation of plasma membrane bounded cell projection assembly	10/308	109/18614	1.33571e-05	0.000250756	0.000175492	HSP90AA1/PFN1/RAC1/RAC2/AGRN/P2RX7/CDC42/RALA/ACTR3/ACTR2	10
BP	GO:0034605	cellular response to heat	8/308	67/18614	1.43411e-05	0.000267987	0.000187551	PDCD6/HSP90AA1/HSPA1B/HSPA1A/HSP90AB1/YWHAE/VCP/THBS1	8
BP	GO:0006911	phagocytosis, engulfment	7/308	49/18614	1.50184e-05	0.000278081	0.000194615	C3/MYH9/GSN/RAC1/RAC3/CDC42/THBS1	7
BP	GO:0061028	establishment of endothelial barrier	7/308	49/18614	1.50184e-05	0.000278081	0.000194615	MSN/VCL/EDNRB/RAP1B/EZR/RDX/FASN	7
BP	GO:0044794	positive regulation by host of viral process	5/308	20/18614	1.51805e-05	0.000279804	0.000195821	APOE/HSPA8/STOM/EEF1A1/CFL1	5
BP	GO:1902850	microtubule cytoskeleton organization involved in mitosis	12/308	161/18614	1.5737e-05	0.000288748	0.000202081	HSPA1B/HSPA1A/FLNA/CLTC/RHOA/RAN/VCP/ITGB1/RAB11A/HNRNPU/DYNC1H1/KPNB1	12
BP	GO:1905954	positive regulation of lipid localization	10/308	112/18614	1.69741e-05	0.000310044	0.000216985	ANXA2/APOE/APOB/PON1/C3/SCARB1/PLTP/P2RX7/EHD1/LRP1	10
BP	GO:0003158	endothelium development	11/308	137/18614	1.77404e-05	0.000320564	0.000224347	MSN/VCL/CTNNB1/CLIC4/RHOA/EDNRB/RAP1B/EZR/PLOD3/RDX/FASN	11
BP	GO:0034383	low-density lipoprotein particle clearance	6/308	34/18614	1.77938e-05	0.000320564	0.000224347	APOC3/ANXA2/APOB/SCARB1/EHD1/HNRNPK	6
BP	GO:0051973	positive regulation of telomerase activity	6/308	34/18614	1.77938e-05	0.000320564	0.000224347	HSP90AA1/HSP90AB1/CTNNB1/TCP1/CCT2/CCT4	6
BP	GO:0150116	regulation of cell-substrate junction organization	8/308	69/18614	1.78662e-05	0.000320564	0.000224347	ACTG1/TLN1/S100A10/VCL/RAC1/RHOA/CORO1C/THBS1	8
BP	GO:0007162	negative regulation of cell adhesion	17/308	312/18614	1.89003e-05	0.000337625	0.000236287	CD9/ACTN4/LGALS3/RHOA/SERPINE2/ARHGDIA/ADAM10/ANXA1/CORO1C/MMP2/PLXNC1/RDX/CDH1/COL1A1/PLXNA1/THBS1/TGFBI	17
BP	GO:0032206	positive regulation of telomere maintenance	8/308	70/18614	1.9885e-05	0.000353657	0.000247507	CTNNB1/CCT6A/TCP1/CCT3/CCT2/CCT8/CCT4/CCT5	8
BP	GO:0022411	cellular component disassembly	22/308	488/18614	2.27977e-05	0.000403689	0.000282522	HSPA8/SPTBN1/C3/LAMC1/CFL1/GSN/DPP4/WDR1/ADAM10/HSPA2/CTSK/SPTAN1/TSG101/MMP2/PLXNC1/VCP/ITGB1/RDX/CAPZA1/NAPA/FLOT1/LRP1	22
BP	GO:1903320	regulation of protein modification by small protein conjugation or removal	15/308	255/18614	2.42333e-05	0.000427244	0.000299007	UBB/PPIA/PDCD6/PTTG1IP/HSP90AA1/HSPA1B/HSPA1A/HSP90AB1/CTNNB1/HSPA5/VCP/TOLLIP/RPL5/DNAJA1/VPS28	15
BP	GO:0019068	virion assembly	6/308	36/18614	2.50636e-05	0.000436604	0.000305557	APOE/PDCD6IP/TSG101/RAB1A/MVB12A/VPS28	6
BP	GO:0048261	negative regulation of receptor-mediated endocytosis	6/308	36/18614	2.50636e-05	0.000436604	0.000305557	SDCBP/APOC3/ANXA2/RAC1/ITGAV/ITGB3	6
BP	GO:0021700	developmental maturation	17/308	319/18614	2.50872e-05	0.000436604	0.000305557	CD63/C3/YWHAZ/TUBB8/PFN1/CTNNB1/RAC3/AGRN/RHOA/RAB32/RAB38/EDNRB/ATP6V1A/ATP6V1B2/MMP2/BCAN/APP	17
BP	GO:0001738	morphogenesis of a polarized epithelium	9/308	94/18614	2.56733e-05	0.000443401	0.000310314	ACTG1/ACTB/LAMA1/MSN/RAC1/WDR1/RHOA/CDC42/RAB10	9
BP	GO:0006403	RNA localization	13/308	197/18614	2.5709e-05	0.000443401	0.000310314	MVP/RAN/CCT6A/TCP1/CCT3/HNRNPU/CCT2/CCT8/SRSF3/KPNB1/CCT4/FLOT1/CCT5	13
BP	GO:0090066	regulation of anatomical structure size	22/308	492/18614	2.58058e-05	0.000443401	0.000310314	FN1/APOE/SPTBN1/HSP90AA1/MSN/GSN/PFN1/SEMA3C/RAC1/WDR1/DIP2B/RHOA/EDNRB/P2RX7/EZR/SPTAN1/PLOD3/MMP2/RAB11A/RDX/CAPZA1/CDH1	22
BP	GO:0071897	DNA biosynthetic process	13/308	198/18614	2.71135e-05	0.000462156	0.00032344	HSP90AA1/HSP90AB1/CTNNB1/CCT6A/HNRNPC/TCP1/VCP/CCT3/HNRNPU/CCT2/CCT8/CCT4/CCT5	13
BP	GO:0030032	lamellipodium assembly	8/308	73/18614	2.71253e-05	0.000462156	0.00032344	HSP90AA1/VCL/RAC1/RAC2/CDC42/ACTR3/ITGB1/ACTR2	8
BP	GO:0045446	endothelial cell differentiation	10/308	119/18614	2.8825e-05	0.000485436	0.000339733	MSN/VCL/CTNNB1/CLIC4/EDNRB/RAP1B/EZR/PLOD3/RDX/FASN	10
BP	GO:0048675	axon extension	10/308	119/18614	2.8825e-05	0.000485436	0.000339733	FN1/APOE/HSP90AA1/HSP90AB1/VCL/SEMA3C/DIP2B/LAMB2/ITGB1/CDH1	10
BP	GO:0050819	negative regulation of coagulation	7/308	54/18614	2.88508e-05	0.000485436	0.000339733	KRT1/ANXA2/APOE/ANXA5/CD9/SERPINE2/THBS1	7
BP	GO:0140694	non-membrane-bounded organelle assembly	19/308	390/18614	2.92377e-05	0.000489912	0.000342865	ACTG1/TUBB/HSPA1B/HSPA1A/MSN/GSN/FLNA/TUBB8/WDR1/RHOA/EZR/ITGB1/RPLP0/RPLP0P6/RAB11A/HNRNPU/RPL5/DYNC1H1/KPNB1	19
BP	GO:0007409	axonogenesis	20/308	427/18614	3.15668e-05	0.000525676	0.000367895	FN1/APOE/HSP90AA1/HSP90AB1/VCL/SEMA3C/RAC1/RAC3/DIP2B/LAMB2/CNP/PLXNC1/TUBB2B/ITGB1/RAB10/APLP2/CDH1/PLXNA1/FLOT1/APP	20
BP	GO:0051131	chaperone-mediated protein complex assembly	5/308	23/18614	3.16313e-05	0.000525676	0.000367895	HSP90AA1/HSPA1A/HSP90AB1/CCT2/HSPA4	5
BP	GO:0048588	developmental cell growth	14/308	231/18614	3.25732e-05	0.000535106	0.000374494	FN1/APOE/HSP90AA1/HSP90AB1/VCL/CTNNB1/SEMA3C/DIP2B/LAMB2/IQGAP1/ITGB1/CDH1/PLXNA1/APP	14
BP	GO:0010761	fibroblast migration	7/308	55/18614	3.25946e-05	0.000535106	0.000374494	RAC1/IQGAP1/CORO1C/ITGB1/GNA13/ITGB3/THBS1	7
BP	GO:0034381	plasma lipoprotein particle clearance	7/308	55/18614	3.25946e-05	0.000535106	0.000374494	APOC3/ANXA2/APOE/APOB/SCARB1/EHD1/HNRNPK	7
BP	GO:0007032	endosome organization	9/308	97/18614	3.30337e-05	0.000540127	0.000378008	PDCD6IP/RAB7A/ATP6V1A/RAB27A/TSG101/CORO1C/RAB11A/MVB12A/VPS28	9
BP	GO:0051084	'de novo' post-translational protein folding	6/308	38/18614	3.45498e-05	0.000562649	0.00039377	HSPA8/HSPA1B/HSPA1A/HSPA5/HSPA2/CCT2	6
BP	GO:0009566	fertilization	13/308	203/18614	3.51907e-05	0.000570792	0.00039947	MFGE8/CD9/APOB/IGSF8/MYH9/ALDOA/CLIC4/TCP1/CCT3/CCT2/CCT8/CCT4/CCT5	13
BP	GO:0035088	establishment or maintenance of apical/basal cell polarity	7/308	56/18614	3.67286e-05	0.000588674	0.000411984	PDCD6IP/LAMA1/MSN/CLIC4/WDR1/RHOA/CDC42	7
BP	GO:0045806	negative regulation of endocytosis	7/308	56/18614	3.67286e-05	0.000588674	0.000411984	SDCBP/APOC3/ANXA2/LGALS3/RAC1/ITGAV/ITGB3	7
BP	GO:0061245	establishment or maintenance of bipolar cell polarity	7/308	56/18614	3.67286e-05	0.000588674	0.000411984	PDCD6IP/LAMA1/MSN/CLIC4/WDR1/RHOA/CDC42	7
BP	GO:1902075	cellular response to salt	13/308	204/18614	3.70369e-05	0.000591277	0.000413806	GNAI2/GNB1/CLIC4/HSPA5/AGRN/P2RX7/IQGAP1/HSP90B1/CPNE3/GNAQ/CDH1/COL1A1/SLC1A3	13
BP	GO:0060560	developmental growth involved in morphogenesis	14/308	234/18614	3.75294e-05	0.000596791	0.000417664	FN1/APOE/HSP90AA1/HSP90AB1/VCL/CTNNB1/SEMA3C/DIP2B/LAMB2/IQGAP1/ITGB1/CDH1/PLXNA1/APP	14
BP	GO:0030859	polarized epithelial cell differentiation	5/308	24/18614	3.94167e-05	0.000621924	0.000435254	LAMA1/MSN/RHOA/CDC42/RAB10	5
BP	GO:0042438	melanin biosynthetic process	5/308	24/18614	3.94167e-05	0.000621924	0.000435254	PMEL/TYRP1/TYR/RAB38/OCA2	5
BP	GO:0034332	adherens junction organization	7/308	57/18614	4.12837e-05	0.000648858	0.000454103	ACTB/VCL/CTNNB1/ADAM10/CDC42/RDX/CDH1	7
BP	GO:1902115	regulation of organelle assembly	13/308	207/18614	4.30921e-05	0.000674665	0.000472165	SDCBP/PDCD6IP/HSPA1B/HSPA1A/MSN/GSN/GDI2/RHOA/EZR/TSG101/HNRNPU/DYNC1H1/RDX	13
BP	GO:0010811	positive regulation of cell-substrate adhesion	10/308	125/18614	4.40439e-05	0.000686915	0.000480738	FN1/S100A10/FLNA/RAC1/RAC3/NID1/CDC42/ITGB3/P4HB/UTRN	10
BP	GO:0001755	neural crest cell migration	7/308	58/18614	4.6292e-05	0.000716466	0.000501419	FN1/ANXA6/LAMA5/SEMA3C/EDNRB/CDC42/CORO1C	7
BP	GO:0030042	actin filament depolymerization	7/308	58/18614	4.6292e-05	0.000716466	0.000501419	SPTBN1/CFL1/GSN/WDR1/SPTAN1/RDX/CAPZA1	7
BP	GO:0010762	regulation of fibroblast migration	6/308	40/18614	4.67211e-05	0.000720358	0.000504143	RAC1/CORO1C/ITGB1/GNA13/ITGB3/THBS1	6
BP	GO:0006007	glucose catabolic process	5/308	25/18614	4.86068e-05	0.00074098	0.000518576	PKM/PGK1/ENO1/TPI1/PFKP	5
BP	GO:0006582	melanin metabolic process	5/308	25/18614	4.86068e-05	0.00074098	0.000518576	PMEL/TYRP1/TYR/RAB38/OCA2	5
BP	GO:0030318	melanocyte differentiation	5/308	25/18614	4.86068e-05	0.00074098	0.000518576	TYRP1/ENPP1/EDNRB/RAB27A/OCA2	5
BP	GO:1905477	positive regulation of protein localization to membrane	9/308	102/18614	4.92598e-05	0.000748121	0.000523573	CD81/SPTBN1/STOM/LGALS3/MYO1C/EZR/ITGB1/RHOG/LRP1	9
BP	GO:0048771	tissue remodeling	12/308	181/18614	5.01609e-05	0.000758965	0.000531162	RAB7A/FLNA/CTNNB1/SEMA3C/CSPG4/TF/P2RX7/CTSK/THBS4/MMP2/TPP1/ITGB3	12
BP	GO:0045921	positive regulation of exocytosis	8/308	80/18614	5.29276e-05	0.00079785	0.000558376	SDCBP/ANXA2/PDCD6IP/RAB7A/S100A10/LAMP1/RAB27A/TSG101	8
BP	GO:1903076	regulation of protein localization to plasma membrane	9/308	103/18614	5.32039e-05	0.000799044	0.000559212	ACTB/SPTBN1/STX7/LGALS3/CLTC/EZR/ITGB1/RHOG/LRP1	9
BP	GO:0030010	establishment of cell polarity	11/308	155/18614	5.56962e-05	0.000833388	0.000583247	LAMA1/HSP90AA1/MYH9/MSN/GSN/HSP90AB1/RHOA/RAP1B/CDC42/ITGB1/RAB10	11
BP	GO:0046683	response to organophosphorus	10/308	129/18614	5.76207e-05	0.000858622	0.000600907	TYR/ENPP1/HSPA5/P2RX7/RAP1B/EZR/HSP90B1/COL1A1/BSG/APP	10
BP	GO:0090497	mesenchymal cell migration	7/308	60/18614	5.78061e-05	0.000858622	0.000600907	FN1/ANXA6/LAMA5/SEMA3C/EDNRB/CDC42/CORO1C	7
BP	GO:0097530	granulocyte migration	11/308	156/18614	5.90537e-05	0.000872254	0.000610447	PPIA/DPP4/LGALS3/RAC1/RAC2/WDR1/ANXA1/THBS4/BSG/THBS1/BST1	11
BP	GO:0010954	positive regulation of protein processing	5/308	26/18614	5.93692e-05	0.000872254	0.000610447	ANXA2/MYH9/ENO1/GSN/S100A10	5
BP	GO:0044550	secondary metabolite biosynthetic process	5/308	26/18614	5.93692e-05	0.000872254	0.000610447	PMEL/TYRP1/TYR/RAB38/OCA2	5
BP	GO:0051222	positive regulation of protein transport	16/308	309/18614	6.10957e-05	0.000894379	0.000625932	CD81/PPIA/STOM/HSP90AA1/YWHAE/FLNA/RAC2/P2RX7/MYO1C/MYH10/RAN/EZR/TSG101/CDH1/C1QTNF3/VPS28	16
BP	GO:0006458	'de novo' protein folding	6/308	42/18614	6.21039e-05	0.000902621	0.0006317	HSPA8/HSPA1B/HSPA1A/HSPA5/HSPA2/CCT2	6
BP	GO:0010591	regulation of lamellipodium assembly	6/308	42/18614	6.21039e-05	0.000902621	0.0006317	HSP90AA1/RAC1/RAC2/CDC42/ACTR3/ACTR2	6
BP	GO:0014032	neural crest cell development	8/308	82/18614	6.3245e-05	0.000915923	0.000641009	FN1/ANXA6/PDCD6/LAMA5/SEMA3C/EDNRB/CDC42/CORO1C	8
BP	GO:0009612	response to mechanical stimulus	13/308	215/18614	6.36396e-05	0.000918358	0.000642713	ACTG1/GSN/CTNNB1/RHOA/P2RX7/COL11A1/SERPINE2/GPI/MMP2/ITGB3/COL1A1/SLC1A3/THBS1	13
BP	GO:0051653	spindle localization	7/308	61/18614	6.43849e-05	0.000925818	0.000647934	MYH9/CFL1/ACTR3/ITGB1/DYNC1H1/ACTR2/KPNB1	7
BP	GO:0030048	actin filament-based movement	10/308	131/18614	6.56489e-05	0.000934057	0.0006537	MYH9/ATP1A1/ACTN4/GSN/FLNA/MYL6/MYO1C/MYH10/MYO1D/MYO1B	10
BP	GO:0051225	spindle assembly	10/308	131/18614	6.56489e-05	0.000934057	0.0006537	TUBB/HSPA1B/HSPA1A/FLNA/TUBB8/RHOA/RAB11A/HNRNPU/DYNC1H1/KPNB1	10
BP	GO:0071621	granulocyte chemotaxis	10/308	131/18614	6.56489e-05	0.000934057	0.0006537	PPIA/DPP4/LGALS3/RAC1/RAC2/ANXA1/THBS4/BSG/THBS1/BST1	10
BP	GO:0051346	negative regulation of hydrolase activity	17/308	345/18614	6.68044e-05	0.000947174	0.00066288	APOC3/GAPDH/CD44/CRYAB/GNAI2/PEBP1/LGALS3/SERPINE2/GPI/ANXA1/RDX/APLP2/A2M/THBS1/LRP1/APP/COL6A3	17
BP	GO:0032200	telomere organization	12/308	187/18614	6.87774e-05	0.000971751	0.00068008	HSP90AA1/HSP90AB1/CTNNB1/CCT6A/HNRNPC/TCP1/CCT3/HNRNPU/CCT2/CCT8/CCT4/CCT5	12
BP	GO:0016197	endosomal transport	14/308	248/18614	7.04529e-05	0.000991967	0.000694229	RAB7A/EHD4/CLTC/TSG101/CORO1C/VCP/RAB11B/RAB11A/RAB10/MVB12A/RAB6A/RAB6B/EHD1/VPS28	14
BP	GO:0097178	ruffle assembly	6/308	43/18614	7.11802e-05	0.000998739	0.000698969	PFN1/CSPG4/RAC1/CORO1C/RHOG/RDX	6
BP	GO:0022617	extracellular matrix disassembly	7/308	62/18614	7.15629e-05	0.00100065	0.000700303	LAMC1/DPP4/ADAM10/CTSK/MMP2/FLOT1/LRP1	7
BP	GO:0016485	protein processing	14/308	250/18614	7.67808e-05	0.00106992	0.000748783	ANXA2/PGK1/MYH9/ENO1/GSN/S100A10/DPP4/MME/P2RX7/SERPINE2/ADAM10/P4HB/AEBP1/THBS1	14
BP	GO:0002090	regulation of receptor internalization	7/308	63/18614	7.93811e-05	0.00110236	0.00077149	SDCBP/ANXA2/CD63/ARF1/RALA/ITGB3/FLOT1	7
BP	GO:0071526	semaphorin-plexin signaling pathway	6/308	44/18614	8.12838e-05	0.00112493	0.000787286	FLNA/SEMA3C/RAC1/ARHGDIA/PLXNC1/PLXNA1	6
BP	GO:1903319	positive regulation of protein maturation	5/308	28/18614	8.63293e-05	0.00119026	0.000833008	ANXA2/MYH9/ENO1/GSN/S100A10	5
BP	GO:0044406	adhesion of symbiont to host	4/308	15/18614	8.68849e-05	0.00119026	0.000833008	CD81/HSP90AB1/DPP4/SCARB1	4
BP	GO:1903543	positive regulation of exosomal secretion	4/308	15/18614	8.68849e-05	0.00119026	0.000833008	SDCBP/PDCD6IP/RAB7A/TSG101	4
BP	GO:0007338	single fertilization	11/308	163/18614	8.77987e-05	0.00119584	0.000836913	MFGE8/CD9/IGSF8/MYH9/ALDOA/TCP1/CCT3/CCT2/CCT8/CCT4/CCT5	11
BP	GO:0045453	bone resorption	7/308	64/18614	8.7882e-05	0.00119584	0.000836913	RAB7A/CTNNB1/TF/P2RX7/CTSK/TPP1/ITGB3	7
BP	GO:0019915	lipid storage	8/308	86/18614	8.89309e-05	0.00120607	0.000844069	APOE/APOB/C3/ENPP1/SCARB1/ITGAV/ITGB3/EHD1	8
BP	GO:0097006	regulation of plasma lipoprotein particle levels	8/308	87/18614	9.65496e-05	0.00130503	0.000913325	APOC3/ANXA2/APOE/APOB/SCARB1/PLTP/EHD1/HNRNPK	8
BP	GO:0048857	neural nucleus development	7/308	65/18614	9.71102e-05	0.00130825	0.000915576	ACTB/PLP1/YWHAE/HSPA5/RHOA/CNP/CDC42	7
BP	GO:0001778	plasma membrane repair	5/308	29/18614	0.000102911	0.0013818	0.000967054	ANXA2/ANXA6/MYH9/S100A10/AHNAK	5
BP	GO:0048864	stem cell development	8/308	88/18614	0.000104701	0.00140119	0.000980627	FN1/ANXA6/PDCD6/LAMA5/SEMA3C/EDNRB/CDC42/CORO1C	8
BP	GO:0007369	gastrulation	12/308	196/18614	0.000107775	0.00143759	0.0010061	FN1/COL4A2/LAMB1/CTNNB1/COL6A1/ITGAV/COL11A1/GPI/COL5A2/MMP2/ITGB1/ITGB3	12
BP	GO:0061640	cytoskeleton-dependent cytokinesis	9/308	113/18614	0.000109589	0.001457	0.00101968	SPTBN1/PDCD6IP/CFL1/RHOA/MYH10/ARF1/ACTR3/SEPTIN2/ACTR2	9
BP	GO:0034375	high-density lipoprotein particle remodeling	4/308	16/18614	0.000114341	0.00151027	0.00105697	APOC3/APOE/SCARB1/PLTP	4
BP	GO:0061684	chaperone-mediated autophagy	4/308	16/18614	0.000114341	0.00151027	0.00105697	HSPA8/EEF1A1/EEF1A2/HSP90AA1	4
BP	GO:0031532	actin cytoskeleton reorganization	9/308	114/18614	0.000117283	0.0015441	0.00108064	MYH9/GSN/FLNA/RHOA/ARHGDIA/ANXA1/EZR/CDC42/RALA	9
BP	GO:0070613	regulation of protein processing	7/308	67/18614	0.000117935	0.00154643	0.00108227	ANXA2/MYH9/ENO1/GSN/S100A10/SERPINE2/THBS1	7
BP	GO:0051972	regulation of telomerase activity	6/308	47/18614	0.000118604	0.00154643	0.00108227	HSP90AA1/HSP90AB1/CTNNB1/TCP1/CCT2/CCT4	6
BP	GO:0098927	vesicle-mediated transport between endosomal compartments	6/308	47/18614	0.000118604	0.00154643	0.00108227	RAB7A/MSN/FLNA/EZR/MYO1D/RDX	6
BP	GO:0006979	response to oxidative stress	19/308	434/18614	0.000121273	0.00156834	0.00109761	KRT1/APOE/GSTP1/PPIA/HP/HSPB1/CRYAB/HSPA1B/HSPA1A/NQO1/CTNNB1/PRDX1/ANXA1/MMP2/IDH1/TXN/P4HB/COL1A1/APP	19
BP	GO:0034368	protein-lipid complex remodeling	5/308	30/18614	0.000121832	0.00156834	0.00109761	APOC3/APOE/APOB/SCARB1/PLTP	5
BP	GO:0034369	plasma lipoprotein particle remodeling	5/308	30/18614	0.000121832	0.00156834	0.00109761	APOC3/APOE/APOB/SCARB1/PLTP	5
BP	GO:0090382	phagosome maturation	5/308	30/18614	0.000121832	0.00156834	0.00109761	RAB7A/SRPX/RAB32/RAB38/P2RX7	5
BP	GO:0007009	plasma membrane organization	11/308	170/18614	0.00012775	0.00163933	0.00114729	ANXA2/CD9/SPTBN1/ANXA6/MYH9/GSN/S100A10/AHNAK/P2RX7/EPB41L3/FLOT1	11
BP	GO:1904377	positive regulation of protein localization to cell periphery	7/308	68/18614	0.00012963	0.0016582	0.00116049	SPTBN1/LGALS3/RAB38/EZR/ITGB1/RHOG/LRP1	7
BP	GO:0030901	midbrain development	8/308	91/18614	0.00013264	0.00169137	0.0011837	ACTB/PLP1/YWHAE/CTNNB1/HSPA5/RHOA/CNP/CDC42	8
BP	GO:0034502	protein localization to chromosome	9/308	116/18614	0.000134032	0.00170376	0.00119238	CCT6A/TCP1/VCP/CCT3/CCT2/CCT8/TPP1/CCT4/CCT5	9
BP	GO:1902905	positive regulation of supramolecular fiber organization	11/308	171/18614	0.000134559	0.00170511	0.00119333	APOE/HSPA1B/HSPA1A/GSN/S100A10/PFN1/RAC1/WDR1/RHOA/CDC42/APP	11
BP	GO:0014074	response to purine-containing compound	10/308	143/18614	0.000136606	0.00172566	0.00120771	TYR/ENPP1/HSPA5/P2RX7/RAP1B/EZR/HSP90B1/COL1A1/BSG/APP	10
BP	GO:0051604	protein maturation	16/308	332/18614	0.000140955	0.00177507	0.00124229	ANXA2/PGK1/MYH9/ENO1/GSN/S100A10/DPP4/MME/FLNA/P2RX7/SERPINE2/ADAM10/TSPAN14/P4HB/AEBP1/THBS1	16
BP	GO:0098657	import into cell	14/308	265/18614	0.000142171	0.00178484	0.00124912	ACTB/SLC3A2/SLC7A5/SLC1A4/ATP1A1/ATP1B3/KCNJ13/TSG101/ITGB1/ITGB3/VPS28/SLC1A3/THBS1/FLOT1	14
BP	GO:0031032	actomyosin structure organization	12/308	202/18614	0.000143234	0.00178804	0.00125136	ACTG1/PDCD6IP/MYH9/S100A10/PFN1/RAC1/WDR1/RHOA/MYH10/EPB41L3/CDC42/ITGB1	12
BP	GO:0036258	multivesicular body assembly	5/308	31/18614	0.000143308	0.00178804	0.00125136	PDCD6IP/TSG101/RAB11A/MVB12A/VPS28	5
BP	GO:0045198	establishment of epithelial cell apical/basal polarity	4/308	17/18614	0.000147581	0.0018301	0.0012808	LAMA1/MSN/RHOA/CDC42	4
BP	GO:1903541	regulation of exosomal secretion	4/308	17/18614	0.000147581	0.0018301	0.0012808	SDCBP/PDCD6IP/RAB7A/TSG101	4
BP	GO:0051702	biological process involved in interaction with symbiont	9/308	118/18614	0.000152734	0.00188822	0.00132147	FN1/APOE/HSPA8/GAPDH/STOM/EEF1A1/CFL1/CDC42/FASN	9
BP	GO:0034394	protein localization to cell surface	7/308	70/18614	0.000155844	0.00192082	0.00134429	HSP90AB1/VCL/FLNA/CTNNB1/KCNAB2/RAB11B/RAB11A	7
BP	GO:0110053	regulation of actin filament organization	14/308	268/18614	0.000159881	0.00196459	0.00137492	ACTG1/SPTBN1/GSN/S100A10/FLNA/PFN1/RAC1/WDR1/RHOA/ARF1/CDC42/SPTAN1/RDX/CAPZA1	14
BP	GO:0034367	protein-containing complex remodeling	5/308	32/18614	0.000167564	0.00205278	0.00143664	APOC3/APOE/APOB/SCARB1/PLTP	5
BP	GO:0030195	negative regulation of blood coagulation	6/308	50/18614	0.00016838	0.00205657	0.00143929	KRT1/ANXA2/APOE/CD9/SERPINE2/THBS1	6
BP	GO:0033344	cholesterol efflux	7/308	71/18614	0.000170474	0.00206967	0.00144846	APOC3/APOE/APOB/PON1/SCARB1/PLTP/LRP1	7
BP	GO:1903317	regulation of protein maturation	7/308	71/18614	0.000170474	0.00206967	0.00144846	ANXA2/MYH9/ENO1/GSN/S100A10/SERPINE2/THBS1	7
BP	GO:0032355	response to estradiol	9/308	120/18614	0.000173565	0.00209466	0.00146595	APOB/CRYAB/NQO1/CTNNB1/GPI/ANXA1/MMP2/ARPC1B/COL1A1	9
BP	GO:0043200	response to amino acid	9/308	120/18614	0.000173565	0.00209466	0.00146595	SLC7A5/NQO1/COL4A1/COL6A1/RHOA/COL5A2/MMP2/COL1A1/COL1A2	9
BP	GO:0014033	neural crest cell differentiation	8/308	95/18614	0.000179197	0.00215622	0.00150903	FN1/ANXA6/PDCD6/LAMA5/SEMA3C/EDNRB/CDC42/CORO1C	8
BP	GO:0016482	cytosolic transport	11/308	177/18614	0.000182244	0.00218638	0.00153014	RAB7A/MSN/FLNA/CLTC/LAMP1/EZR/MYO1D/RAB6A/RAB6B/RDX/ACTR2	11
BP	GO:0090307	mitotic spindle assembly	7/308	72/18614	0.000186194	0.00222719	0.0015587	HSPA1B/HSPA1A/FLNA/RHOA/RAB11A/HNRNPU/KPNB1	7
BP	GO:1900047	negative regulation of hemostasis	6/308	51/18614	0.000188207	0.00224464	0.00157092	KRT1/ANXA2/APOE/CD9/SERPINE2/THBS1	6
BP	GO:0008361	regulation of cell size	11/308	178/18614	0.000191441	0.00227652	0.00159322	FN1/APOE/HSP90AA1/MSN/SEMA3C/RAC1/DIP2B/RHOA/P2RX7/RDX/CDH1	11
BP	GO:0051085	chaperone cofactor-dependent protein refolding	5/308	33/18614	0.000194832	0.00231007	0.00161671	HSPA8/HSPA1B/HSPA1A/HSPA5/HSPA2	5
BP	GO:0045732	positive regulation of protein catabolic process	12/308	209/18614	0.000196816	0.00232679	0.00162841	CD81/APOE/HSP90AA1/HSPA1B/HSPA1A/RAB7A/MSN/EZR/VCP/RDX/VPS28/LRP1	12
BP	GO:0030595	leukocyte chemotaxis	13/308	241/18614	0.000199538	0.00235211	0.00164613	PPIA/DPP4/LGALS3/RAC1/RAC2/EDNRB/ADAM10/ANXA1/THBS4/MMP2/BSG/THBS1/BST1	13
BP	GO:0002064	epithelial cell development	12/308	210/18614	0.000205714	0.00241789	0.00169216	MSN/VCL/VIM/CLIC4/EDNRB/RAP1B/LAMB2/IQGAP1/EZR/PLOD3/RDX/FASN	12
BP	GO:0045197	establishment or maintenance of epithelial cell apical/basal polarity	6/308	52/18614	0.000209831	0.00245915	0.00172104	PDCD6IP/LAMA1/MSN/WDR1/RHOA/CDC42	6
BP	GO:1904062	regulation of monoatomic cation transmembrane transport	16/308	346/18614	0.000225267	0.00262592	0.00183775	CD63/STOM/PLP1/ACTN4/YWHAE/AHNAK/FLNA/ATP1B3/GSTO1/P2RX7/GNB2/HSPA2/ITGB1/KCNAB2/ITGB3/UTRN	16
BP	GO:0090022	regulation of neutrophil chemotaxis	5/308	34/18614	0.000225356	0.00262592	0.00183775	DPP4/RAC1/RAC2/THBS4/BST1	5
BP	GO:0046890	regulation of lipid biosynthetic process	11/308	182/18614	0.000232268	0.00267855	0.00187458	APOC3/APOE/APOB/C3/ATP1A1/IGFBP7/SCARB1/RAB38/ANXA1/ASAH1/IDH1	11
BP	GO:0060326	cell chemotaxis	15/308	312/18614	0.000232634	0.00267855	0.00187458	PPIA/HSPB1/DPP4/LGALS3/RAC1/RAC2/EDNRB/ADAM10/ANXA1/THBS4/MMP2/RHOG/BSG/THBS1/BST1	15
BP	GO:0010883	regulation of lipid storage	6/308	53/18614	0.000233367	0.00267855	0.00187458	APOB/C3/SCARB1/ITGAV/ITGB3/EHD1	6
BP	GO:0030834	regulation of actin filament depolymerization	6/308	53/18614	0.000233367	0.00267855	0.00187458	SPTBN1/GSN/WDR1/SPTAN1/RDX/CAPZA1	6
BP	GO:0071622	regulation of granulocyte chemotaxis	6/308	53/18614	0.000233367	0.00267855	0.00187458	DPP4/RAC1/RAC2/THBS4/THBS1/BST1	6
BP	GO:0030050	vesicle transport along actin filament	4/308	19/18614	0.000234149	0.00267855	0.00187458	ACTN4/MYO1C/MYO1D/MYO1B	4
BP	GO:0031396	regulation of protein ubiquitination	12/308	213/18614	0.000234497	0.00267855	0.00187458	UBB/PPIA/PDCD6/PTTG1IP/HSP90AA1/HSPA1B/HSPA1A/HSP90AB1/HSPA5/RPL5/DNAJA1/VPS28	12
BP	GO:0032368	regulation of lipid transport	10/308	153/18614	0.000237409	0.00270419	0.00189253	APOC3/ANXA2/APOE/PON1/PLTP/P2RX7/ITGAV/ITGB3/THBS1/LRP1	10
BP	GO:2001237	negative regulation of extrinsic apoptotic signaling pathway	8/308	99/18614	0.000238424	0.00270814	0.0018953	GSTP1/HSPA1B/HSPA1A/CTNNA1/LGALS3/ITGAV/LMNA/THBS1	8
BP	GO:0050818	regulation of coagulation	7/308	75/18614	0.000240507	0.00272418	0.00190652	KRT1/ANXA2/APOE/ANXA5/CD9/SERPINE2/THBS1	7
BP	GO:0009266	response to temperature stimulus	11/308	183/18614	0.000243553	0.00275099	0.00192528	PDCD6/HSP90AA1/HSPA1B/HSPA1A/HSP90AB1/IGFBP7/YWHAE/HSPA2/VCP/DNAJA1/THBS1	11
BP	GO:0035633	maintenance of blood-brain barrier	5/308	35/18614	0.000259386	0.00292169	0.00204475	ACTG1/ACTB/LAMC1/VCL/ITGB1	5
BP	GO:0052547	regulation of peptidase activity	18/308	425/18614	0.000273151	0.00306822	0.00214729	GAPDH/CD44/CRYAB/PDCD6/CTSD/GSN/PEBP1/RHOA/SERPINE2/GPI/CTSK/VCP/APLP2/A2M/THBS1/LRP1/APP/COL6A3	18
BP	GO:0051047	positive regulation of secretion	15/308	317/18614	0.000275794	0.00308935	0.00216208	SDCBP/ANXA2/PPIA/PDCD6IP/GNAI2/RAB7A/S100A10/LAMP1/EDNRB/P2RX7/MYH10/EZR/RAB27A/TSG101/C1QTNF3	15
BP	GO:1990266	neutrophil migration	9/308	128/18614	0.000282065	0.00315089	0.00220515	PPIA/DPP4/LGALS3/RAC1/RAC2/WDR1/THBS4/BSG/BST1	9
BP	GO:0031529	ruffle organization	6/308	55/18614	0.000286646	0.00319327	0.00223481	PFN1/CSPG4/RAC1/CORO1C/RHOG/RDX	6
BP	GO:0045056	transcytosis	4/308	20/18614	0.000288891	0.0032007	0.00224001	CLTC/RAB11B/RAB11A/LRP1	4
BP	GO:0046931	pore complex assembly	4/308	20/18614	0.000288891	0.0032007	0.00224001	P2RX7/ADAM10/CCT3/CCT8	4
BP	GO:0042063	gliogenesis	15/308	320/18614	0.000304872	0.00336854	0.00235748	CD9/SLC7A5/PLP1/LAMB1/CTNNB1/CSPG4/VIM/WDR1/RHOA/SERPINE2/LAMB2/ANXA1/CNP/LRP1/APP	15
BP	GO:0051495	positive regulation of cytoskeleton organization	11/308	190/18614	0.000336285	0.00370553	0.00259332	HSPA1B/HSPA1A/GSN/S100A10/PFN1/RAC1/WDR1/RHOA/P2RX7/CDC42/DYNC1H1	11
BP	GO:0045010	actin nucleation	6/308	57/18614	0.000349031	0.00382932	0.00267995	GSN/ARF1/ACTR3/ARPC1B/ACTR2/ARPC4	6
BP	GO:0032271	regulation of protein polymerization	11/308	191/18614	0.000351686	0.00382932	0.00267995	SPTBN1/HSP90AA1/HSPA1B/HSPA1A/GSN/PFN1/RAC1/RHOA/SPTAN1/RDX/CAPZA1	11
BP	GO:0007213	G protein-coupled acetylcholine receptor signaling pathway	4/308	21/18614	0.000352241	0.00382932	0.00267995	GNAI2/GNB1/AGRN/GNAQ	4
BP	GO:0060445	branching involved in salivary gland morphogenesis	4/308	21/18614	0.000352241	0.00382932	0.00267995	LAMA1/LAMA5/SEMA3C/PLXNA1	4
BP	GO:0099515	actin filament-based transport	4/308	21/18614	0.000352241	0.00382932	0.00267995	ACTN4/MYO1C/MYO1D/MYO1B	4
BP	GO:0071230	cellular response to amino acid stimulus	7/308	80/18614	0.000358815	0.00389036	0.00272267	SLC7A5/COL4A1/COL6A1/COL5A2/MMP2/COL1A1/COL1A2	7
BP	GO:0008154	actin polymerization or depolymerization	11/308	192/18614	0.000367676	0.00397581	0.00278247	SPTBN1/CFL1/GSN/PFN1/RAC1/WDR1/RHOA/SPTAN1/RDX/CAPZA1/ARPC4	11
BP	GO:0032373	positive regulation of sterol transport	5/308	38/18614	0.000385134	0.00414249	0.00289912	ANXA2/APOE/PON1/PLTP/LRP1	5
BP	GO:0032376	positive regulation of cholesterol transport	5/308	38/18614	0.000385134	0.00414249	0.00289912	ANXA2/APOE/PON1/PLTP/LRP1	5
BP	GO:0030593	neutrophil chemotaxis	8/308	107/18614	0.000405124	0.00434597	0.00304153	PPIA/DPP4/LGALS3/RAC1/RAC2/THBS4/BSG/BST1	8
BP	GO:0034765	regulation of monoatomic ion transmembrane transport	19/308	478/18614	0.000410116	0.00438791	0.00307088	CD63/STOM/CLIC1/PLP1/ACTN4/YWHAE/AHNAK/FLNA/ATP1B3/CLIC4/GSTO1/KCNJ13/P2RX7/GNB2/HSPA2/ITGB1/KCNAB2/ITGB3/UTRN	19
BP	GO:0009410	response to xenobiotic stimulus	18/308	440/18614	0.000413443	0.00441187	0.00308765	GSTP1/HSP90AA1/ATP1A1/NQO1/CTNNB1/SEMA3C/HSPA5/GSTO1/RHOA/P2RX7/CBR1/MMP2/ITGB3/CDH1/QDPR/COL1A1/SLC1A3/THBS1	18
BP	GO:0042476	odontogenesis	9/308	135/18614	0.000418278	0.00445175	0.00311556	SLC7A5/LAMB1/LAMA5/CTNNB1/CTNNA1/RHOA/COL1A1/BSG/COL1A2	9
BP	GO:0045861	negative regulation of proteolysis	15/308	330/18614	0.000421685	0.00447627	0.00313272	SDCBP/GAPDH/CD44/CRYAB/PEBP1/HSP90AB1/SERPINE2/GPI/RPL5/APLP2/A2M/THBS1/LRP1/APP/COL6A3	15
BP	GO:0032402	melanosome transport	4/308	22/18614	0.000424941	0.00448733	0.00314046	RAB27A/RAB1A/RAB11B/RAB11A	4
BP	GO:0035089	establishment of apical/basal cell polarity	4/308	22/18614	0.000424941	0.00448733	0.00314046	LAMA1/MSN/RHOA/CDC42	4
BP	GO:0032231	regulation of actin filament bundle assembly	8/308	108/18614	0.000431361	0.00453153	0.00317139	ACTG1/S100A10/FLNA/PFN1/RAC1/RHOA/CDC42/RDX	8
BP	GO:0032963	collagen metabolic process	8/308	108/18614	0.000431361	0.00453153	0.00317139	VIM/P2RX7/CTSK/PLOD3/MMP2/ITGB1/COL1A1/COL1A2	8
BP	GO:0010038	response to metal ion	16/308	367/18614	0.000432718	0.00453403	0.00317315	ACTG1/PDCD6/NQO1/TF/CLIC4/HSPA5/P2RX7/IQGAP1/ANXA11/GPI/CPNE3/CDH1/QDPR/BSG/THBS1/APP	16
BP	GO:0032438	melanosome organization	5/308	39/18614	0.000435849	0.00455507	0.00318787	APOE/PMEL/TYRP1/RAB32/RAB38	5
BP	GO:0001101	response to acid chemical	9/308	136/18614	0.000441542	0.00460271	0.00322121	SLC7A5/NQO1/COL4A1/COL6A1/RHOA/COL5A2/MMP2/COL1A1/COL1A2	9
BP	GO:0051851	modulation by host of symbiont process	7/308	83/18614	0.000449624	0.00467494	0.00327176	APOE/HSPA8/STOM/EEF1A1/CFL1/CDC42/FASN	7
BP	GO:1903078	positive regulation of protein localization to plasma membrane	6/308	60/18614	0.000461985	0.00479117	0.00335311	SPTBN1/LGALS3/EZR/ITGB1/RHOG/LRP1	6
BP	GO:0070482	response to oxygen levels	15/308	333/18614	0.000463469	0.0047943	0.0033553	SLC7A5/CRYAB/PGK1/ENO1/ACTN4/DPP4/RHOA/ATP6V1A/HSP90B1/LMNA/MMP2/PLOD1/P4HB/COL1A1/THBS1	15
BP	GO:0051051	negative regulation of transport	19/308	483/18614	0.000465785	0.00479459	0.00335549	SDCBP/APOC3/ANXA2/APOE/CRYAB/GNAI2/RAB7A/YWHAE/ENPP1/LGALS3/RAC1/GSTO1/ITGAV/SERPINE2/RAP1B/ANXA1/ITGB3/TXN/THBS1	19
BP	GO:0061041	regulation of wound healing	9/308	137/18614	0.000465861	0.00479459	0.00335549	ACTG1/KRT1/ANXA2/APOE/CD9/SERPINE2/ANXA1/ITGB1/THBS1	9
BP	GO:0010631	epithelial cell migration	16/308	371/18614	0.000486903	0.00493287	0.00345227	APOE/HSPB1/PDCD6/MYH9/DPP4/PFN1/RAC1/RHOA/SCARB1/GPI/ANXA1/CORO1C/ITGB1/RAB11A/ITGB3/THBS1	16
BP	GO:0007212	dopamine receptor signaling pathway	5/308	40/18614	0.000491439	0.00493287	0.00345227	FLNA/GNB1/GNAI3/GNAS/GNAQ	5
BP	GO:0032506	cytokinetic process	5/308	40/18614	0.000491439	0.00493287	0.00345227	PDCD6IP/MYH9/RHOA/ANXA11/ARF1	5
BP	GO:0048753	pigment granule organization	5/308	40/18614	0.000491439	0.00493287	0.00345227	APOE/PMEL/TYRP1/RAB32/RAB38	5
BP	GO:0051693	actin filament capping	5/308	40/18614	0.000491439	0.00493287	0.00345227	SPTBN1/GSN/SPTAN1/RDX/CAPZA1	5
BP	GO:0001765	membrane raft assembly	3/308	10/18614	0.000493896	0.00493287	0.00345227	ANXA2/S100A10/FLOT1	3
BP	GO:0019062	virion attachment to host cell	3/308	10/18614	0.000493896	0.00493287	0.00345227	CD81/HSP90AB1/DPP4	3
BP	GO:0030953	astral microtubule organization	3/308	10/18614	0.000493896	0.00493287	0.00345227	EZR/RAB11A/KPNB1	3
BP	GO:0035646	endosome to melanosome transport	3/308	10/18614	0.000493896	0.00493287	0.00345227	CD63/RAB32/RAB38	3
BP	GO:0043485	endosome to pigment granule transport	3/308	10/18614	0.000493896	0.00493287	0.00345227	CD63/RAB32/RAB38	3
BP	GO:0048757	pigment granule maturation	3/308	10/18614	0.000493896	0.00493287	0.00345227	CD63/RAB32/RAB38	3
BP	GO:0061299	retina vasculature morphogenesis in camera-type eye	3/308	10/18614	0.000493896	0.00493287	0.00345227	LAMA1/COL4A1/CLIC4	3
BP	GO:1905517	macrophage migration	6/308	61/18614	0.00050536	0.0050217	0.00351444	CD81/CD9/LGALS3/EDNRB/MMP2/THBS1	6
BP	GO:0032401	establishment of melanosome localization	4/308	23/18614	0.000507742	0.0050217	0.00351444	RAB27A/RAB1A/RAB11B/RAB11A	4
BP	GO:0039702	viral budding via host ESCRT complex	4/308	23/18614	0.000507742	0.0050217	0.00351444	PDCD6IP/TSG101/MVB12A/VPS28	4
BP	GO:0051904	pigment granule transport	4/308	23/18614	0.000507742	0.0050217	0.00351444	RAB27A/RAB1A/RAB11B/RAB11A	4
BP	GO:2001252	positive regulation of chromosome organization	8/308	111/18614	0.000518466	0.00511528	0.00357993	CTNNB1/CCT6A/TCP1/CCT3/CCT2/CCT8/CCT4/CCT5	8
BP	GO:0090132	epithelium migration	16/308	374/18614	0.000531277	0.00522896	0.00365949	APOE/HSPB1/PDCD6/MYH9/DPP4/PFN1/RAC1/RHOA/SCARB1/GPI/ANXA1/CORO1C/ITGB1/RAB11A/ITGB3/THBS1	16
BP	GO:1903034	regulation of response to wounding	10/308	170/18614	0.000549143	0.00539171	0.00377339	ACTG1/KRT1/ANXA2/APOE/CD9/FLNA/SERPINE2/ANXA1/ITGB1/THBS1	10
BP	GO:0048545	response to steroid hormone	15/308	339/18614	0.000557762	0.0054631	0.00382336	HSPA8/ATP1A1/HSPA1B/HSPA1A/IGFBP7/RHOA/GPI/RAN/ANXA1/HNRNPU/DNAJA1/IDH1/COL1A1/A2M/THBS1	15
BP	GO:0010466	negative regulation of peptidase activity	12/308	236/18614	0.000591913	0.00578363	0.00404768	GAPDH/CD44/CRYAB/PEBP1/SERPINE2/GPI/APLP2/A2M/THBS1/LRP1/APP/COL6A3	12
BP	GO:0051905	establishment of pigment granule localization	4/308	24/18614	0.000601408	0.00582251	0.00407489	RAB27A/RAB1A/RAB11B/RAB11A	4
BP	GO:0061162	establishment of monopolar cell polarity	4/308	24/18614	0.000601408	0.00582251	0.00407489	LAMA1/MSN/RHOA/CDC42	4
BP	GO:0031638	zymogen activation	6/308	63/18614	0.00060157	0.00582251	0.00407489	ANXA2/PGK1/ENO1/S100A10/SERPINE2/THBS1	6
BP	GO:0010970	transport along microtubule	10/308	172/18614	0.000601635	0.00582251	0.00407489	UBB/HSPA8/HSPB1/LAMP1/CDC42/RAB1A/HNRNPU/RAB6A/DYNC1H1/APP	10
BP	GO:0006816	calcium ion transport	18/308	455/18614	0.000612382	0.00590386	0.00413182	ANXA2/ANXA2P2/SLC3A2/ANXA6/GNAI2/PLP1/YWHAE/AHNAK/FLNA/CTNNB1/LGALS3/GSTO1/RHOA/EDNRB/P2RX7/ITGAV/HSPA2/ITGB3	18
BP	GO:0090130	tissue migration	16/308	379/18614	0.000612953	0.00590386	0.00413182	APOE/HSPB1/PDCD6/MYH9/DPP4/PFN1/RAC1/RHOA/SCARB1/GPI/ANXA1/CORO1C/ITGB1/RAB11A/ITGB3/THBS1	16
BP	GO:0019320	hexose catabolic process	5/308	42/18614	0.000618427	0.00594246	0.00415884	PKM/PGK1/ENO1/TPI1/PFKP	5
BP	GO:2001242	regulation of intrinsic apoptotic signaling pathway	10/308	173/18614	0.000629398	0.00603359	0.00422261	UBB/PPIA/CD44/HSPB1/PTTG1IP/ENO1/HSPA1A/DNAJA1/P4HB/HNRNPK	10
BP	GO:0035304	regulation of protein dephosphorylation	7/308	88/18614	0.000640922	0.00611515	0.00427969	PPIA/GNAI2/HSP90AB1/YWHAE/LGALS3/YWHAB/HSP90B1	7
BP	GO:0046849	bone remodeling	7/308	88/18614	0.000640922	0.00611515	0.00427969	RAB7A/CTNNB1/TF/P2RX7/CTSK/TPP1/ITGB3	7
BP	GO:0048524	positive regulation of viral process	6/308	64/18614	0.00065471	0.00623181	0.00436134	PPIA/STOM/LGALS1/RAB7A/TSG101/P4HB	6
BP	GO:0051261	protein depolymerization	8/308	115/18614	0.000656223	0.00623181	0.00436134	HSPA8/SPTBN1/CFL1/GSN/WDR1/SPTAN1/RDX/CAPZA1	8
BP	GO:0001558	regulation of cell growth	17/308	420/18614	0.000670007	0.00631118	0.00441688	SDCBP/FN1/APOE/CRYAB/ENO1/HSPA1B/HSPA1A/IGFBP7/ENPP1/SEMA3C/DIP2B/RHOA/SERPINE2/ADAM10/CDC42/TSG101/CDH1	17
BP	GO:0034975	protein folding in endoplasmic reticulum	3/308	11/18614	0.000670806	0.00631118	0.00441688	HSPA5/HSP90B1/P4HB	3
BP	GO:0038063	collagen-activated tyrosine kinase receptor signaling pathway	3/308	11/18614	0.000670806	0.00631118	0.00441688	COL4A2/COL4A1/COL1A1	3
BP	GO:0097278	complement-dependent cytotoxicity	3/308	11/18614	0.000670806	0.00631118	0.00441688	CD59/C3/RAB27A	3
BP	GO:0051591	response to cAMP	7/308	89/18614	0.000685953	0.00642388	0.00449575	TYR/HSPA5/RAP1B/EZR/COL1A1/BSG/APP	7
BP	GO:0071229	cellular response to acid chemical	7/308	89/18614	0.000685953	0.00642388	0.00449575	SLC7A5/COL4A1/COL6A1/COL5A2/MMP2/COL1A1/COL1A2	7
BP	GO:0014002	astrocyte development	5/308	43/18614	0.000690433	0.0064361	0.00450431	PLP1/VIM/LAMB2/LRP1/APP	5
BP	GO:0060236	regulation of mitotic spindle organization	5/308	43/18614	0.000690433	0.0064361	0.00450431	HSPA1B/HSPA1A/CLTC/HNRNPU/DYNC1H1	5
BP	GO:0071346	cellular response to type II interferon	8/308	116/18614	0.000694903	0.00646292	0.00452308	ACTG1/GAPDH/GSN/VIM/MYO1C/CDC42/ACTR3/ACTR2	8
BP	GO:0031579	membrane raft organization	4/308	25/18614	0.000706703	0.00651291	0.00455807	ANXA2/GSN/S100A10/FLOT1	4
BP	GO:0032400	melanosome localization	4/308	25/18614	0.000706703	0.00651291	0.00455807	RAB27A/RAB1A/RAB11B/RAB11A	4
BP	GO:0061339	establishment or maintenance of monopolar cell polarity	4/308	25/18614	0.000706703	0.00651291	0.00455807	LAMA1/MSN/RHOA/CDC42	4
BP	GO:0070841	inclusion body assembly	4/308	25/18614	0.000706703	0.00651291	0.00455807	HSPA1B/HSPA1A/HSPA2/VCP	4
BP	GO:0030837	negative regulation of actin filament polymerization	6/308	65/18614	0.000711415	0.00654147	0.00457805	SPTBN1/GSN/PFN1/SPTAN1/RDX/CAPZA1	6
BP	GO:0010634	positive regulation of epithelial cell migration	10/308	176/18614	0.000719109	0.00658236	0.00460667	HSPB1/PDCD6/PFN1/RAC1/SCARB1/GPI/ANXA1/RAB11A/ITGB3/THBS1	10
BP	GO:0051099	positive regulation of binding	10/308	176/18614	0.000719109	0.00658236	0.00460667	ANXA2/APOE/PON1/S100A10/CTNNB1/RAN/TXN/FLOT1/LRP1/APP	10
BP	GO:0030835	negative regulation of actin filament depolymerization	5/308	44/18614	0.000768529	0.00700311	0.00490113	SPTBN1/GSN/SPTAN1/RDX/CAPZA1	5
BP	GO:0045022	early endosome to late endosome transport	5/308	44/18614	0.000768529	0.00700311	0.00490113	RAB7A/MSN/FLNA/EZR/RDX	5
BP	GO:0002687	positive regulation of leukocyte migration	9/308	147/18614	0.000775363	0.00704954	0.00493363	LGALS3/RAC1/RAC2/RHOA/ADAM10/THBS4/ITGB3/THBS1/APP	9
BP	GO:0031333	negative regulation of protein-containing complex assembly	9/308	148/18614	0.000813835	0.00738278	0.00516684	SPTBN1/CRYAB/GSN/PFN1/HSPA5/CDC42/SPTAN1/RDX/CAPZA1	9
BP	GO:0051875	pigment granule localization	4/308	26/18614	0.0008244	0.00744531	0.0052106	RAB27A/RAB1A/RAB11B/RAB11A	4
BP	GO:0099563	modification of synaptic structure	4/308	26/18614	0.0008244	0.00744531	0.0052106	PFN1/RHOA/RAP1B/CDC42	4
BP	GO:0002028	regulation of sodium ion transport	7/308	92/18614	0.000836254	0.00751887	0.00526208	STOM/ATP1A1/ACTN4/ATP1B3/P2RX7/SERPINE2/UTRN	7
BP	GO:0050000	chromosome localization	7/308	92/18614	0.000836254	0.00751887	0.00526208	LMNA/ACTR3/RAB11A/HNRNPU/DYNC1H1/ACTR2/KPNB1	7
BP	GO:0001503	ossification	17/308	429/18614	0.000846914	0.00759787	0.00531737	CLIC1/ENPP1/CTNNB1/COL6A1/CLTC/RHOA/P2RX7/COL11A1/COL5A2/CTSK/HNRNPC/MMP2/CLEC11A/HNRNPU/COL1A1/FASN/COL1A2	17
BP	GO:1902622	regulation of neutrophil migration	5/308	45/18614	0.000853033	0.00762632	0.00533729	DPP4/RAC1/RAC2/THBS4/BST1	5
BP	GO:0051592	response to calcium ion	9/308	149/18614	0.000853847	0.00762632	0.00533729	ACTG1/PDCD6/CLIC4/HSPA5/P2RX7/IQGAP1/ANXA11/CPNE3/THBS1	9
BP	GO:0048863	stem cell differentiation	12/308	247/18614	0.00088231	0.00777121	0.00543869	FN1/ANXA6/PDCD6/LAMA5/CTNNB1/SEMA3C/EDNRB/CDC42/CORO1C/ITGB1/HNRNPU/A2M	12
BP	GO:0043476	pigment accumulation	3/308	12/18614	0.000883484	0.00777121	0.00543869	CD63/RAB32/RAB38	3
BP	GO:0043482	cellular pigment accumulation	3/308	12/18614	0.000883484	0.00777121	0.00543869	CD63/RAB32/RAB38	3
BP	GO:0044650	adhesion of symbiont to host cell	3/308	12/18614	0.000883484	0.00777121	0.00543869	CD81/HSP90AB1/DPP4	3
BP	GO:0090084	negative regulation of inclusion body assembly	3/308	12/18614	0.000883484	0.00777121	0.00543869	HSPA1B/HSPA1A/HSPA2	3
BP	GO:1902946	protein localization to early endosome	3/308	12/18614	0.000883484	0.00777121	0.00543869	MSN/EZR/RDX	3
BP	GO:1905668	positive regulation of protein localization to endosome	3/308	12/18614	0.000883484	0.00777121	0.00543869	MSN/EZR/RDX	3
BP	GO:0043542	endothelial cell migration	13/308	283/18614	0.00091477	0.00802899	0.00561909	APOE/HSPB1/PDCD6/MYH9/DPP4/RAC1/RHOA/SCARB1/GPI/ANXA1/ITGB1/ITGB3/THBS1	13
BP	GO:0034314	Arp2/3 complex-mediated actin nucleation	5/308	46/18614	0.000944267	0.00820685	0.00574357	ARF1/ACTR3/ARPC1B/ACTR2/ARPC4	5
BP	GO:0035305	negative regulation of dephosphorylation	5/308	46/18614	0.000944267	0.00820685	0.00574357	GNAI2/YWHAE/LGALS3/IQGAP1/YWHAB	5
BP	GO:0042551	neuron maturation	5/308	46/18614	0.000944267	0.00820685	0.00574357	C3/RAC3/AGRN/EDNRB/APP	5
BP	GO:0071827	plasma lipoprotein particle organization	5/308	46/18614	0.000944267	0.00820685	0.00574357	APOC3/APOE/APOB/SCARB1/PLTP	5
BP	GO:1901379	regulation of potassium ion transmembrane transport	7/308	94/18614	0.000950103	0.00820685	0.00574357	CD63/YWHAE/FLNA/ATP1B3/GNB2/ITGB1/KCNAB2	7
BP	GO:0010875	positive regulation of cholesterol efflux	4/308	27/18614	0.000955273	0.00820685	0.00574357	APOE/PON1/PLTP/LRP1	4
BP	GO:0010884	positive regulation of lipid storage	4/308	27/18614	0.000955273	0.00820685	0.00574357	APOB/C3/SCARB1/EHD1	4
BP	GO:0036010	protein localization to endosome	4/308	27/18614	0.000955273	0.00820685	0.00574357	MSN/EZR/TOLLIP/RDX	4
BP	GO:0036296	response to increased oxygen levels	4/308	27/18614	0.000955273	0.00820685	0.00574357	SLC7A5/ATP6V1A/MMP2/COL1A1	4
BP	GO:0046755	viral budding	4/308	27/18614	0.000955273	0.00820685	0.00574357	PDCD6IP/TSG101/MVB12A/VPS28	4
BP	GO:0030900	forebrain development	16/308	397/18614	0.00100204	0.0085904	0.006012	UBB/LAMB1/YWHAE/CTNNB1/RAC3/RHOA/RAN/CNP/CORO1C/TUBB2A/TUBB2B/BCAN/CDH1/ATIC/PLXNA1/APP	16
BP	GO:0050919	negative chemotaxis	5/308	47/18614	0.00104256	0.00888148	0.00621571	DPP4/SEMA3C/RHOA/ITGAV/ITGB3	5
BP	GO:0071985	multivesicular body sorting pathway	5/308	47/18614	0.00104256	0.00888148	0.00621571	RAB27A/TSG101/VCP/MVB12A/VPS28	5
BP	GO:0090224	regulation of spindle organization	5/308	47/18614	0.00104256	0.00888148	0.00621571	HSPA1B/HSPA1A/CLTC/HNRNPU/DYNC1H1	5
BP	GO:0030193	regulation of blood coagulation	6/308	70/18614	0.00105413	0.0089425	0.00625842	KRT1/ANXA2/APOE/CD9/SERPINE2/THBS1	6
BP	GO:2000379	positive regulation of reactive oxygen species metabolic process	6/308	70/18614	0.00105413	0.0089425	0.00625842	GSTP1/GNAI2/GNAI3/RAB27A/CBR1/THBS1	6
BP	GO:0030301	cholesterol transport	8/308	124/18614	0.0010751	0.00910132	0.00636956	APOC3/ANXA2/APOE/APOB/PON1/SCARB1/PLTP/LRP1	8
BP	GO:0045936	negative regulation of phosphate metabolic process	17/308	439/18614	0.00108888	0.00919878	0.00643777	APOE/GSTP1/PPIA/HSPB1/GNAI2/MVP/YWHAE/ENPP1/LGALS3/IQGAP1/YWHAB/TSG101/CORO1C/HNRNPU/GNAQ/DNAJA1/LRP1	17
BP	GO:0051156	glucose 6-phosphate metabolic process	4/308	28/18614	0.0011001	0.00927421	0.00649056	TKT/GPI/PGAM1/TALDO1	4
BP	GO:1903532	positive regulation of secretion by cell	13/308	289/18614	0.00110717	0.00931446	0.00651873	SDCBP/ANXA2/PPIA/PDCD6IP/RAB7A/S100A10/LAMP1/P2RX7/MYH10/EZR/RAB27A/TSG101/C1QTNF3	13
BP	GO:0010563	negative regulation of phosphorus metabolic process	17/308	440/18614	0.00111603	0.00936954	0.00655728	APOE/GSTP1/PPIA/HSPB1/GNAI2/MVP/YWHAE/ENPP1/LGALS3/IQGAP1/YWHAB/TSG101/CORO1C/HNRNPU/GNAQ/DNAJA1/LRP1	17
BP	GO:0090316	positive regulation of intracellular protein transport	9/308	155/18614	0.00112887	0.00938868	0.00657068	CD81/STOM/HSP90AA1/YWHAE/FLNA/RAC2/MYO1C/RAN/CDH1	9
BP	GO:0000101	sulfur amino acid transport	3/308	13/18614	0.00113451	0.00938868	0.00657068	SLC3A2/SLC7A5/SLC1A4	3
BP	GO:0015824	proline transport	3/308	13/18614	0.00113451	0.00938868	0.00657068	SLC3A2/SLC7A5/SLC1A4	3
BP	GO:0034333	adherens junction assembly	3/308	13/18614	0.00113451	0.00938868	0.00657068	ACTB/VCL/CTNNB1	3
BP	GO:0070486	leukocyte aggregation	3/308	13/18614	0.00113451	0.00938868	0.00657068	CD44/MSN/RAC2	3
BP	GO:0071801	regulation of podosome assembly	3/308	13/18614	0.00113451	0.00938868	0.00657068	MSN/GSN/RHOA	3
BP	GO:1905666	regulation of protein localization to endosome	3/308	13/18614	0.00113451	0.00938868	0.00657068	MSN/EZR/RDX	3
BP	GO:0099003	vesicle-mediated transport in synapse	11/308	220/18614	0.00113694	0.00938956	0.00657129	ACTG1/ACTB/CTNNB1/ATP6V1A/P2RX7/ARHGDIA/RAP1B/ATP6V1B2/RALA/ITGB3/NAPA	11
BP	GO:1903321	negative regulation of protein modification by small protein conjugation or removal	7/308	97/18614	0.00114339	0.00942364	0.00659514	PPIA/HSPA1B/HSPA1A/CTNNB1/RPL5/DNAJA1/VPS28	7
BP	GO:0046189	phenol-containing compound biosynthetic process	5/308	48/18614	0.00114824	0.00944448	0.00660973	PMEL/TYRP1/TYR/RAB38/OCA2	5
BP	GO:0048762	mesenchymal cell differentiation	12/308	255/18614	0.00116116	0.00951216	0.00665709	SDCBP/FN1/ANXA6/PDCD6/LAMA5/FLNA/CTNNB1/SEMA3C/EDNRB/CDC42/CORO1C/COL1A1	12
BP	GO:0050730	regulation of peptidyl-tyrosine phosphorylation	12/308	255/18614	0.00116116	0.00951216	0.00665709	CD81/CD44/MVP/EHD4/CSPG4/RAP2B/TSG101/THBS4/NCL/ITGB3/BST1/APP	12
BP	GO:2001236	regulation of extrinsic apoptotic signaling pathway	9/308	156/18614	0.00118098	0.009655	0.00675706	GSTP1/HSPA1B/HSPA1A/SRPX/CTNNA1/LGALS3/ITGAV/LMNA/THBS1	9
BP	GO:1902476	chloride transmembrane transport	7/308	98/18614	0.00121424	0.00990692	0.00693337	SLC1A4/TTYH3/CLIC1/CLIC4/OCA2/TTYH2/SLC1A3	7
BP	GO:0099518	vesicle cytoskeletal trafficking	6/308	72/18614	0.00122202	0.00993046	0.00694984	ACTN4/MYO1C/MYO1D/MYO1B/RAB1A/DYNC1H1	6
BP	GO:1900046	regulation of hemostasis	6/308	72/18614	0.00122202	0.00993046	0.00694984	KRT1/ANXA2/APOE/CD9/SERPINE2/THBS1	6
CC	GO:0005925	focal adhesion	81/313	422/19518	1.96195e-64	9.12307e-62	4.72933e-62	ACTG1/ACTB/SDCBP/CD81/HSPG2/ANXA5/HSPA8/CD9/ANXA6/CD59/PPIA/CD44/PDCD6IP/HSPB1/TLN1/YWHAZ/MYH9/CFL1/HSPA1B/HSPA1A/MSN/ACTN4/GSN/DPP4/MME/YWHAE/AHNAK/VCL/FLNA/PFN1/CTNNB1/CTNNA1/CAP1/CSPG4/VIM/RAC1/RAC2/CLTC/HSPA5/GDI2/RHOA/ITGAV/IQGAP1/GNB2/ADAM10/MCAM/ARF1/YWHAB/TSPAN4/TSPAN9/ANXA1/ACTN1/EZR/RPS16/RPS18/HSP90B1/RPS4X/RPS3A/CDC42/RALA/CORO1C/ACTR3/ITGB1/RPS13/RPLP0/GNA13/RHOG/ARPC1B/RAB10/CPNE3/R…	81
CC	GO:0030055	cell-substrate junction	81/313	432/19518	1.42124e-63	3.30438e-61	1.71297e-61	ACTG1/ACTB/SDCBP/CD81/HSPG2/ANXA5/HSPA8/CD9/ANXA6/CD59/PPIA/CD44/PDCD6IP/HSPB1/TLN1/YWHAZ/MYH9/CFL1/HSPA1B/HSPA1A/MSN/ACTN4/GSN/DPP4/MME/YWHAE/AHNAK/VCL/FLNA/PFN1/CTNNB1/CTNNA1/CAP1/CSPG4/VIM/RAC1/RAC2/CLTC/HSPA5/GDI2/RHOA/ITGAV/IQGAP1/GNB2/ADAM10/MCAM/ARF1/YWHAB/TSPAN4/TSPAN9/ANXA1/ACTN1/EZR/RPS16/RPS18/HSP90B1/RPS4X/RPS3A/CDC42/RALA/CORO1C/ACTR3/ITGB1/RPS13/RPLP0/GNA13/RHOG/ARPC1B/RAB10/CPNE3/R…	81
CC	GO:0042470	melanosome	50/313	112/19518	2.75779e-60	3.20593e-58	1.66193e-58	SDCBP/ANXA2/ANXA2P2/SLC3A2/APOE/HSPA8/PMEL/ANXA6/TYRP1/CD63/STOM/PDCD6IP/SLC1A4/YWHAZ/CTSD/HSP90AA1/ATP1A1/TYR/RAB7A/HSP90AB1/YWHAE/ATP1B3/RAC1/CLTC/HSPA5/LAMP1/RAB32/RAB38/ANXA11/RAN/AHCY/YWHAB/PRDX1/CNP/HSP90B1/RAB5C/ATP6V1B2/RAB27A/OCA2/RAB1A/ITGB1/GNA13/TPP1/ITGB3/MLANA/P4HB/BSG/CCT4/FLOT1/FASN	50
CC	GO:0048770	pigment granule	50/313	112/19518	2.75779e-60	3.20593e-58	1.66193e-58	SDCBP/ANXA2/ANXA2P2/SLC3A2/APOE/HSPA8/PMEL/ANXA6/TYRP1/CD63/STOM/PDCD6IP/SLC1A4/YWHAZ/CTSD/HSP90AA1/ATP1A1/TYR/RAB7A/HSP90AB1/YWHAE/ATP1B3/RAC1/CLTC/HSPA5/LAMP1/RAB32/RAB38/ANXA11/RAN/AHCY/YWHAB/PRDX1/CNP/HSP90B1/RAB5C/ATP6V1B2/RAB27A/OCA2/RAB1A/ITGB1/GNA13/TPP1/ITGB3/MLANA/P4HB/BSG/CCT4/FLOT1/FASN	50
CC	GO:0062023	collagen-containing extracellular matrix	53/313	415/19518	2.50669e-32	2.33122e-30	1.20849e-30	KRT1/LGALS3BP/MFGE8/FN1/APOC3/ANXA2/ANXA2P2/APOE/HSPG2/ANXA5/ANXA6/LAMA1/PKM/CTSD/COL4A2/HSP90AA1/LAMC1/LGALS1/COL18A1/COL4A1/S100A10/LAMB1/IGFBP7/LAMA5/SRPX/COL6A1/LGALS3/CSPG4/AGRN/NID1/COL11A1/SERPINE2/LAMB2/ANXA11/ANXA4/COL5A2/ANXA1/HSP90B1/PLOD3/THBS4/MMP2/GDF15/VWA1/BCAN/COL1A1/AEBP1/A2M/THBS1/COL1A2/TGFBI/COL6A2/COL6A3/POSTN	53
CC	GO:0031983	vesicle lumen	47/313	327/19518	4.99053e-31	3.86766e-29	2.00497e-29	LGALS3BP/SDCBP/FN1/ANXA2/HSPA8/GSTP1/APOB/PPIA/HP/EEF1A1/C3/PKM/TUBB/CTSD/HSP90AA1/ALDOA/MVP/VAT1/ACTN4/GSN/HSP90AB1/VCL/CAP1/TF/GDI2/GPI/ACTN1/EEF2/RAB27A/PGAM1/SPTAN1/PYGB/VCP/TOLLIP/PYGL/CCT2/CCT8/DYNC1H1/ACLY/QSOX1/ACTR1B/ACTR2/IDH1/A2M/THBS1/KPNB1/APP	47
CC	GO:0034774	secretory granule lumen	46/313	322/19518	2.96123e-30	1.9671e-28	1.01973e-28	LGALS3BP/SDCBP/FN1/ANXA2/HSPA8/GSTP1/PPIA/HP/EEF1A1/C3/PKM/TUBB/CTSD/HSP90AA1/ALDOA/MVP/VAT1/ACTN4/GSN/HSP90AB1/VCL/CAP1/TF/GDI2/GPI/ACTN1/EEF2/RAB27A/PGAM1/SPTAN1/PYGB/VCP/TOLLIP/PYGL/CCT2/CCT8/DYNC1H1/ACLY/QSOX1/ACTR1B/ACTR2/IDH1/A2M/THBS1/KPNB1/APP	46
CC	GO:0060205	cytoplasmic vesicle lumen	46/313	325/19518	4.4994e-30	2.61528e-28	1.35574e-28	LGALS3BP/SDCBP/FN1/ANXA2/HSPA8/GSTP1/PPIA/HP/EEF1A1/C3/PKM/TUBB/CTSD/HSP90AA1/ALDOA/MVP/VAT1/ACTN4/GSN/HSP90AB1/VCL/CAP1/TF/GDI2/GPI/ACTN1/EEF2/RAB27A/PGAM1/SPTAN1/PYGB/VCP/TOLLIP/PYGL/CCT2/CCT8/DYNC1H1/ACLY/QSOX1/ACTR1B/ACTR2/IDH1/A2M/THBS1/KPNB1/APP	46
CC	GO:1904813	ficolin-1-rich granule lumen	27/313	124/19518	3.98942e-23	2.0612e-21	1.06851e-21	KRT1/HSPA8/GSTP1/PPIA/EEF1A1/PKM/CTSD/HSP90AA1/HSPA1B/HSPA1A/ALDOA/MVP/GSN/HSP90AB1/VCL/GPI/EEF2/PGAM1/VCP/PYGL/CCT8/ACLY/ACTR1B/ASAH1/ACTR2/IDH1/KPNB1	27
CC	GO:0101002	ficolin-1-rich granule	31/313	185/19518	9.22357e-23	4.28896e-21	2.22337e-21	KRT1/HSPA8/GSTP1/PPIA/EEF1A1/PKM/CTSD/HSP90AA1/HSPA1B/HSPA1A/ALDOA/MVP/GSN/HSP90AB1/VCL/LGALS3/RAC1/RHOA/LAMP1/GPI/EEF2/PGAM1/VCP/PYGL/CCT8/ACLY/ACTR1B/ASAH1/ACTR2/IDH1/KPNB1	31
CC	GO:0015629	actin cytoskeleton	46/313	489/19518	2.19007e-22	9.25804e-21	4.7993e-21	ACTG1/ACTB/SPTBN1/EEF1A1/PDCD6IP/CRYAB/MYH9/CFL1/ALDOA/ACTN4/GSN/AHNAK/VCL/FLNA/CTNNA1/MYL6/CAP1/RAC1/RAC2/RAC3/CLIC4/WDR1/PLS3/MYO1C/IQGAP1/MYH10/ANXA1/ACTN1/EZR/MYO1D/SPTAN1/CORO1C/HNRNPC/MYO1B/ACTR3/SEPTIN2/ARPC1B/RDX/ACTR1A/ACTR1B/ACTR2/CAPZA1/CDH1/ARPC4/HNRNPK/FLOT1	46
CC	GO:0030139	endocytic vesicle	36/313	347/19518	4.57321e-19	1.77212e-17	9.18654e-18	ACTG1/UBA52/RPS27A/UBB/UBC/APOE/CD9/TYRP1/APOB/HP/HSP90AA1/HLA-A/RAB7A/GSN/DPP4/EHD4/STX7/TF/VIM/RAC2/CLTC/LAMP1/SCARB1/RAB32/RAB38/MYO1C/ITGAV/ANXA11/HSP90B1/CDC42/RALA/RAB11B/RAB11A/RAB10/EHD1/LRP1	36
CC	GO:0005938	cell cortex	33/313	302/19518	3.05775e-18	1.09374e-16	5.66984e-17	ACTB/SPTBN1/EEF1A1/MYH9/ENO1/ACTN4/GSN/FLNA/PFN1/CTNNB1/CAP1/RAC1/RAC3/WDR1/CTNND1/RHOA/MYO1C/IQGAP1/MYH10/ACTN1/EZR/MYO1D/SPTAN1/CORO1C/NCL/RHOG/SEPTIN2/DYNC1H1/RDX/ACTR1A/ACTR2/CDH1/FLOT1	33
CC	GO:0031252	cell leading edge	38/313	422/19518	5.78842e-18	1.92258e-16	9.96652e-17	ACTB/SPTBN1/CD44/EEF1A1/TLN1/MYH9/CFL1/GSN/DPP4/CTNNB1/CTNNA1/CSPG4/VIM/RAC1/RAC2/RAC3/CTNND1/RHOA/MYO1C/ITGAV/IQGAP1/MYH10/ARF1/ACTN1/EZR/EPB41L3/ATP6V1B2/CDC42/MYO1D/CORO1C/ACTR3/ITGB1/RDX/ITGB3/CDH1/P4HB/FLOT1/APP	38
CC	GO:0005775	vacuolar lumen	26/313	176/19518	7.55139e-18	2.34093e-16	1.21352e-16	SDCBP/ANXA2/HSPG2/HSPA8/APOB/C3/TUBB/CTSD/HSP90AA1/VAT1/CAP1/CSPG4/GDI2/AGRN/CTSK/PYGB/VCP/TOLLIP/CCT2/CCT8/DYNC1H1/TPP1/ACLY/ASAH1/BCAN/ACTR2	26
CC	GO:0072562	blood microparticle	24/313	144/19518	8.20159e-18	2.38359e-16	1.23563e-16	ACTG1/ACTB/KRT1/LGALS3BP/SDCBP/FN1/APOE/ANXA5/HSPA8/PON1/HP/HPR/STOM/C3/YWHAZ/HSPA1B/HSPA1A/CLIC1/MSN/GSN/PFN1/TF/HSPA2/A2M	24
CC	GO:0005788	endoplasmic reticulum lumen	32/313	312/19518	6.58896e-17	1.80227e-15	9.34285e-16	MFGE8/FN1/APOE/APOB/C3/COL4A2/LAMC1/LGALS1/COL18A1/COL4A1/LAMB1/IGFBP7/COL6A1/TF/HSPA5/COL11A1/LAMB2/ADAM10/COL5A2/HSP90B1/TSPAN14/PLOD3/QSOX1/VWA1/APLP2/P4HB/COL1A1/THBS1/COL1A2/APP/COL6A2/COL6A3	32
CC	GO:0005766	primary lysosome	23/313	155/19518	5.73111e-16	1.40261e-14	7.27105e-15	SDCBP/ANXA2/CD63/STOM/C3/TUBB/VAT1/STX7/CAP1/GDI2/LAMP1/RAP1B/ANXA11/RAB5C/PYGB/VCP/TOLLIP/CCT2/CPNE3/CCT8/DYNC1H1/ACLY/ACTR2	23
CC	GO:0042582	azurophil granule	23/313	155/19518	5.73111e-16	1.40261e-14	7.27105e-15	SDCBP/ANXA2/CD63/STOM/C3/TUBB/VAT1/STX7/CAP1/GDI2/LAMP1/RAP1B/ANXA11/RAB5C/PYGB/VCP/TOLLIP/CCT2/CPNE3/CCT8/DYNC1H1/ACLY/ACTR2	23
CC	GO:0005604	basement membrane	17/313	84/19518	1.92736e-14	4.48111e-13	2.32298e-13	FN1/ANXA2/ANXA2P2/HSPG2/LAMA1/COL4A2/LAMC1/COL18A1/COL4A1/LAMB1/LAMA5/AGRN/NID1/LAMB2/THBS4/VWA1/TGFBI	17
CC	GO:0030027	lamellipodium	24/313	202/19518	2.20393e-14	4.88014e-13	2.52983e-13	ACTB/CD44/CFL1/GSN/DPP4/CTNNB1/CTNNA1/CSPG4/RAC1/RAC2/RAC3/CTNND1/RHOA/ITGAV/MYH10/CORO1C/ACTR3/ITGB1/RDX/ITGB3/CDH1/P4HB/FLOT1/APP	24
CC	GO:0005765	lysosomal membrane	33/313	415/19518	3.66347e-14	7.40659e-13	3.83952e-13	UBA52/ANXA2/SLC3A2/HSPA8/ANXA6/CD63/SLC7A5/STOM/EEF1A1/EEF1A2/CTSD/RAB7A/DPP4/AHNAK/ENPP1/STX7/COL6A1/GNB1/CLTC/LAMP1/SCARB1/ATP6V1A/RAP1B/GNB2/GNAI3/RAB5C/ATP6V1B2/OCA2/UBA1/CPNE3/GNAQ/FLOT1/LRP1	33
CC	GO:0098852	lytic vacuole membrane	33/313	415/19518	3.66347e-14	7.40659e-13	3.83952e-13	UBA52/ANXA2/SLC3A2/HSPA8/ANXA6/CD63/SLC7A5/STOM/EEF1A1/EEF1A2/CTSD/RAB7A/DPP4/AHNAK/ENPP1/STX7/COL6A1/GNB1/CLTC/LAMP1/SCARB1/ATP6V1A/RAP1B/GNB2/GNAI3/RAB5C/ATP6V1B2/OCA2/UBA1/CPNE3/GNAQ/FLOT1/LRP1	33
CC	GO:0030667	secretory granule membrane	29/313	319/19518	4.72297e-14	9.15075e-13	4.74368e-13	MFGE8/CD9/CD59/CD63/CD44/STOM/RAB7A/MME/LGALS3/RAC1/RHOA/LAMP1/ITGAV/RAP1B/IQGAP1/ADAM10/RAP2B/RAB5C/RAB27A/TSPAN14/KCNAB2/RHOG/RAB10/RAB6A/CPNE3/ITGB3/APLP2/BSG/BST1	29
CC	GO:0005774	vacuolar membrane	34/313	460/19518	1.22135e-13	2.27171e-12	1.17764e-12	UBA52/ANXA2/SLC3A2/HSPA8/ANXA6/CD63/SLC7A5/STOM/EEF1A1/EEF1A2/CTSD/RAB7A/DPP4/AHNAK/ENPP1/STX7/COL6A1/GNB1/CLTC/LAMP1/SCARB1/ATP6V1A/RAP1B/GNB2/GNAI3/YWHAB/RAB5C/ATP6V1B2/OCA2/UBA1/CPNE3/GNAQ/FLOT1/LRP1	34
CC	GO:0045121	membrane raft	28/313	323/19518	4.27647e-13	7.6483e-12	3.96482e-12	SDCBP/ANXA2/STOM/PGK1/TUBB/CTSD/ATP1A1/GNAI2/LDHB/S100A10/DPP4/MME/AHNAK/CTNNB1/CTNNA1/SCARB1/EDNRB/MYO1C/RAP2B/GNAI3/EZR/CORO1C/ITGB1/TPP1/CDH1/BSG/FLOT1/APP	28
CC	GO:0098857	membrane microdomain	28/313	324/19518	4.61433e-13	7.9469e-12	4.11962e-12	SDCBP/ANXA2/STOM/PGK1/TUBB/CTSD/ATP1A1/GNAI2/LDHB/S100A10/DPP4/MME/AHNAK/CTNNB1/CTNNA1/SCARB1/EDNRB/MYO1C/RAP2B/GNAI3/EZR/CORO1C/ITGB1/TPP1/CDH1/BSG/FLOT1/APP	28
CC	GO:0019897	extrinsic component of plasma membrane	19/313	147/19518	2.64461e-12	4.39193e-11	2.27675e-11	GNAI2/CTNNB1/CTNNA1/TF/GNB1/RAC1/CTNND1/RHOA/SERPINE2/IQGAP1/GNB2/FARP1/GNAI3/ANXA1/GNA13/KCNAB2/GNAS/GNAQ/CDH1	19
CC	GO:0019898	extrinsic component of membrane	25/313	288/19518	7.85916e-12	1.26018e-10	6.53266e-11	UBB/UBC/GNAI2/CTNNB1/CTNNA1/TF/GNB1/RAC1/CTNND1/RHOA/ATP6V1A/SERPINE2/IQGAP1/GNB2/FARP1/GNAI3/ANXA1/EZR/ATP6V1B2/GNA13/KCNAB2/GNAS/GNAQ/CDH1/BST1	25
CC	GO:0030864	cortical actin cytoskeleton	14/313	73/19518	8.79533e-12	1.36328e-10	7.06712e-11	SPTBN1/EEF1A1/MYH9/ACTN4/GSN/CAP1/WDR1/IQGAP1/ACTN1/SPTAN1/RDX/ACTR2/CDH1/FLOT1	14
CC	GO:0030863	cortical cytoskeleton	16/313	104/19518	9.71229e-12	1.45684e-10	7.55217e-11	ACTB/SPTBN1/EEF1A1/MYH9/ACTN4/GSN/CAP1/WDR1/IQGAP1/ACTN1/EZR/SPTAN1/RDX/ACTR2/CDH1/FLOT1	16
CC	GO:0035578	azurophil granule lumen	15/313	91/19518	1.56318e-11	2.27149e-10	1.17752e-10	SDCBP/ANXA2/C3/TUBB/VAT1/CAP1/GDI2/PYGB/VCP/TOLLIP/CCT2/CCT8/DYNC1H1/ACLY/ACTR2	15
CC	GO:0005902	microvillus	15/313	94/19518	2.53755e-11	3.57563e-10	1.85358e-10	SLC7A5/CD44/MSN/CTNNB1/CLIC4/ATP6V1A/MYO1C/ITGAV/EZR/CNP/ATP6V1B2/MYO1D/MYO1B/RDX/ITGB3	15
CC	GO:0022627	cytosolic small ribosomal subunit	11/313	41/19518	3.11733e-11	4.2634e-10	2.21012e-10	UBA52/RPS27A/RPS16/RPS18/RPS4X/RPS4Y1/RPS4Y2/RPS3A/RPS25/RPS13/RPS8	11
CC	GO:0030666	endocytic vesicle membrane	20/313	196/19518	5.7191e-11	7.59824e-10	3.93887e-10	UBA52/RPS27A/UBB/UBC/APOE/CD9/TYRP1/APOB/HLA-A/RAB7A/TF/RAC2/CLTC/LAMP1/SCARB1/RAB32/RAB38/RAB11B/RAB10/LRP1	20
CC	GO:0022626	cytosolic ribosome	15/313	100/19518	6.34337e-11	8.19352e-10	4.24746e-10	UBA52/RPS27A/RPS16/RPS18/RPS4X/RPS4Y1/RPS4Y2/RPS3A/RPS25/RPS13/RPLP0/RPLP0P6/RPL5/RPS8/RPL17	15
CC	GO:0005832	chaperonin-containing T-complex	7/313	11/19518	7.96901e-11	1.00151e-09	5.19176e-10	CCT6A/TCP1/CCT3/CCT2/CCT8/CCT4/CCT5	7
CC	GO:0031253	cell projection membrane	26/313	349/19518	9.06814e-11	1.10965e-09	5.75237e-10	SPTBN1/SLC7A5/CD44/EEF1A1/TLN1/HSP90AA1/CFL1/MSN/DPP4/CTNNB1/CSPG4/RAC1/RHOA/MYO1C/ITGAV/GPI/EZR/EPB41L3/MYO1D/CORO1C/ITGB1/GNA13/SEPTIN2/ITGB3/EHD1/UTRN	26
CC	GO:0098858	actin-based cell projection	21/313	225/19518	1.01261e-10	1.20734e-09	6.25878e-10	SLC7A5/CD44/MSN/CTNNB1/CLIC4/ATP6V1A/MYO1C/ITGAV/FARP1/EZR/CNP/ATP6V1B2/CDC42/MYO1D/MYO1B/ITGB1/DYNC1H1/RDX/ITGB3/UTRN/APP	21
CC	GO:0070820	tertiary granule	18/313	164/19518	1.59877e-10	1.85857e-09	9.63468e-10	CD59/HP/STOM/CTSD/ALDOA/STX7/LGALS3/RAC1/RHOA/LAMP1/ADAM10/RAP2B/SPTAN1/TSPAN14/KCNAB2/QSOX1/ASAH1/IDH1	18
CC	GO:0033162	melanosome membrane	8/313	21/19518	6.79097e-10	7.34372e-09	3.80693e-09	PMEL/TYRP1/TYR/RAB7A/RAB32/RAB38/RAB27A/OCA2	8
CC	GO:0045009	chitosome	8/313	21/19518	6.79097e-10	7.34372e-09	3.80693e-09	PMEL/TYRP1/TYR/RAB7A/RAB32/RAB38/RAB27A/OCA2	8
CC	GO:0090741	pigment granule membrane	8/313	21/19518	6.79097e-10	7.34372e-09	3.80693e-09	PMEL/TYRP1/TYR/RAB7A/RAB32/RAB38/RAB27A/OCA2	8
CC	GO:0031256	leading edge membrane	18/313	180/19518	7.40983e-10	7.83084e-09	4.05945e-09	SPTBN1/CD44/EEF1A1/TLN1/CFL1/DPP4/CSPG4/RAC1/RHOA/MYO1C/ITGAV/EZR/EPB41L3/CDC42/MYO1D/CORO1C/ITGB1/ITGB3	18
CC	GO:0030496	midbody	19/313	203/19518	7.66993e-10	7.92559e-09	4.10857e-09	ANXA2/PDCD6IP/GNAI2/CLIC4/HSPA5/CTNND1/RHOA/IQGAP1/ANXA11/MYH10/RAN/GNAI3/HSP90B1/CDC42/RALA/TSG101/SEPTIN2/HNRNPU/RDX	19
CC	GO:0042581	specific granule	17/313	160/19518	8.6591e-10	8.75322e-09	4.53761e-09	CD59/HP/STOM/CTSD/VCL/ITGAV/ANXA11/ADAM10/RAP2B/RAB27A/SPTAN1/TSPAN14/TOLLIP/KCNAB2/QSOX1/KPNB1/BST1	17
CC	GO:0101031	chaperone complex	10/313	42/19518	9.10659e-10	9.00971e-09	4.67057e-09	HSPA8/HSP90AB1/CCT6A/TCP1/CCT3/CCT2/CCT8/STIP1/CCT4/CCT5	10
CC	GO:0045335	phagocytic vesicle	16/313	141/19518	1.0341e-09	1.00179e-08	5.19318e-09	ACTG1/HLA-A/RAB7A/GSN/VIM/RAC2/LAMP1/RAB32/RAB38/MYO1C/ITGAV/ANXA11/CDC42/RAB11B/RAB11A/RAB10	16
CC	GO:0005903	brush border	14/313	105/19518	1.37722e-09	1.30695e-08	6.77515e-09	ACTB/HSP90AA1/MYH9/CLIC1/MME/FLNA/MYL6/MYO1C/ACTN1/EZR/MYO1D/MYO1B/ACTR3/GNA13	14
CC	GO:0009925	basal plasma membrane	21/313	266/19518	2.19351e-09	2.03996e-08	1.0575e-08	CD81/ANXA2/SLC3A2/SLC7A5/CD44/HSP90AA1/ATP1A1/MSN/ENPP1/ATP1B3/CTNNB1/TF/MYO1C/IQGAP1/ANXA1/EZR/MYO1D/BSG/SLC1A3/FLOT1/LRP1	21
CC	GO:0098562	cytoplasmic side of membrane	18/313	193/19518	2.29054e-09	2.08843e-08	1.08263e-08	EEF1A1/EEF1A2/MYH9/GNAI2/GNB1/RAC1/RHOA/IQGAP1/GNB2/FARP1/GNAI3/EZR/GNA13/KCNAB2/GNAS/GNAQ/DNAJA1/CDH1	18
CC	GO:0098978	glutamatergic synapse	26/313	410/19518	2.86914e-09	2.56568e-08	1.33003e-08	ACTB/APOE/HSPA8/SPTBN1/YWHAZ/LAMA5/PFN1/CTNNB1/RAC1/RAC3/CTNND1/RHOA/RAP1B/ADAM10/FARP1/ACTN1/CDC42/PLXNC1/VCP/ITGB1/RAB11A/ITGB3/BCAN/CDH1/NAPA/FLOT1	26
CC	GO:0045177	apical part of cell	27/313	446/19518	3.82044e-09	3.3519e-08	1.7376e-08	ACTG1/FN1/SLC3A2/SLC7A5/CD44/HSP90AA1/ATP1A1/MSN/DPP4/ATP1B3/CTNNB1/CSPG4/TF/CLIC4/ATP6V1A/IQGAP1/ANXA1/EZR/CTSK/ATP6V1B2/RAB27A/CDC42/MYO1B/GNAS/RDX/ITGB3/APP	27
CC	GO:0042383	sarcolemma	15/313	136/19518	5.15295e-09	4.43726e-08	2.30025e-08	ANXA2/ATP1A1/AHNAK/VCL/COL6A1/LAMP1/ANXA1/CORO1C/ITGB1/RDX/BSG/UTRN/FLOT1/COL6A2/COL6A3	15
CC	GO:0031234	extrinsic component of cytoplasmic side of plasma membrane	12/313	80/19518	5.33229e-09	4.50821e-08	2.33702e-08	GNAI2/GNB1/RAC1/RHOA/IQGAP1/GNB2/FARP1/GNAI3/GNA13/KCNAB2/GNAS/GNAQ	12
CC	GO:0045178	basal part of cell	21/313	285/19518	7.50255e-09	6.2298e-08	3.22948e-08	CD81/ANXA2/SLC3A2/SLC7A5/CD44/HSP90AA1/ATP1A1/MSN/ENPP1/ATP1B3/CTNNB1/TF/MYO1C/IQGAP1/ANXA1/EZR/MYO1D/BSG/SLC1A3/FLOT1/LRP1	21
CC	GO:0005912	adherens junction	17/313	185/19518	8.05332e-09	6.56981e-08	3.40574e-08	ACTB/SDCBP/ANXA2/TLN1/MYH9/MSN/VCL/CTNNB1/CTNNA1/CTNND1/ADAM10/ANXA1/EZR/RAB10/RDX/CDH1/FLOT1	17
CC	GO:0098636	protein complex involved in cell adhesion	10/313	57/19518	2.16057e-08	1.73218e-07	8.9795e-08	LAMA1/LAMC1/LGALS1/PLP1/LAMB1/NID1/ITGAV/LAMB2/ITGB1/ITGB3	10
CC	GO:0031091	platelet alpha granule	12/313	91/19518	2.38601e-08	1.8805e-07	9.74839e-08	FN1/CD9/ALDOA/ACTN4/SERPINE2/ACTN1/QSOX1/ITGB3/APLP2/A2M/THBS1/APP	12
CC	GO:0015935	small ribosomal subunit	11/313	74/19518	2.57654e-08	1.99682e-07	1.03514e-07	UBA52/RPS27A/RPS16/RPS18/RPS4X/RPS4Y1/RPS4Y2/RPS3A/RPS25/RPS13/RPS8	11
CC	GO:0001726	ruffle	16/313	181/19518	3.86248e-08	2.94435e-07	1.52633e-07	EEF1A1/TLN1/MYH9/CFL1/CSPG4/RAC1/RHOA/MYO1C/ITGAV/IQGAP1/ACTN1/EZR/ATP6V1B2/CORO1C/ITGB1/ITGB3	16
CC	GO:0009898	cytoplasmic side of plasma membrane	15/313	159/19518	4.3458e-08	3.25935e-07	1.68962e-07	MYH9/GNAI2/GNB1/RAC1/RHOA/IQGAP1/GNB2/FARP1/GNAI3/EZR/GNA13/KCNAB2/GNAS/GNAQ/CDH1	15
CC	GO:0016323	basolateral plasma membrane	18/313	234/19518	4.70476e-08	3.47256e-07	1.80015e-07	CD81/ANXA2/SLC3A2/SLC7A5/CD44/HSP90AA1/ATP1A1/MSN/ENPP1/ATP1B3/CTNNB1/IQGAP1/ANXA1/EZR/MYO1D/BSG/FLOT1/LRP1	18
CC	GO:0005581	collagen trimer	11/313	85/19518	1.12455e-07	8.17057e-07	4.23556e-07	COL4A2/COL18A1/COL4A1/COL6A1/COL11A1/COL5A2/COL1A1/C1QTNF3/COL1A2/COL6A2/COL6A3	11
CC	GO:0005834	heterotrimeric G-protein complex	7/313	26/19518	1.29165e-07	9.24029e-07	4.7901e-07	GNAI2/GNB1/GNB2/GNAI3/GNA13/GNAS/GNAQ	7
CC	GO:0030175	filopodium	12/313	108/19518	1.65413e-07	1.16541e-06	6.04142e-07	MSN/ITGAV/FARP1/EZR/CDC42/MYO1B/ITGB1/DYNC1H1/RDX/ITGB3/UTRN/APP	12
CC	GO:0044391	ribosomal subunit	15/313	185/19518	3.19856e-07	2.21989e-06	1.15078e-06	UBA52/RPS27A/RPS16/RPS18/RPS4X/RPS4Y1/RPS4Y2/RPS3A/RPS25/RPS13/RPLP0/RPLP0P6/RPL5/RPS8/RPL17	15
CC	GO:0098862	cluster of actin-based cell projections	14/313	162/19518	3.65147e-07	2.49696e-06	1.29441e-06	ACTB/HSP90AA1/MYH9/CLIC1/MME/FLNA/MYL6/MYO1C/ACTN1/EZR/MYO1D/MYO1B/ACTR3/GNA13	14
CC	GO:0005769	early endosome	23/313	423/19518	3.87449e-07	2.61107e-06	1.35356e-06	APOC3/ANXA2/APOE/APOB/HLA-A/MME/EHD4/STX7/TF/RAB32/RAB38/ANXA1/RAB5C/MYO1D/TSG101/MYO1B/RAB1A/TOLLIP/EHD1/VPS28/FLOT1/LRP1/APP	23
CC	GO:0043202	lysosomal lumen	11/313	98/19518	4.90889e-07	3.2609e-06	1.69043e-06	HSPG2/HSPA8/APOB/CTSD/HSP90AA1/CSPG4/AGRN/CTSK/TPP1/ASAH1/BCAN	11
CC	GO:1905360	GTPase complex	7/313	32/19518	6.08531e-07	3.98545e-06	2.06603e-06	GNAI2/GNB1/GNB2/GNAI3/GNA13/GNAS/GNAQ	7
CC	GO:0032587	ruffle membrane	11/313	101/19518	6.67278e-07	4.3095e-06	2.23401e-06	EEF1A1/TLN1/CFL1/RAC1/RHOA/MYO1C/ITGAV/EZR/CORO1C/ITGB1/ITGB3	11
CC	GO:0098644	complex of collagen trimers	6/313	21/19518	7.18229e-07	4.57502e-06	2.37166e-06	COL4A2/COL4A1/COL11A1/COL5A2/COL1A1/COL1A2	6
CC	GO:0031258	lamellipodium membrane	6/313	22/19518	9.74296e-07	6.12226e-06	3.17374e-06	CD44/CFL1/DPP4/CSPG4/ITGAV/ITGB3	6
CC	GO:0005884	actin filament	11/313	105/19518	9.88195e-07	6.12681e-06	3.17609e-06	ACTG1/RAC1/RAC2/RAC3/PLS3/MYO1C/IQGAP1/ANXA1/ACTN1/EZR/MYO1B	11
CC	GO:0016324	apical plasma membrane	21/313	381/19518	1.01057e-06	6.18308e-06	3.20526e-06	FN1/SLC3A2/SLC7A5/CD44/HSP90AA1/ATP1A1/MSN/DPP4/ATP1B3/CSPG4/TF/ATP6V1A/IQGAP1/ANXA1/EZR/CTSK/ATP6V1B2/RAB27A/GNAS/RDX/ITGB3	21
CC	GO:0001931	uropod	5/313	13/19518	1.18975e-06	7.18485e-06	3.72457e-06	MYH9/MSN/EZR/BST1/FLOT1	5
CC	GO:0031254	cell trailing edge	5/313	14/19518	1.82644e-06	1.08884e-05	5.64447e-06	MYH9/MSN/EZR/BST1/FLOT1	5
CC	GO:0032154	cleavage furrow	8/313	54/19518	2.19214e-06	1.29031e-05	6.68889e-06	MYH9/RHOA/MYH10/RALA/ITGB1/SEPTIN2/RAB11A/RDX	8
CC	GO:0034364	high-density lipoprotein particle	6/313	27/19518	3.61269e-06	2.09987e-05	1.08856e-05	APOC3/APOE/APOB/PON1/HPR/PLTP	6
CC	GO:0005802	trans-Golgi network	16/313	255/19518	3.92337e-06	2.25231e-05	1.16758e-05	MME/FLNA/RAC1/CLTC/RAB32/RAB38/PLOD3/MYO1B/RAB11A/RAB10/RAB6A/MLANA/CDH1/TGFBI/APP/POSTN	16
CC	GO:0055037	recycling endosome	14/313	200/19518	4.52659e-06	2.56691e-05	1.33067e-05	HLA-A/EHD4/STX7/TF/RAC1/RAN/RAP2B/ITGB1/RAB11B/RAB11A/RAB10/TPP1/EHD1/APP	14
CC	GO:0005840	ribosome	15/313	229/19518	4.67696e-06	2.62022e-05	1.35831e-05	UBA52/RPS27A/RPS16/RPS18/RPS4X/RPS4Y1/RPS4Y2/RPS3A/RPS25/RPS13/RPLP0/RPLP0P6/RPL5/RPS8/RPL17	15
CC	GO:0001772	immunological synapse	7/313	43/19518	5.00868e-06	2.77266e-05	1.43733e-05	CD81/PDCD6IP/MYH9/STX7/LGALS3/ARHGDIA/EZR	7
CC	GO:0098637	protein complex involved in cell-matrix adhesion	5/313	17/19518	5.42626e-06	2.96848e-05	1.53884e-05	LAMA1/LAMC1/LAMB1/NID1/LAMB2	5
CC	GO:0030016	myofibril	15/313	233/19518	5.77283e-06	3.12136e-05	1.61809e-05	ACTG1/SPTBN1/HSPB1/CRYAB/ENO1/ALDOA/ACTN4/AHNAK/VCL/FLNA/CTNNB1/ARF1/ACTN1/CORO1C/MMP2	15
CC	GO:0035580	specific granule lumen	8/313	62/19518	6.37416e-06	3.40688e-05	1.7661e-05	HP/CTSD/VCL/RAB27A/SPTAN1/TOLLIP/QSOX1/KPNB1	8
CC	GO:0031528	microvillus membrane	6/313	30/19518	6.9591e-06	3.67725e-05	1.90626e-05	SLC7A5/MSN/CTNNB1/ITGAV/EZR/ITGB3	6
CC	GO:0043292	contractile fiber	15/313	243/19518	9.57596e-06	5.00317e-05	2.59361e-05	ACTG1/SPTBN1/HSPB1/CRYAB/ENO1/ALDOA/ACTN4/AHNAK/VCL/FLNA/CTNNB1/ARF1/ACTN1/CORO1C/MMP2	15
CC	GO:0031093	platelet alpha granule lumen	8/313	67/19518	1.14717e-05	5.92705e-05	3.07254e-05	FN1/ALDOA/ACTN4/ACTN1/QSOX1/A2M/THBS1/APP	8
CC	GO:0097197	tetraspanin-enriched microdomain	4/313	10/19518	1.26256e-05	6.45157e-05	3.34445e-05	CD81/ADAM10/TSPAN9/TSPAN14	4
CC	GO:0030133	transport vesicle	20/313	425/19518	1.91302e-05	9.66907e-05	5.01238e-05	CD59/PDCD6/HLA-A/RAB7A/MME/STX7/CLTC/LAMP1/ATP6V1A/LGI3/ATP6V1B2/RAB27A/RAB1A/SEPTIN2/RAB11B/RAB11A/RAB10/RAB6A/SNTB2/APP	20
CC	GO:0044291	cell-cell contact zone	8/313	72/19518	1.9641e-05	9.8205e-05	5.09087e-05	AHNAK/VCL/CTNNB1/CTNNA1/RAP2B/ACTN1/ITGB1/FLOT1	8
CC	GO:0034358	plasma lipoprotein particle	6/313	36/19518	2.10537e-05	0.000103052	5.34216e-05	APOC3/APOE/APOB/PON1/HPR/PLTP	6
CC	GO:1990777	lipoprotein particle	6/313	36/19518	2.10537e-05	0.000103052	5.34216e-05	APOC3/APOE/APOB/PON1/HPR/PLTP	6
CC	GO:0031594	neuromuscular junction	8/313	73/19518	2.17547e-05	0.000104288	5.4062e-05	MYH9/LAMA5/P2RX7/SERPINE2/LAMB2/ITGB1/UTRN/APP	8
CC	GO:0032153	cell division site	8/313	73/19518	2.17547e-05	0.000104288	5.4062e-05	MYH9/RHOA/MYH10/RALA/ITGB1/SEPTIN2/RAB11A/RDX	8
CC	GO:1904724	tertiary granule lumen	7/313	55/19518	2.67568e-05	0.000126958	6.58143e-05	HP/CTSD/ALDOA/SPTAN1/QSOX1/ASAH1/IDH1	7
CC	GO:0071682	endocytic vesicle lumen	5/313	23/19518	2.72642e-05	0.000128059	6.6385e-05	APOE/APOB/HP/HSP90AA1/HSP90B1	5
CC	GO:0005583	fibrillar collagen trimer	4/313	12/19518	2.90136e-05	0.000133578	6.92457e-05	COL11A1/COL5A2/COL1A1/COL1A2	4
CC	GO:0098643	banded collagen fibril	4/313	12/19518	2.90136e-05	0.000133578	6.92457e-05	COL11A1/COL5A2/COL1A1/COL1A2	4
CC	GO:0032994	protein-lipid complex	6/313	39/19518	3.3869e-05	0.000154403	8.00412e-05	APOC3/APOE/APOB/PON1/HPR/PLTP	6
CC	GO:0030670	phagocytic vesicle membrane	8/313	78/19518	3.54063e-05	0.000159844	8.2862e-05	HLA-A/RAB7A/RAC2/LAMP1/RAB32/RAB38/RAB11B/RAB10	8
CC	GO:0005874	microtubule	20/313	461/19518	5.99642e-05	0.000268109	0.000138986	TUBB/TUBB8/TUBA4A/CLTC/IQGAP1/CCT6A/TCP1/TUBB2A/TUBB2B/KCNAB2/CCT3/RAB11A/HNRNPU/CCT2/CCT8/DYNC1H1/SNTB2/TUBA1C/CCT4/CCT5	20
CC	GO:0009897	external side of plasma membrane	19/313	426/19518	6.35979e-05	0.000281648	0.000146004	MFGE8/ANXA5/CD9/CD59/SLC7A5/HLA-A/TF/LAMP1/P2RX7/ITGAV/SERPINE2/MCAM/ANXA1/CTSK/ITGB1/ITGB3/P4HB/THBS1/FLOT1	19
CC	GO:0070382	exocytic vesicle	13/313	225/19518	7.41286e-05	0.000325187	0.000168574	RAB7A/MME/STX7/LAMP1/ATP6V1A/LGI3/ATP6V1B2/RAB27A/SEPTIN2/RAB11B/RAB10/RAB6A/APP	13
CC	GO:0016328	lateral plasma membrane	7/313	65/19518	8.00601e-05	0.000347925	0.000180362	ATP1A1/CTNNB1/MYO1C/IQGAP1/ANXA1/CORO1C/CDH1	7
CC	GO:0005770	late endosome	15/313	296/19518	9.35948e-05	0.000402978	0.000208901	ANXA2/APOE/HSPA8/PMEL/ANXA6/CD63/RAB7A/STX7/TF/LAMP1/RAB27A/TSG101/RAB11A/MVB12A/VPS28	15
CC	GO:0005771	multivesicular body	7/313	67/19518	9.73118e-05	0.000415138	0.000215204	APOE/PMEL/CD63/LAMP1/RAB27A/TSG101/RAB11A	7
CC	GO:0035579	specific granule membrane	8/313	91/19518	0.00010721	0.000450054	0.000233305	CD59/STOM/ITGAV/ADAM10/RAP2B/TSPAN14/KCNAB2/BST1	8
CC	GO:0030662	coated vesicle membrane	12/313	202/19518	0.000107432	0.000450054	0.000233305	APOE/HSPA8/CD9/CD59/TYRP1/APOB/PDCD6/HLA-A/TF/CLTC/ATP6V1A/ATP6V1B2	12
CC	GO:0043209	myelin sheath	6/313	49/19518	0.000126899	0.000526859	0.00027312	ANXA2/HSP90AA1/PLP1/CNP/MYO1D/ITGB1	6
CC	GO:0098685	Schaffer collateral - CA1 synapse	8/313	94/19518	0.000134721	0.000554384	0.000287389	ACTG1/ACTB/CTNNB1/CTNND1/ARHGDIA/RALA/TUBB2B/ITGB1	8
CC	GO:0098791	Golgi apparatus subcompartment	17/313	378/19518	0.000139458	0.000568843	0.000294884	HLA-A/MME/FLNA/RAC1/CLTC/RAB32/RAB38/PLOD3/MYO1B/RAB11A/RAB10/RAB6A/MLANA/CDH1/TGFBI/APP/POSTN	17
CC	GO:0031143	pseudopodium	4/313	18/19518	0.000166216	0.000669666	0.00034715	MSN/ACTN4/ACTN1/CNP	4
CC	GO:0030135	coated vesicle	15/313	312/19518	0.000167057	0.000669666	0.00034715	APOE/HSPA8/CD9/CD59/TYRP1/APOB/PDCD6/HLA-A/TF/CLTC/ATP6V1A/ADAM10/ATP6V1B2/RAB27A/APP	15
CC	GO:0030017	sarcomere	12/313	213/19518	0.000176737	0.000702416	0.000364127	SPTBN1/HSPB1/CRYAB/ENO1/ALDOA/ACTN4/FLNA/CTNNB1/ARF1/ACTN1/CORO1C/MMP2	12
CC	GO:0016459	myosin complex	6/313	54/19518	0.000219165	0.000863658	0.000447714	MYH9/MYL6/MYO1C/MYH10/MYO1D/MYO1B	6
CC	GO:0055038	recycling endosome membrane	8/313	102/19518	0.000237659	0.000921721	0.000477814	HLA-A/EHD4/RAC1/RAP2B/RAB11B/RAB11A/RAB10/EHD1	8
CC	GO:0036464	cytoplasmic ribonucleoprotein granule	13/313	253/19518	0.000237864	0.000921721	0.000477814	ACTB/TUBB/RAC1/IQGAP1/RPS4X/CDC42/VCP/NCL/RPLP0/HNRNPU/KPNB1/PCBP1/HNRNPK	13
CC	GO:0005811	lipid droplet	8/313	103/19518	0.000254143	0.000976665	0.000506296	ANXA2/GAPDH/APOB/RAB7A/RAP1B/RAB5C/VCP/EHD1	8
CC	GO:0031430	M band	4/313	20/19518	0.000256598	0.000978018	0.000506997	SPTBN1/CRYAB/ENO1/ALDOA	4
CC	GO:0035577	azurophil granule membrane	6/313	58/19518	0.000325539	0.0012307	0.000637984	CD63/STOM/LAMP1/RAP1B/RAB5C/CPNE3	6
CC	GO:0030665	clathrin-coated vesicle membrane	9/313	136/19518	0.000352848	0.00132318	0.000685927	APOE/HSPA8/CD9/TYRP1/APOB/TF/CLTC/ATP6V1A/ATP6V1B2	9
CC	GO:0031904	endosome lumen	5/313	39/19518	0.000378166	0.00140678	0.000729263	CD63/APOB/CTSD/CTSK/APP	5
CC	GO:0035770	ribonucleoprotein granule	13/313	271/19518	0.000459664	0.00169638	0.000879391	ACTB/TUBB/RAC1/IQGAP1/RPS4X/CDC42/VCP/NCL/RPLP0/HNRNPU/KPNB1/PCBP1/HNRNPK	13
CC	GO:0098984	neuron to neuron synapse	16/313	382/19518	0.000479114	0.00175423	0.000909383	SDCBP/SPTBN1/CRYAB/YWHAZ/ATP1A1/CTNNB1/CTNND1/ADAM10/ARF1/RPS18/PLXNC1/RPS25/ITGB1/RPS13/RPLP0/PCBP1	16
CC	GO:0000813	ESCRT I complex	3/313	11/19518	0.000612597	0.00220592	0.00114354	TSG101/MVB12A/VPS28	3
CC	GO:0034663	endoplasmic reticulum chaperone complex	3/313	11/19518	0.000612597	0.00220592	0.00114354	HSPA5/HSP90B1/P4HB	3
CC	GO:0032279	asymmetric synapse	15/313	353/19518	0.00061671	0.00220592	0.00114354	SDCBP/SPTBN1/CRYAB/ATP1A1/CTNNB1/CTNND1/ADAM10/ARF1/RPS18/PLXNC1/RPS25/ITGB1/RPS13/RPLP0/PCBP1	15
CC	GO:0043296	apical junction complex	9/313	150/19518	0.0007199	0.00255537	0.00132469	ACTG1/ACTB/PDCD6IP/CTNNB1/CTNNA1/CTNND1/RHOA/RAP2B/CDH1	9
CC	GO:0030136	clathrin-coated vesicle	11/313	215/19518	0.00073391	0.00258537	0.00134023	APOE/HSPA8/CD9/TYRP1/APOB/TF/CLTC/ATP6V1A/ADAM10/ATP6V1B2/RAB27A	11
CC	GO:0042627	chylomicron	3/313	12/19518	0.000807125	0.0028219	0.00146285	APOC3/APOE/APOB	3
CC	GO:0031902	late endosome membrane	9/313	155/19518	0.000909512	0.00315614	0.00163612	ANXA2/PMEL/ANXA6/CD63/RAB7A/RAB27A/TSG101/MVB12A/VPS28	9
CC	GO:0016363	nuclear matrix	8/313	127/19518	0.00102974	0.00354689	0.00183868	ACTB/ANXA2/CFL1/S100A10/VIM/CLIC4/LMNA/HNRNPU	8
CC	GO:0030669	clathrin-coated endocytic vesicle membrane	6/313	73/19518	0.00112043	0.00380292	0.00197141	APOE/CD9/TYRP1/APOB/TF/CLTC	6
CC	GO:0070821	tertiary granule membrane	6/313	73/19518	0.00112043	0.00380292	0.00197141	CD59/STOM/ADAM10/RAP2B/TSPAN14/KCNAB2	6
CC	GO:0014704	intercalated disc	5/313	50/19518	0.00120548	0.00406195	0.00210568	VCL/CTNNB1/CTNNA1/ACTN1/ITGB1	5
CC	GO:0043025	neuronal cell body	18/313	500/19518	0.00126153	0.00422023	0.00218774	UBB/SLC3A2/APOE/APOB/SLC1A4/CRYAB/HSP90AA1/NQO1/HSP90AB1/MME/FLNA/RAC3/DIP2B/P2RX7/CDC42/MYO1D/SLC1A3/APP	18
CC	GO:0002102	podosome	4/313	30/19518	0.00127939	0.0042494	0.00220286	GSN/VCL/WDR1/HNRNPK	4
CC	GO:0030673	axolemma	3/313	14/19518	0.00130402	0.00430051	0.00222935	SPTBN1/EPB41L3/MYO1D	3
CC	GO:0031312	extrinsic component of organelle membrane	5/313	51/19518	0.00131922	0.00431998	0.00223944	UBB/UBC/ATP6V1A/ANXA1/ATP6V1B2	5
CC	GO:0008305	integrin complex	4/313	31/19518	0.00145057	0.00468413	0.00242822	PLP1/ITGAV/ITGB1/ITGB3	4
CC	GO:0016342	catenin complex	4/313	31/19518	0.00145057	0.00468413	0.00242822	CTNNB1/CTNNA1/CTNND1/CDH1	4
CC	GO:0032432	actin filament bundle	6/313	78/19518	0.00158159	0.00507201	0.00262929	CRYAB/MYH9/FLNA/PLS3/MYH10/ACTN1	6
CC	GO:0005790	smooth endoplasmic reticulum	4/313	32/19518	0.00163708	0.00517852	0.00268451	APOB/HSPA5/MYO1D/APP	4
CC	GO:0070971	endoplasmic reticulum exit site	4/313	32/19518	0.00163708	0.00517852	0.00268451	APOB/PDCD6IP/PDCD6/HLA-A	4
CC	GO:0031672	A band	4/313	33/19518	0.00183963	0.00577991	0.00299626	SPTBN1/CRYAB/ENO1/ALDOA	4
CC	GO:0043197	dendritic spine	9/313	175/19518	0.00211285	0.0065938	0.00341818	CRYAB/RAC1/CTNND1/RHOA/FARP1/ACTN1/CDC42/ITGB1/APP	9
CC	GO:0008021	synaptic vesicle	10/313	210/19518	0.0021536	0.00667615	0.00346087	RAB7A/MME/STX7/LAMP1/ATP6V1A/LGI3/ATP6V1B2/SEPTIN2/RAB11B/APP	10
CC	GO:0005901	caveola	6/313	83/19518	0.0021746	0.00669661	0.00347147	CTNNB1/CTNNA1/SCARB1/CORO1C/CDH1/FLOT1	6
CC	GO:0022625	cytosolic large ribosomal subunit	5/313	58/19518	0.00234941	0.00711186	0.00368674	UBA52/RPLP0/RPLP0P6/RPL5/RPL17	5
CC	GO:0031092	platelet alpha granule membrane	3/313	17/19518	0.00235085	0.00711186	0.00368674	CD9/ITGB3/APLP2	3
CC	GO:0099572	postsynaptic specialization	14/313	364/19518	0.00235925	0.00711186	0.00368674	SDCBP/HSPA8/SPTBN1/CRYAB/ATP1A1/CTNNB1/CTNND1/ADAM10/ARF1/RPS18/RPS25/RPS13/RPLP0/PCBP1	14
CC	GO:0044309	neuron spine	9/313	178/19518	0.00237062	0.00711186	0.00368674	CRYAB/RAC1/CTNND1/RHOA/FARP1/ACTN1/CDC42/ITGB1/APP	9
CC	GO:0044853	plasma membrane raft	7/313	114/19518	0.00243141	0.00724747	0.00375704	CTNNB1/CTNNA1/SCARB1/EZR/CORO1C/CDH1/FLOT1	7
CC	GO:0001533	cornified envelope	5/313	59/19518	0.00253384	0.00750469	0.00389037	KRT1/ANXA2/HSPB1/ANXA1/NCL	5
CC	GO:0034399	nuclear periphery	8/313	147/19518	0.00260228	0.00765861	0.00397017	ACTB/ANXA2/CFL1/S100A10/VIM/CLIC4/LMNA/HNRNPU	8
CC	GO:0031527	filopodium membrane	3/313	18/19518	0.00278777	0.00810196	0.0042	ITGAV/ITGB3/UTRN	3
CC	GO:0043020	NADPH oxidase complex	3/313	18/19518	0.00278777	0.00810196	0.0042	RAC1/RAC2/RAC3	3
CC	GO:0045171	intercellular bridge	6/313	89/19518	0.00309151	0.0089289	0.00462868	TUBB/TUBB8/TUBB2A/TUBB2B/SEPTIN2/QSOX1	6
CC	GO:0014069	postsynaptic density	13/313	339/19518	0.00341951	0.00981527	0.00508817	SDCBP/SPTBN1/CRYAB/ATP1A1/CTNNB1/CTNND1/ADAM10/ARF1/RPS18/RPS25/RPS13/RPLP0/PCBP1	13
CC	GO:0005819	spindle	15/313	421/19518	0.00345365	0.00985245	0.00510744	HSPB1/TUBB/MYH9/TUBB8/CTNNB1/CLTC/ANXA11/HSPA2/CDC42/TUBB2A/TUBB2B/SEPTIN2/RAB11A/HNRNPU/APP	15
MF	GO:0045296	cadherin binding	51/311	333/18369	6.00535e-34	3.47109e-31	2.52225e-31	ANXA2/SLC3A2/HSPA8/SPTBN1/PKM/TLN1/YWHAZ/MYH9/ENO1/HSPA1A/ALDOA/CLIC1/HSP90AB1/YWHAE/EHD4/AHNAK/VCL/FLNA/PFN1/CTNNB1/CTNNA1/HSPA5/LDHA/CTNND1/IQGAP1/RAN/YWHAB/PRDX1/ANXA1/EEF2/EZR/SPTAN1/MYO1B/RAB1A/ITGB1/PFKP/SEPTIN2/RAB11B/RAB10/CCT8/RDX/EHD1/IDH1/CAPZA1/CDH1/ATIC/EEF1G/BSG/PCBP1/HNRNPK/FASN	51
MF	GO:0005525	GTP binding	43/311	382/18369	3.7718e-23	1.09005e-20	7.92077e-21	ANXA6/EEF1A1/EEF1A1P5/EEF1A2/TUBB/HSP90AA1/GNAI2/RAB7A/EHD4/TUBB8/TUBA4A/RAC1/RAC2/RAC3/RHOA/RAB32/RAB38/RAP1B/RAN/RAP2B/GNAI3/ARF1/ARF3/EEF2/RAB5C/RAB27A/CDC42/RALA/RAB1A/TUBB2A/TUBB2B/GNA13/RHOG/SEPTIN2/RAB11B/RAB11A/RAB10/RAB6A/RAB6B/GNAS/GNAQ/TUBA1C/EHD1	43
MF	GO:0019001	guanyl nucleotide binding	43/311	404/18369	3.48966e-22	5.04256e-20	3.66415e-20	ANXA6/EEF1A1/EEF1A1P5/EEF1A2/TUBB/HSP90AA1/GNAI2/RAB7A/EHD4/TUBB8/TUBA4A/RAC1/RAC2/RAC3/RHOA/RAB32/RAB38/RAP1B/RAN/RAP2B/GNAI3/ARF1/ARF3/EEF2/RAB5C/RAB27A/CDC42/RALA/RAB1A/TUBB2A/TUBB2B/GNA13/RHOG/SEPTIN2/RAB11B/RAB11A/RAB10/RAB6A/RAB6B/GNAS/GNAQ/TUBA1C/EHD1	43
MF	GO:0032561	guanyl ribonucleotide binding	43/311	404/18369	3.48966e-22	5.04256e-20	3.66415e-20	ANXA6/EEF1A1/EEF1A1P5/EEF1A2/TUBB/HSP90AA1/GNAI2/RAB7A/EHD4/TUBB8/TUBA4A/RAC1/RAC2/RAC3/RHOA/RAB32/RAB38/RAP1B/RAN/RAP2B/GNAI3/ARF1/ARF3/EEF2/RAB5C/RAB27A/CDC42/RALA/RAB1A/TUBB2A/TUBB2B/GNA13/RHOG/SEPTIN2/RAB11B/RAB11A/RAB10/RAB6A/RAB6B/GNAS/GNAQ/TUBA1C/EHD1	43
MF	GO:0003924	GTPase activity	39/311	327/18369	5.67239e-22	6.55728e-20	4.76481e-20	EEF1A1/EEF1A1P5/EEF1A2/TUBB/GNAI2/RAB7A/TUBB8/GNB1/RAC1/RAC2/RAC3/RHOA/RAB32/RAB38/RAP1B/RAN/GNB2/RAP2B/GNAI3/ARF1/ARF3/EEF2/RAB5C/RAB27A/CDC42/RALA/RAB1A/TUBB2A/TUBB2B/GNA13/RHOG/SEPTIN2/RAB11B/RAB11A/RAB10/RAB6A/RAB6B/GNAS/GNAQ	39
MF	GO:0005201	extracellular matrix structural constituent	27/311	167/18369	5.91774e-19	5.70076e-17	4.14242e-17	MFGE8/FN1/HSPG2/LAMA1/COL4A2/LAMC1/COL18A1/COL4A1/LAMB1/IGFBP7/LAMA5/SRPX/COL6A1/AGRN/NID1/COL11A1/LAMB2/COL5A2/VWA1/COL1A1/AEBP1/THBS1/COL1A2/TGFBI/COL6A2/COL6A3/POSTN	27
MF	GO:0140662	ATP-dependent protein folding chaperone	16/311	41/18369	2.18207e-18	1.80177e-16	1.30924e-16	HSPA8/HSP90AA1/HSPA1B/HSPA1A/HSP90AB1/HSPA5/HSPA2/HSP90B1/CCT6A/TCP1/CCT3/CCT2/CCT8/HSPA4/CCT4/CCT5	16
MF	GO:0005200	structural constituent of cytoskeleton	21/311	111/18369	1.8988e-16	1.37188e-14	9.96868e-15	ACTG1/ACTB/KRT9/SPTBN1/TLN1/TUBB/MSN/TUBB8/TUBA4A/VIM/AGRN/EPB41L3/SPTAN1/LMNA/ACTR3/TUBB2A/TUBB2B/ARPC1B/TUBA1C/ACTR2/ARPC4	21
MF	GO:0003779	actin binding	37/311	434/18369	5.26736e-16	3.38281e-14	2.4581e-14	SPTBN1/ANXA6/TLN1/MYH9/CFL1/ALDOA/MSN/ACTN4/GSN/VCL/FLNA/PFN1/CTNNA1/CAP1/WDR1/PLS3/MYO1C/IQGAP1/MYH10/ACTN1/EZR/EPB41L3/MYO1D/SPTAN1/CORO1C/MYO1B/ACTR3/ITGB1/ARPC1B/HNRNPU/RDX/SNTB2/ACTR2/CAPZA1/P4HB/ARPC4/UTRN	37
MF	GO:0044183	protein folding chaperone	17/311	67/18369	7.83519e-16	4.52874e-14	3.29078e-14	HSPA8/HSPB1/HSP90AA1/HSPA1B/HSPA1A/HSP90AB1/HSPA5/HSPA2/HSP90B1/CCT6A/TCP1/CCT3/CCT2/CCT8/HSPA4/CCT4/CCT5	17
MF	GO:0003925	G protein activity	14/311	42/18369	4.0999e-15	2.15431e-13	1.56542e-13	RAB7A/RAC1/RAC3/RHOA/RAP1B/RAP2B/RAB5C/RAB27A/CDC42/RALA/RAB1A/RAB11B/RAB11A/RAB10	14
MF	GO:0051015	actin filament binding	25/311	202/18369	7.94182e-15	3.82531e-13	2.77964e-13	SPTBN1/ANXA6/TLN1/MYH9/CFL1/ACTN4/GSN/FLNA/CTNNA1/WDR1/PLS3/MYO1C/IQGAP1/MYH10/ACTN1/EZR/MYO1D/SPTAN1/CORO1C/MYO1B/ACTR3/ARPC1B/ACTR2/CAPZA1/ARPC4	25
MF	GO:0005178	integrin binding	20/311	151/18369	1.1535e-12	5.12866e-11	3.72671e-11	MFGE8/FN1/CD81/CD9/PPIA/TLN1/MYH9/ACTN4/LAMA5/ITGAV/ADAM10/TSPAN4/ACTN1/THBS4/ITGB1/ITGB3/P4HB/THBS1/UTRN/TGFBI	20
MF	GO:0051082	unfolded protein binding	18/311	122/18369	2.44757e-12	1.0105e-10	7.34271e-11	HSPA8/PPIA/CRYAB/HSP90AA1/HSPA1B/HSPA1A/HSP90AB1/HSPA5/HSPA2/HSP90B1/CCT6A/TCP1/CCT3/CCT2/CCT8/DNAJA1/CCT4/CCT5	18
MF	GO:0031625	ubiquitin protein ligase binding	25/311	301/18369	6.37691e-11	2.45724e-09	1.78554e-09	ACTG1/UBA52/RPS27A/UBB/UBC/HSPA8/YWHAZ/TUBB/HSP90AA1/HSPA1B/HSPA1A/HSP90AB1/TPI1/YWHAE/VCL/HSPA5/GPI/RALA/TSG101/TCP1/VCP/TOLLIP/CCT2/RPL5/DNAJA1	25
MF	GO:0044389	ubiquitin-like protein ligase binding	25/311	320/18369	2.34845e-10	8.48378e-09	6.16468e-09	ACTG1/UBA52/RPS27A/UBB/UBC/HSPA8/YWHAZ/TUBB/HSP90AA1/HSPA1B/HSPA1A/HSP90AB1/TPI1/YWHAE/VCL/HSPA5/GPI/RALA/TSG101/TCP1/VCP/TOLLIP/CCT2/RPL5/DNAJA1	25
MF	GO:0048306	calcium-dependent protein binding	12/311	62/18369	4.55209e-10	1.54771e-08	1.12463e-08	ANXA2/ANXA6/PDCD6IP/PDCD6/RAC3/ANXA11/ANXA4/ANXA1/MYO1D/TSG101/CPNE3/A2M	12
MF	GO:0030020	extracellular matrix structural constituent conferring tensile strength	10/311	41/18369	1.18041e-09	3.79044e-08	2.7543e-08	COL4A2/COL18A1/COL4A1/COL6A1/COL11A1/COL5A2/COL1A1/COL1A2/COL6A2/COL6A3	10
MF	GO:0097718	disordered domain specific binding	9/311	36/18369	6.417e-09	1.95212e-07	1.41849e-07	FN1/GAPDH/HSP90AA1/HSPA1A/HSP90AB1/CTNNB1/CLTC/HSPA2/EZR	9
MF	GO:0070325	lipoprotein particle receptor binding	8/311	29/18369	1.94417e-08	5.61865e-07	4.08276e-07	APOC3/APOE/HSPG2/APOB/CLTC/HSP90B1/DNAJA1/LRP1	8
MF	GO:0050840	extracellular matrix binding	10/311	55/18369	2.49731e-08	6.87356e-07	4.99463e-07	LGALS1/LGALS3/AGRN/NID1/ITGAV/COL11A1/ITGB1/ITGB3/THBS1/TGFBI	10
MF	GO:0019003	GDP binding	11/311	73/18369	3.84297e-08	1.00965e-06	7.33657e-07	RAB7A/RHOA/RAP1B/RAN/RAP2B/GNAI3/RAB5C/RAB27A/RALA/RAB11B/RAB10	11
MF	GO:0005543	phospholipid binding	27/311	475/18369	4.34618e-08	1.09221e-06	7.9365e-07	MFGE8/SDCBP/APOC3/ANXA2/ANXA2P2/APOE/ANXA5/HSPA8/SPTBN1/ANXA6/APOB/PON1/TLN1/GSN/PEBP1/MME/PFN1/SCARB1/PLTP/IQGAP1/ANXA11/ANXA4/ANXA1/MYO1B/CPNE3/TPP1/THBS1	27
MF	GO:0001786	phosphatidylserine binding	10/311	62/18369	8.26769e-08	1.99113e-06	1.44684e-06	MFGE8/ANXA2/ANXA2P2/ANXA5/HSPA8/ANXA6/TLN1/MME/SCARB1/THBS1	10
MF	GO:0002020	protease binding	14/311	138/18369	9.50643e-08	2.19789e-06	1.59708e-06	UBC/FN1/ANXA2/ANXA2P2/DPP4/CLTC/ITGAV/VCP/ITGB1/ITGB3/COL1A1/A2M/FLOT1/COL1A2	14
MF	GO:0043394	proteoglycan binding	8/311	36/18369	1.23642e-07	2.74865e-06	1.99729e-06	SDCBP/FN1/APOE/AGRN/NID1/CTSK/THBS1/LRP1	8
MF	GO:0005518	collagen binding	10/311	66/18369	1.52817e-07	3.10588e-06	2.25687e-06	FN1/CD44/COL6A1/NID1/CTSK/ITGB1/AEBP1/THBS1/TGFBI/COL6A2	10
MF	GO:0031489	myosin V binding	6/311	16/18369	1.55832e-07	3.10588e-06	2.25687e-06	RAB27A/RAB11B/RAB11A/RAB10/RAB6A/RAB6B	6
MF	GO:0055102	lipase inhibitor activity	6/311	16/18369	1.55832e-07	3.10588e-06	2.25687e-06	APOC3/ANXA2/ANXA2P2/ANXA5/ANXA4/ANXA1	6
MF	GO:0072341	modified amino acid binding	11/311	85/18369	1.9239e-07	3.70672e-06	2.69346e-06	MFGE8/ANXA2/ANXA2P2/ANXA5/HSPA8/ANXA6/TLN1/MME/SCARB1/THBS1/FASN	11
MF	GO:0023026	MHC class II protein complex binding	7/311	27/18369	2.47513e-07	4.61492e-06	3.3534e-06	CD81/HSPA8/PKM/HSP90AA1/HSP90AB1/YWHAE/ANXA11	7
MF	GO:0003735	structural constituent of ribosome	15/311	177/18369	3.5584e-07	6.42735e-06	4.67039e-06	UBA52/RPS27A/RPS16/RPS18/RPS4X/RPS4Y1/RPS4Y2/RPS3A/RPS25/RPS13/RPLP0/RPLP0P6/RPL5/RPS8/RPL17	15
MF	GO:0001618	virus receptor activity	10/311	77/18369	6.74174e-07	1.18083e-05	8.5804e-06	CD81/HSPA1B/HSPA1A/DPP4/LAMP1/SCARB1/ITGAV/ITGB1/ITGB3/BSG	10
MF	GO:0140272	exogenous protein binding	10/311	78/18369	7.61858e-07	1.29516e-05	9.41119e-06	CD81/HSPA1B/HSPA1A/DPP4/LAMP1/SCARB1/ITGAV/ITGB1/ITGB3/BSG	10
MF	GO:1901681	sulfur compound binding	18/311	269/18369	8.25282e-07	1.36289e-05	9.90339e-06	FN1/APOE/ANXA6/GSTP1/APOB/PPIA/ENPP1/TF/TKT/AGRN/COL11A1/SERPINE2/THBS4/APLP2/THBS1/LRP1/APP/POSTN	18
MF	GO:0004859	phospholipase inhibitor activity	5/311	12/18369	9.67921e-07	1.55405e-05	1.12924e-05	ANXA2/ANXA2P2/ANXA5/ANXA4/ANXA1	5
MF	GO:0023023	MHC protein complex binding	7/311	36/18369	2.04157e-06	3.18927e-05	2.31746e-05	CD81/HSPA8/PKM/HSP90AA1/HSP90AB1/YWHAE/ANXA11	7
MF	GO:0050750	low-density lipoprotein particle receptor binding	6/311	24/18369	2.33625e-06	3.51188e-05	2.55188e-05	APOE/HSPG2/APOB/CLTC/HSP90B1/DNAJA1	6
MF	GO:0044548	S100 protein binding	5/311	14/18369	2.37939e-06	3.51188e-05	2.55188e-05	ANXA2/AHNAK/IQGAP1/ANXA11/EZR	5
MF	GO:0005544	calcium-dependent phospholipid binding	8/311	52/18369	2.43037e-06	3.51188e-05	2.55188e-05	ANXA2/ANXA2P2/ANXA5/ANXA6/ANXA11/ANXA4/ANXA1/CPNE3	8
MF	GO:0017022	myosin binding	9/311	70/18369	2.67623e-06	3.77283e-05	2.7415e-05	GSN/RHOA/RAB27A/RALA/RAB11B/RAB11A/RAB10/RAB6A/RAB6B	9
MF	GO:0048027	mRNA 5'-UTR binding	6/311	26/18369	3.88379e-06	5.34483e-05	3.88379e-05	MYH10/RPS3A/NCL/RPS13/RPL5/CCT5	6
MF	GO:0043236	laminin binding	6/311	28/18369	6.17658e-06	8.30248e-05	6.03294e-05	LGALS1/LGALS3/AGRN/NID1/ITGB1/THBS1	6
MF	GO:0005539	glycosaminoglycan binding	15/311	232/18369	1.03684e-05	0.000136203	9.89712e-05	FN1/APOE/ANXA6/APOB/PPIA/CD44/AGRN/COL11A1/SERPINE2/THBS4/BCAN/APLP2/THBS1/APP/POSTN	15
MF	GO:0001968	fibronectin binding	6/311	31/18369	1.1566e-05	0.000148558	0.000107949	ITGAV/CTSK/MMP2/ITGB1/ITGB3/THBS1	6
MF	GO:0003746	translation elongation factor activity	5/311	19/18369	1.28904e-05	0.00016197	0.000117695	EEF1A1/EEF1A1P5/EEF1A2/EEF2/EEF1G	5
MF	GO:0019843	rRNA binding	8/311	68/18369	1.88808e-05	0.000232194	0.000168722	RPS18/RPS4X/RPS4Y1/RPS4Y2/RPS13/RPLP0/RPLP0P6/RPL5	8
MF	GO:0046790	virion binding	4/311	11/18369	2.42147e-05	0.000285635	0.000207555	ANXA2/ANXA2P2/PPIA/TSG101	4
MF	GO:0048407	platelet-derived growth factor binding	4/311	11/18369	2.42147e-05	0.000285635	0.000207555	COL4A1/COL6A1/COL1A1/COL1A2	4
MF	GO:0031683	G-protein beta/gamma-subunit complex binding	5/311	22/18369	2.8e-05	0.000322943	0.000234665	GNAI2/GNAI3/GNA13/GNAS/GNAQ	5
MF	GO:0000146	microfilament motor activity	6/311	36/18369	2.8495e-05	0.000322943	0.000234665	MYH9/MYL6/MYO1C/MYH10/MYO1D/MYO1B	6
MF	GO:0017166	vinculin binding	4/311	12/18369	3.58381e-05	0.000398355	0.000289462	TLN1/CTNNA1/ACTN1/UTRN	4
MF	GO:0048029	monosaccharide binding	8/311	75/18369	3.88967e-05	0.000424195	0.000308238	ALDOA/GPI/PLOD3/PYGL/PLOD1/PFKP/TALDO1/BSG	8
MF	GO:0004857	enzyme inhibitor activity	18/311	359/18369	4.38525e-05	0.000469384	0.000341075	APOC3/ANXA2/ANXA2P2/ANXA5/GAPDH/C3/PEBP1/LGALS3/SERPINE2/IQGAP1/ANXA4/YWHAB/ANXA1/RPL5/APLP2/A2M/APP/COL6A3	18
MF	GO:0031386	protein tag	4/311	13/18369	5.10768e-05	0.000536771	0.000390041	UBA52/RPS27A/UBB/UBC	4
MF	GO:0019838	growth factor binding	10/311	132/18369	8.45706e-05	0.000872889	0.000634279	SDCBP/COL4A1/IGFBP7/COL6A1/ITGAV/ITGB3/COL1A1/A2M/THBS1/COL1A2	10
MF	GO:0051787	misfolded protein binding	5/311	29/18369	0.000114577	0.00116185	0.000844254	HSPA8/HSPA1B/HSPA1A/HSPA5/HSPA2	5
MF	GO:0001664	G protein-coupled receptor binding	15/311	289/18369	0.000129528	0.00129082	0.000937963	SDCBP/HSPA8/PDCD6IP/C3/GNAI2/HSPA1B/HSPA1A/FLNA/EDNRB/GNAI3/RALA/GNA13/GNAS/GNAQ/DNAJA1	15
MF	GO:0003725	double-stranded RNA binding	7/311	70/18369	0.000179328	0.0017568	0.00127657	SLC3A2/MSN/HSP90AB1/VIM/CLTC/ACTN1/HNRNPU	7
MF	GO:0051020	GTPase binding	15/311	304/18369	0.000224696	0.00216457	0.00157287	SPTBN1/HSP90AA1/ENO1/RAB7A/FLNA/PFN1/GNB1/GDI2/MYO1C/IQGAP1/GNB2/FARP1/CORO1C/EHD1/KPNB1	15
MF	GO:0030246	carbohydrate binding	14/311	273/18369	0.000244569	0.00229483	0.00166752	KRT1/LGALS1/ALDOA/ENPP1/LGALS3/GPI/PLOD3/CLEC11A/PYGL/PLOD1/PFKP/BCAN/TALDO1/BSG	14
MF	GO:0016887	ATP hydrolysis activity	17/311	376/18369	0.000246158	0.00229483	0.00166752	HSPA8/HSP90AA1/ATP1A1/HSPA1B/HSPA1A/HSP90AB1/HSPA5/HSPA2/HSP90B1/CCT6A/TCP1/VCP/CCT3/CCT2/CCT8/CCT4/CCT5	17
MF	GO:0031072	heat shock protein binding	9/311	128/18369	0.000333416	0.00305896	0.00222277	HSPA8/HSPA1B/HSPA1A/HSP90AB1/HSPA5/HSPA2/DNAJA1/STIP1/KPNB1	9
MF	GO:0044325	transmembrane transporter binding	9/311	129/18369	0.000353197	0.00318981	0.00231785	YWHAZ/HSP90AA1/ACTN4/S100A10/YWHAE/FLNA/CTNNB1/ACTN1/KCNAB2	9
MF	GO:0019956	chemokine binding	4/311	22/18369	0.000463312	0.00411991	0.00299371	ITGAV/ITGB1/ITGB3/A2M	4
MF	GO:0016209	antioxidant activity	7/311	82/18369	0.000478562	0.00417312	0.00303237	APOE/GSTP1/HP/NQO1/GSTO1/PRDX1/TXN	7
MF	GO:0015036	disulfide oxidoreductase activity	5/311	39/18369	0.000483736	0.00417312	0.00303237	PGK1/GSTO1/QSOX1/TXN/P4HB	5
MF	GO:0061134	peptidase regulator activity	12/311	230/18369	0.000576113	0.00489696	0.00355834	FN1/ANXA2/GAPDH/C3/PEBP1/SERPINE2/CTSK/VCP/APLP2/A2M/APP/COL6A3	12
MF	GO:0008201	heparin binding	10/311	168/18369	0.000597349	0.00500388	0.00363603	FN1/APOE/APOB/COL11A1/SERPINE2/THBS4/APLP2/THBS1/APP/POSTN	10
MF	GO:0048156	tau protein binding	5/311	43/18369	0.000765333	0.00631946	0.004592	ACTB/APOE/HSP90AA1/HSP90AB1/HSPA2	5
MF	GO:0004867	serine-type endopeptidase inhibitor activity	7/311	92/18369	0.000955407	0.00777782	0.0056517	ANXA2/PEBP1/SERPINE2/APLP2/A2M/APP/COL6A3	7

## Sheet: GO_gsea
ID	Description	setSize	enrichmentScore	NES	pvalue	p.adjust	qvalue	rank	leading_edge	core_enrichment
GO:0070062	extracellular exosome	255	0.800724	1.24175	0.000435186	0.00337269	0.00160332	68	tags=25%, list=22%, signal=108%	ACTG1/ACTB/UBA52/RPS27A/UBB/UBC/KRT9/KRT1/LGALS3BP/MFGE8/SDCBP/FN1/APOC3/CD81/ANXA2/ANXA2P2/SLC3A2/APOE/HSPG2/ANXA5/HSPA8/CD9/PMEL/SPTBN1/GAPDH/ANXA6/GSTP1/CD59/CD63/SLC7A5/APOB/PPIA/PON1/CD44/HP/HPR/STOM/EEF1A1/EEF1A1P5/PDCD6IP/IGSF8/SLC1A4/HSPB1/C3/PKM/TLN1/CRYAB/PDCD6/PGK1/YWHAZ/TUBB/CTSD/COL4A2/TTYH3/PTTG1IP/HSP90AA1/LAMC1/MYH9/HLA-A/LGALS1/ATP1A1/COL18A1/GNAI2/ENO1/CFL1
GO:0043230	extracellular organelle	256	0.799097	1.23858	0.000362276	0.00337269	0.00160332	68	tags=25%, list=22%, signal=109%	ACTG1/ACTB/UBA52/RPS27A/UBB/UBC/KRT9/KRT1/LGALS3BP/MFGE8/SDCBP/FN1/APOC3/CD81/ANXA2/ANXA2P2/SLC3A2/APOE/HSPG2/ANXA5/HSPA8/CD9/PMEL/SPTBN1/GAPDH/ANXA6/GSTP1/CD59/CD63/SLC7A5/APOB/PPIA/PON1/CD44/HP/HPR/STOM/EEF1A1/EEF1A1P5/PDCD6IP/IGSF8/SLC1A4/HSPB1/C3/PKM/TLN1/CRYAB/PDCD6/PGK1/YWHAZ/TUBB/CTSD/COL4A2/TTYH3/PTTG1IP/HSP90AA1/LAMC1/MYH9/HLA-A/LGALS1/ATP1A1/COL18A1/GNAI2/ENO1/CFL1
GO:0065010	extracellular membrane-bounded organelle	256	0.799097	1.23858	0.000362276	0.00337269	0.00160332	68	tags=25%, list=22%, signal=109%	ACTG1/ACTB/UBA52/RPS27A/UBB/UBC/KRT9/KRT1/LGALS3BP/MFGE8/SDCBP/FN1/APOC3/CD81/ANXA2/ANXA2P2/SLC3A2/APOE/HSPG2/ANXA5/HSPA8/CD9/PMEL/SPTBN1/GAPDH/ANXA6/GSTP1/CD59/CD63/SLC7A5/APOB/PPIA/PON1/CD44/HP/HPR/STOM/EEF1A1/EEF1A1P5/PDCD6IP/IGSF8/SLC1A4/HSPB1/C3/PKM/TLN1/CRYAB/PDCD6/PGK1/YWHAZ/TUBB/CTSD/COL4A2/TTYH3/PTTG1IP/HSP90AA1/LAMC1/MYH9/HLA-A/LGALS1/ATP1A1/COL18A1/GNAI2/ENO1/CFL1
GO:1903561	extracellular vesicle	256	0.799097	1.23858	0.000362276	0.00337269	0.00160332	68	tags=25%, list=22%, signal=109%	ACTG1/ACTB/UBA52/RPS27A/UBB/UBC/KRT9/KRT1/LGALS3BP/MFGE8/SDCBP/FN1/APOC3/CD81/ANXA2/ANXA2P2/SLC3A2/APOE/HSPG2/ANXA5/HSPA8/CD9/PMEL/SPTBN1/GAPDH/ANXA6/GSTP1/CD59/CD63/SLC7A5/APOB/PPIA/PON1/CD44/HP/HPR/STOM/EEF1A1/EEF1A1P5/PDCD6IP/IGSF8/SLC1A4/HSPB1/C3/PKM/TLN1/CRYAB/PDCD6/PGK1/YWHAZ/TUBB/CTSD/COL4A2/TTYH3/PTTG1IP/HSP90AA1/LAMC1/MYH9/HLA-A/LGALS1/ATP1A1/COL18A1/GNAI2/ENO1/CFL1
GO:0005615	extracellular space	267	0.801632	1.23448	0.00159231	0.00822692	0.00391093	68	tags=25%, list=22%, signal=132%	ACTG1/ACTB/UBA52/RPS27A/UBB/UBC/KRT9/KRT1/LGALS3BP/MFGE8/SDCBP/FN1/APOC3/CD81/ANXA2/ANXA2P2/SLC3A2/APOE/HSPG2/ANXA5/HSPA8/CD9/PMEL/SPTBN1/GAPDH/ANXA6/GSTP1/CD59/CD63/SLC7A5/APOB/PPIA/PON1/CD44/HP/HPR/STOM/EEF1A1/EEF1A1P5/PDCD6IP/IGSF8/SLC1A4/HSPB1/LAMA1/C3/PKM/TLN1/CRYAB/PDCD6/PGK1/YWHAZ/TUBB/CTSD/COL4A2/TTYH3/PTTG1IP/HSP90AA1/LAMC1/MYH9/HLA-A/LGALS1/ATP1A1/COL18A1/GNAI2/ENO1/CFL1
GO:0005576	extracellular region	269	0.798935	1.22854	0.00151868	0.00822692	0.00391093	68	tags=25%, list=22%, signal=137%	ACTG1/ACTB/UBA52/RPS27A/UBB/UBC/KRT9/KRT1/LGALS3BP/MFGE8/SDCBP/FN1/APOC3/CD81/ANXA2/ANXA2P2/SLC3A2/APOE/HSPG2/ANXA5/HSPA8/CD9/PMEL/SPTBN1/GAPDH/ANXA6/GSTP1/CD59/CD63/SLC7A5/APOB/PPIA/PON1/CD44/HP/HPR/STOM/EEF1A1/EEF1A1P5/PDCD6IP/IGSF8/SLC1A4/HSPB1/LAMA1/C3/PKM/TLN1/CRYAB/PDCD6/PGK1/YWHAZ/TUBB/CTSD/COL4A2/TTYH3/PTTG1IP/HSP90AA1/LAMC1/MYH9/HLA-A/LGALS1/ATP1A1/COL18A1/GNAI2/ENO1/CFL1
GO:0031982	vesicle	275	0.797955	1.21914	0.00323734	0.0143368	0.00681545	71	tags=25%, list=23%, signal=160%	ACTG1/ACTB/UBA52/RPS27A/UBB/UBC/KRT9/KRT1/LGALS3BP/MFGE8/SDCBP/FN1/APOC3/CD81/ANXA2/ANXA2P2/SLC3A2/APOE/HSPG2/ANXA5/HSPA8/CD9/PMEL/SPTBN1/GAPDH/ANXA6/GSTP1/CD59/TYRP1/CD63/SLC7A5/APOB/PPIA/PON1/CD44/HP/HPR/STOM/EEF1A1/EEF1A1P5/PDCD6IP/IGSF8/SLC1A4/HSPB1/C3/PKM/TLN1/CRYAB/PDCD6/PGK1/YWHAZ/TUBB/CTSD/COL4A2/TTYH3/PTTG1IP/HSP90AA1/LAMC1/MYH9/HLA-A/LGALS1/ATP1A1/COL18A1/GNAI2/ENO1/CFL1/TYR/HSPA1B/HSPA…
GO:0031410	cytoplasmic vesicle	162	0.744073	1.17377	0.00672973	0.0231802	0.0110194	39	tags=18%, list=12%, signal=32%	ACTG1/UBA52/RPS27A/UBB/UBC/KRT1/LGALS3BP/MFGE8/SDCBP/FN1/APOC3/ANXA2/ANXA2P2/SLC3A2/APOE/HSPA8/CD9/PMEL/ANXA6/GSTP1/CD59/TYRP1/CD63/APOB/PPIA/CD44/HP/STOM/EEF1A1
GO:0097708	intracellular vesicle	162	0.744073	1.17377	0.00672973	0.0231802	0.0110194	39	tags=18%, list=12%, signal=32%	ACTG1/UBA52/RPS27A/UBB/UBC/KRT1/LGALS3BP/MFGE8/SDCBP/FN1/APOC3/ANXA2/ANXA2P2/SLC3A2/APOE/HSPA8/CD9/PMEL/ANXA6/GSTP1/CD59/TYRP1/CD63/APOB/PPIA/CD44/HP/STOM/EEF1A1
GO:0005886	plasma membrane	171	0.742837	1.16976	0.00829498	0.0257144	0.0122242	32	tags=15%, list=10%, signal=30%	ACTG1/ACTB/UBA52/RPS27A/UBB/UBC/KRT1/MFGE8/SDCBP/FN1/CD81/ANXA2/ANXA2P2/SLC3A2/APOE/HSPG2/ANXA5/HSPA8/CD9/PMEL/SPTBN1/GAPDH/CD59/CD63/SLC7A5/APOB
GO:0071944	cell periphery	205	0.737866	1.15994	0.0151699	0.0427517	0.0203234	50	tags=20%, list=16%, signal=49%	ACTG1/ACTB/UBA52/RPS27A/UBB/UBC/KRT1/LGALS3BP/MFGE8/SDCBP/FN1/APOC3/CD81/ANXA2/ANXA2P2/SLC3A2/APOE/HSPG2/ANXA5/HSPA8/CD9/PMEL/SPTBN1/GAPDH/ANXA6/CD59/CD63/SLC7A5/APOB/CD44/STOM/EEF1A1/PDCD6IP/IGSF8/SLC1A4/HSPB1/LAMA1/C3/PKM/TLN1/CRYAB

## Sheet: KEGG_pathway
ID	Description	GeneRatio	BgRatio	pvalue	p.adjust	qvalue	geneID	Count
hsa04510	Focal adhesion	32/235	203/8644	3.40541e-16	8.44543e-14	5.87882e-14	ACTG1/ACTB/FN1/LAMA1/TLN1/COL4A2/LAMC1/ACTN4/COL4A1/LAMB1/LAMA5/VCL/FLNA/CTNNB1/COL6A1/RAC1/RAC2/RAC3/RHOA/ITGAV/RAP1B/LAMB2/ACTN1/CDC42/THBS4/ITGB1/ITGB3/COL1A1/THBS1/COL1A2/COL6A2/COL6A3	32
hsa05132	Salmonella infection	34/235	249/8644	3.29594e-15	4.08696e-13	2.84491e-13	ACTG1/ACTB/ANXA2/GAPDH/TUBB/HSP90AA1/RAB7A/HSP90AB1/S100A10/AHNAK/FLNA/TUBB8/PFN1/CTNNB1/TUBA4A/RAC1/RHOA/ARF1/HSP90B1/RAB5C/CDC42/RALA/ACTR3/TUBB2A/TUBB2B/RHOG/ARPC1B/DYNC1H1/ACTR1A/ACTR1B/TUBA1C/ACTR2/TXN/ARPC4	34
hsa04512	ECM-receptor interaction	21/235	89/8644	1.37265e-14	1.13473e-12	7.89878e-13	FN1/HSPG2/CD44/LAMA1/COL4A2/LAMC1/COL4A1/LAMB1/LAMA5/COL6A1/AGRN/ITGAV/LAMB2/THBS4/ITGB1/ITGB3/COL1A1/THBS1/COL1A2/COL6A2/COL6A3	21
hsa05100	Bacterial invasion of epithelial cells	18/235	77/8644	1.35141e-12	8.37874e-11	5.8324e-11	ACTG1/ACTB/FN1/VCL/CTNNB1/CTNNA1/RAC1/CLTC/RHOA/CDC42/ACTR3/ITGB1/RHOG/SEPTIN2/ARPC1B/ACTR2/CDH1/ARPC4	18
hsa04145	Phagosome	24/235	152/8644	2.09613e-12	1.03968e-10	7.23718e-11	ACTG1/ACTB/C3/TUBB/HLA-A/RAB7A/STX7/TUBB8/TUBA4A/RAC1/LAMP1/SCARB1/ATP6V1A/ITGAV/RAB5C/ATP6V1B2/THBS4/TUBB2A/TUBB2B/ITGB1/DYNC1H1/ITGB3/TUBA1C/THBS1	24
hsa05130	Pathogenic Escherichia coli infection	27/235	198/8644	2.99244e-12	1.23687e-10	8.60982e-11	ACTG1/ACTB/GAPDH/TUBB/MYH9/TUBB8/TUBA4A/RAC1/RHOA/MYO1C/MYH10/ARF1/EZR/CDC42/MYO1D/MYO1B/ACTR3/RAB1A/TUBB2A/TUBB2B/ITGB1/NCL/GNA13/ARPC1B/TUBA1C/ACTR2/ARPC4	27
hsa04810	Regulation of actin cytoskeleton	28/235	229/8644	1.7047e-11	6.03952e-10	4.20408e-10	ACTG1/ACTB/FN1/MYH9/CFL1/MSN/ACTN4/GSN/VCL/PFN1/RAC1/RAC2/RAC3/RHOA/ITGAV/IQGAP1/MYH10/ACTN1/EZR/CDC42/ACTR3/ITGB1/GNA13/ARPC1B/RDX/ITGB3/ACTR2/ARPC4	28
hsa05146	Amoebiasis	19/235	102/8644	2.33775e-11	7.24702e-10	5.04462e-10	FN1/HSPB1/LAMA1/COL4A2/LAMC1/RAB7A/ACTN4/COL4A1/LAMB1/LAMA5/VCL/LAMB2/PRDX1/ACTN1/RAB5C/GNAS/GNAQ/COL1A1/COL1A2	19
hsa04670	Leukocyte transendothelial migration	19/235	115/8644	2.06674e-10	5.69501e-09	3.96427e-09	ACTG1/ACTB/GNAI2/MSN/ACTN4/VCL/CTNNB1/CTNNA1/RAC1/RAC2/CTNND1/RHOA/RAP1B/GNAI3/ACTN1/EZR/CDC42/MMP2/ITGB1	19
hsa04520	Adherens junction	16/235	93/8644	3.16555e-09	7.85058e-08	5.46475e-08	ACTG1/ACTB/ACTN4/VCL/CTNNB1/CTNNA1/RAC1/RAC2/RAC3/CTNND1/RHOA/RAP1B/IQGAP1/ACTN1/CDC42/CDH1	16
hsa04530	Tight junction	21/235	170/8644	5.5716e-09	1.25614e-07	8.74394e-08	ACTG1/ACTB/MYH9/MSN/ACTN4/TUBA4A/MYL6/RAC1/RHOA/MYH10/ACTN1/EZR/CDC42/ACTR3/ITGB1/ARPC1B/RDX/TUBA1C/ACTR2/ARPC4/HSPA4	21
hsa04974	Protein digestion and absorption	16/235	103/8644	1.46531e-08	2.90636e-07	2.02311e-07	SLC3A2/COL4A2/ATP1A1/COL18A1/COL4A1/DPP4/MME/ATP1B3/COL6A1/KCNJ13/COL11A1/COL5A2/COL1A1/COL1A2/COL6A2/COL6A3	16
hsa04144	Endocytosis	25/235	250/8644	1.5235e-08	2.90636e-07	2.02311e-07	HSPA8/PDCD6IP/HLA-A/HSPA1B/HSPA1A/RAB7A/EHD4/CLTC/RHOA/ARF1/ARF3/RAB5C/CDC42/TSG101/ACTR3/ARPC1B/RAB11B/RAB11A/RAB10/MVB12A/EHD1/ACTR2/CAPZA1/ARPC4/VPS28	25
hsa05205	Proteoglycans in cancer	22/235	205/8644	3.28361e-08	5.81668e-07	4.04896e-07	ACTG1/ACTB/FN1/HSPG2/CD63/CD44/MSN/FLNA/CTNNB1/RAC1/RHOA/ITGAV/IQGAP1/EZR/CDC42/MMP2/ITGB1/RDX/ITGB3/COL1A1/THBS1/COL1A2	22
hsa05418	Fluid shear stress and atherosclerosis	17/235	139/8644	1.94531e-07	3.21624e-06	2.23881e-06	ACTG1/ACTB/GSTP1/HSP90AA1/NQO1/HSP90AB1/CTNNB1/RAC1/RAC2/RAC3/GSTO1/RHOA/ITGAV/HSP90B1/MMP2/ITGB3/TXN	17
hsa05131	Shigellosis	23/235	247/8644	2.20705e-07	3.36857e-06	2.34485e-06	ACTG1/ACTB/UBA52/RPS27A/UBB/UBC/CD44/C3/TLN1/ACTN4/VCL/PFN1/RAC1/RHOA/ARF1/ACTN1/CDC42/ACTR3/ITGB1/SEPTIN2/ARPC1B/ACTR2/ARPC4	23
hsa04015	Rap1 signaling pathway	21/235	210/8644	2.3091e-07	3.36857e-06	2.34485e-06	ACTG1/ACTB/TLN1/GNAI2/PFN1/CTNNB1/RAC1/RAC2/RAC3/CTNND1/RHOA/RAP1B/GNAI3/CDC42/RALA/ITGB1/GNAS/GNAQ/ITGB3/CDH1/THBS1	21
hsa04151	PI3K-Akt signaling pathway	27/235	359/8644	1.40368e-06	1.93396e-05	1.34622e-05	FN1/LAMA1/YWHAZ/COL4A2/HSP90AA1/LAMC1/HSP90AB1/COL4A1/LAMB1/YWHAE/LAMA5/COL6A1/GNB1/RAC1/ITGAV/LAMB2/GNB2/YWHAB/HSP90B1/THBS4/ITGB1/ITGB3/COL1A1/THBS1/COL1A2/COL6A2/COL6A3	27
hsa00010	Glycolysis / Gluconeogenesis	11/235	67/8644	1.59282e-06	2.07904e-05	1.44721e-05	GAPDH/PKM/PGK1/ENO1/ALDOA/LDHB/TPI1/LDHA/GPI/PGAM1/PFKP	11
hsa05134	Legionellosis	10/235	56/8644	2.16384e-06	2.68316e-05	1.86773e-05	HSPA8/EEF1A1/EEF1A2/C3/HSPA1B/HSPA1A/ARF1/RAB1A/VCP/EEF1G	10
hsa05165	Human papillomavirus infection	25/235	331/8644	3.28738e-06	3.88224e-05	2.70241e-05	FN1/LAMA1/PKM/COL4A2/LAMC1/HLA-A/COL4A1/LAMB1/LAMA5/CTNNB1/COL6A1/ATP6V1A/ITGAV/LAMB2/ATP6V1B2/CDC42/THBS4/ITGB1/GNAS/ITGB3/COL1A1/THBS1/COL1A2/COL6A2/COL6A3	25
hsa05135	Yersinia infection	15/235	137/8644	4.26229e-06	4.80477e-05	3.34457e-05	ACTG1/ACTB/FN1/RAC1/RAC2/RAC3/RHOA/CDC42/ACTR3/ITGB1/RHOG/ARPC1B/GNAQ/ACTR2/ARPC4	15
hsa04814	Motor proteins	18/235	193/8644	4.74583e-06	5.11725e-05	3.56209e-05	ACTG1/ACTB/TUBB/MYH9/TUBB8/TUBA4A/MYL6/MYO1C/MYH10/MYO1D/MYO1B/TUBB2A/TUBB2B/DYNC1H1/ACTR1A/ACTR1B/TUBA1C/CAPZA1	18
hsa01230	Biosynthesis of amino acids	11/235	75/8644	5.01262e-06	5.17971e-05	3.60557e-05	GAPDH/PKM/PGK1/ENO1/ALDOA/TPI1/TKT/PGAM1/PFKP/IDH1/TALDO1	11
hsa04611	Platelet activation	14/235	124/8644	6.24896e-06	6.19897e-05	4.31507e-05	ACTG1/ACTB/TLN1/GNAI2/RHOA/RAP1B/GNAI3/ITGB1/GNA13/GNAS/GNAQ/ITGB3/COL1A1/COL1A2	14
hsa01200	Carbon metabolism	13/235	115/8644	1.32924e-05	0.000126789	8.82574e-05	GAPDH/PKM/PGK1/ENO1/ALDOA/TPI1/TKT/GPI/PGAM1/MDH1/PFKP/IDH1/TALDO1	13
hsa04915	Estrogen signaling pathway	13/235	137/8644	8.56663e-05	0.000763196	0.000531257	KRT9/HSPA8/CTSD/HSP90AA1/GNAI2/HSPA1B/HSPA1A/HSP90AB1/GNAI3/HSP90B1/MMP2/GNAS/GNAQ	13
hsa05412	Arrhythmogenic right ventricular cardiomyopathy	10/235	84/8644	8.61673e-05	0.000763196	0.000531257	ACTG1/ACTB/LAMA1/CTNNB1/CTNNA1/ITGAV/LMNA/ITGB1/ITGB3/SNTB2	10
hsa04540	Gap junction	10/235	88/8644	0.000128103	0.00109551	0.000762576	TUBB/GNAI2/TUBB8/TUBA4A/GNAI3/TUBB2A/TUBB2B/GNAS/GNAQ/TUBA1C	10
hsa03010	Ribosome	14/235	167/8644	0.000175175	0.00144812	0.00100803	UBA52/RPS27A/RPS16/RPS18/RPS4X/RPS4Y1/RPS4Y2/RPS3A/RPS25/RPS13/RPLP0/RPL5/RPS8/RPL17	14
hsa05222	Small cell lung cancer	10/235	92/8644	0.00018612	0.00148896	0.00103646	FN1/LAMA1/COL4A2/LAMC1/COL4A1/LAMB1/LAMA5/ITGAV/LAMB2/ITGB1	10
hsa04971	Gastric acid secretion	9/235	76/8644	0.000202999	0.00154011	0.00107207	ACTG1/ACTB/ATP1A1/GNAI2/ATP1B3/GNAI3/EZR/GNAS/GNAQ	9
hsa05145	Toxoplasmosis	11/235	111/8644	0.000204935	0.00154011	0.00107207	HSPA8/LAMA1/LAMC1/GNAI2/HSPA1B/HSPA1A/LAMB1/LAMA5/LAMB2/GNAI3/ITGB1	11
hsa04612	Antigen processing and presentation	9/235	78/8644	0.000247893	0.00180816	0.00125865	HSPA8/HSP90AA1/HLA-A/HSPA1B/HSPA1A/HSP90AB1/HSPA5/HSPA2/HSPA4	9
hsa05416	Viral myocarditis	8/235	67/8644	0.000432988	0.00306803	0.00213564	ACTG1/ACTB/LAMA1/HLA-A/RAC1/RAC2/RAC3/SNTB2	8
hsa04926	Relaxin signaling pathway	11/235	129/8644	0.000750602	0.00517081	0.00359938	COL4A2/GNAI2/COL4A1/GNB1/EDNRB/GNB2/GNAI3/MMP2/GNAS/COL1A1/COL1A2	11
hsa04962	Vasopressin-regulated water reabsorption	6/235	44/8644	0.0011253	0.00754258	0.00525035	ARHGDIA/RAB5C/RAB11B/RAB11A/GNAS/DYNC1H1	6
hsa05163	Human cytomegalovirus infection	15/235	225/8644	0.00119606	0.00780588	0.00543363	HLA-A/GNAI2/CTNNB1/GNB1/RAC1/RAC2/RAC3/RHOA/ITGAV/GNB2/GNAI3/GNA13/GNAS/GNAQ/ITGB3	15
hsa04666	Fc gamma R-mediated phagocytosis	9/235	97/8644	0.00124316	0.00790523	0.00550279	CFL1/GSN/RAC1/RAC2/CDC42/ACTR3/ARPC1B/ACTR2/ARPC4	9
hsa00030	Pentose phosphate pathway	5/235	31/8644	0.00135642	0.00840981	0.00585403	ALDOA/TKT/GPI/PFKP/TALDO1	5
hsa05171	Coronavirus disease - COVID-19	15/235	232/8644	0.00162409	0.00971226	0.00676066	UBA52/RPS27A/C3/RPS16/RPS18/RPS4X/RPS4Y1/RPS4Y2/RPS3A/RPS25/RPS13/RPLP0/RPL5/RPS8/RPL17	15
hsa04071	Sphingolipid signaling pathway	10/235	121/8644	0.00164482	0.00971226	0.00676066	CTSD/GNAI2/RAC1/RAC2/RAC3/RHOA/GNAI3/GNA13/GNAQ/ASAH1	10
hsa04972	Pancreatic secretion	9/235	102/8644	0.00177213	0.0102207	0.00711456	ATP1A1/ATP1B3/RAC1/RHOA/RAP1B/RAB11A/GNAS/GNAQ/BST1	9
hsa05414	Dilated cardiomyopathy	9/235	103/8644	0.00189688	0.0106915	0.0074423	ACTG1/ACTB/LAMA1/ITGAV/LMNA/ITGB1/GNAS/ITGB3/SNTB2	9
hsa05417	Lipid and atherosclerosis	14/235	215/8644	0.00215941	0.0119007	0.00828404	HSPA8/APOB/HSP90AA1/HSPA1B/HSPA1A/HSP90AB1/RAC1/HSPA5/RHOA/RAP1B/HSPA2/HSP90B1/CDC42/HSPA4	14
hsa05110	Vibrio cholerae infection	6/235	50/8644	0.00221224	0.0119268	0.00830222	ACTG1/ACTB/ATP6V1A/ARF1/ATP6V1B2/GNAS	6
hsa05012	Parkinson disease	16/235	266/8644	0.00240756	0.0124904	0.00869452	UBA52/RPS27A/UBB/UBC/TUBB/GNAI2/TUBB8/TUBA4A/HSPA5/GNAI3/UBA1/TUBB2A/TUBB2B/GNAS/TUBA1C/TXN	16
hsa04979	Cholesterol metabolism	6/235	51/8644	0.00245132	0.0124904	0.00869452	APOC3/APOE/APOB/SCARB1/PLTP/LRP1	6
hsa04922	Glucagon signaling pathway	9/235	107/8644	0.00246786	0.0124904	0.00869452	PKM/LDHB/LDHA/PGAM1/PYGB/PYGL/PFKP/GNAS/GNAQ	9
hsa05230	Central carbon metabolism in cancer	7/235	70/8644	0.00280487	0.0139121	0.00968417	SLC7A5/PKM/LDHB/LDHA/PGAM1/PFKP/IDH1	7
hsa04961	Endocrine and other factor-regulated calcium reabsorption	6/235	53/8644	0.00298718	0.0145259	0.0101114	ATP1A1/ATP1B3/CLTC/RAB11A/GNAS/GNAQ	6
hsa05203	Viral carcinogenesis	13/235	204/8644	0.00370988	0.0176933	0.0123162	C3/PKM/YWHAZ/HLA-A/ACTN4/GSN/YWHAE/RAC1/RHOA/YWHAB/ACTN1/CDC42/HNRNPK	13
hsa04360	Axon guidance	12/235	182/8644	0.00398241	0.0186347	0.0129715	GNAI2/CFL1/SEMA3C/RAC1/RAC2/RAC3/RHOA/GNAI3/CDC42/PLXNC1/ITGB1/PLXNA1	12
hsa05410	Hypertrophic cardiomyopathy	8/235	97/8644	0.00478253	0.0219642	0.0152892	ACTG1/ACTB/LAMA1/ITGAV/LMNA/ITGB1/ITGB3/SNTB2	8
hsa04933	AGE-RAGE signaling pathway in diabetic complications	8/235	100/8644	0.00574613	0.0259098	0.0180357	FN1/COL4A2/COL4A1/RAC1/CDC42/MMP2/COL1A1/COL1A2	8
hsa04916	Melanogenesis	8/235	101/8644	0.00609814	0.0270061	0.0187988	TYRP1/GNAI2/TYR/CTNNB1/EDNRB/GNAI3/GNAS/GNAQ	8
hsa04141	Protein processing in endoplasmic reticulum	11/235	170/8644	0.00659345	0.0286873	0.0199691	HSPA8/CRYAB/HSP90AA1/HSPA1B/HSPA1A/HSP90AB1/HSPA5/HSP90B1/VCP/DNAJA1/P4HB	11
hsa04066	HIF-1 signaling pathway	8/235	109/8644	0.0095349	0.0407699	0.0283798	GAPDH/PGK1/ENO1/ALDOA/LDHB/TF/LDHA/PFKP	8
hsa04148	Efferocytosis	10/235	156/8644	0.0100113	0.0420812	0.0292925	MFGE8/RAB7A/RAC1/ITGAV/ADAM10/RAB5C/ITGB3/BSG/THBS1/LRP1	10

## Sheet: KEGG_module
ID	Description	GeneRatio	BgRatio	pvalue	p.adjust	qvalue	geneID	Count
M00001	Glycolysis (Embden-Meyerhof pathway), glucose => pyruvate	9/22	26/851	1.97809e-09	2.1759e-08	1.24932e-08	GAPDH/PKM/PGK1/ENO1/ALDOA/TPI1/GPI/PGAM1/PFKP	9
M00002	Glycolysis, core module involving three-carbon compounds	6/22	13/851	2.20247e-07	1.21136e-06	6.95517e-07	GAPDH/PKM/PGK1/ENO1/TPI1/PGAM1	6
M00003	Gluconeogenesis, oxaloacetate => fructose-6P	6/22	18/851	2.19438e-06	8.04604e-06	4.61974e-06	GAPDH/PGK1/ENO1/ALDOA/TPI1/PGAM1	6
M00165	Reductive pentose phosphate cycle (Calvin cycle)	5/22	15/851	1.81637e-05	4.99503e-05	2.86796e-05	GAPDH/PGK1/ALDOA/TPI1/TKT	5
M00004	Pentose phosphate pathway (Pentose phosphate cycle)	3/22	12/851	0.00284221	0.00625287	0.00359017	TKT/GPI/TALDO1	3
M00009	Citrate cycle (TCA cycle, Krebs cycle)	2/22	22/851	0.107892	0.196419	0.112777	MDH1/IDH1	2
M00160	V-type ATPase, eukaryotes	2/22	24/851	0.124994	0.196419	0.112777	ATP6V1A/ATP6V1B2	2
M00035	Methionine degradation	1/22	12/851	0.271218	0.331489	0.190329	AHCY	1
M00892	UDP-N-acetyl-D-glucosamine biosynthesis, eukaryotes, glucose => UDP-GlcNAc	1/22	12/851	0.271218	0.331489	0.190329	GPI	1
M00011	Citrate cycle, second carbon oxidation, 2-oxoglutarate => oxaloacetate	1/22	14/851	0.308959	0.339855	0.195132	MDH1	1
M00099	Sphingosine biosynthesis	1/22	16/851	0.34483	0.34483	0.197988	ASAH1	1

## Sheet: WikiPathways
ID	Description	GeneRatio	BgRatio	pvalue	p.adjust	qvalue	geneID	Count
WP3888	VEGFA VEGFR2 signaling	49/258	433/8389	6.24234e-16	2.50942e-13	2.02383e-13	ACTG1/SDCBP/FN1/GAPDH/HSPB1/PGK1/HSP90AA1/MYH9/CFL1/HSPA1A/ALDOA/CLIC1/IGFBP7/YWHAE/VCL/TUBB8/PFN1/CTNNB1/CTNNA1/TKT/RAC1/CLTC/LDHA/CTNND1/RHOA/MYO1C/ITGAV/RAP1B/IQGAP1/ADAM10/ANXA1/EZR/CNP/CDC42/PLOD3/MMP2/ITGB1/NCL/RAB11A/RPL5/TPP1/DNAJA1/ITGB3/TUBA1C/TXN/P4HB/BSG/STIP1/NAPA	49
WP2272	Pathogenic Escherichia coli infection	18/258	55/8389	1.7481e-14	3.51368e-12	2.83376e-12	ACTG1/ACTB/YWHAZ/TUBB/TUBB8/CTNNB1/TUBA4A/RHOA/EZR/CDC42/TUBB2A/TUBB2B/ITGB1/NCL/ARPC1B/TUBA1C/CDH1/ARPC4	18
WP306	Focal adhesion	31/258	199/8389	4.49124e-14	6.01827e-12	4.8537e-12	ACTG1/ACTB/FN1/LAMA1/TLN1/COL4A2/LAMC1/ACTN4/COL4A1/LAMB1/LAMA5/VCL/FLNA/CTNNB1/RAC1/RAC2/RAC3/RHOA/ITGAV/RAP1B/LAMB2/COL5A2/ACTN1/CDC42/THBS4/ITGB1/ITGB3/COL1A1/THBS1/COL1A2/COL6A2	31
WP4629	Aerobic glycolysis	8/258	12/8389	3.1994e-10	3.2154e-08	2.5932e-08	GAPDH/PKM/PGK1/ENO1/ALDOA/TPI1/LDHA/GPI	8
WP1946	Cori cycle	9/258	17/8389	4.20184e-10	3.37828e-08	2.72456e-08	GAPDH/PGK1/ALDOA/TPI1/LDHA/GPI/PGAM1/PFKP/TALDO1	9
WP534	Glycolysis and gluconeogenesis	12/258	45/8389	6.46959e-09	4.33462e-07	3.49585e-07	GAPDH/PKM/PGK1/ENO1/ALDOA/LDHB/TPI1/LDHA/GPI/PGAM1/MDH1/PFKP	12
WP2911	miRNA targets in ECM and membrane receptors	11/258	38/8389	1.08518e-08	6.23201e-07	5.02608e-07	FN1/COL4A2/LAMC1/COL4A1/COL6A1/LAMB2/COL5A2/THBS1/COL1A2/COL6A2/COL6A3	11
WP2572	Primary focal segmental glomerulosclerosis FSGS	14/258	72/8389	2.89032e-08	1.45239e-06	1.17134e-06	TLN1/MYH9/ACTN4/MME/LAMA5/VCL/CTNNB1/VIM/AGRN/ITGAV/LAMB2/ITGB1/ITGB3/UTRN	14
WP4290	Metabolic reprogramming in colon cancer	11/258	42/8389	3.46065e-08	1.54576e-06	1.24664e-06	GAPDH/PKM/PGK1/ENO1/TKT/LDHA/GPI/PGAM1/ACLY/TALDO1/FASN	11
WP4217	Ebola virus infection in host	18/258	129/8389	6.94118e-08	2.79036e-06	2.2504e-06	ACTG1/ACTB/MFGE8/HLA-A/RAB7A/ACTN4/GSN/FLNA/RAC1/CLTC/RHOA/ITGAV/IQGAP1/ACTN1/CDC42/TSG101/ITGB1/ITGB3	18
WP51	Regulation of actin cytoskeleton	19/258	151/8389	1.60778e-07	5.8757e-06	4.73871e-06	ACTG1/ACTB/FN1/CFL1/MSN/GSN/VCL/PFN1/RAC1/RAC2/RAC3/RHOA/IQGAP1/MYH10/ACTN1/EZR/CDC42/GNA13/RDX	19
WP2359	Parkin ubiquitin proteasomal system pathway	13/258	71/8389	1.92678e-07	6.45472e-06	5.2057e-06	HSPA8/TUBB/HSPA1B/HSPA1A/TUBB8/TUBA4A/HSPA5/HSPA2/UBA1/TUBB2A/TUBB2B/TUBA1C/HSPA4	13
WP4018	Clear cell renal cell carcinoma pathways	13/258	85/8389	1.66831e-06	5.15891e-05	4.16063e-05	GAPDH/PKM/PGK1/ENO1/ALDOA/LDHB/TPI1/LDHA/GPI/MDH1/PFKP/ACLY/FASN	13
WP453	Inflammatory response pathway	8/258	30/8389	2.33569e-06	6.69205e-05	5.3971e-05	FN1/LAMC1/LAMB1/LAMA5/LAMB2/COL1A1/THBS1/COL1A2	8
WP477	Cytoplasmic ribosomal proteins	13/258	88/8389	2.49703e-06	6.69205e-05	5.3971e-05	UBA52/RPS27A/RPS16/RPS18/RPS4X/RPS4Y1/RPS3A/RPS25/RPS13/RPLP0/RPL5/RPS8/RPL17	13
WP3932	Focal adhesion PI3K Akt mTOR signaling pathway	25/258	302/8389	5.77578e-06	0.000145116	0.000117035	FN1/LAMA1/COL4A2/HSP90AA1/LAMC1/HSP90AB1/COL4A1/LAMB1/LAMA5/GNB1/ITGAV/COL11A1/LAMB2/GNB2/COL5A2/HSP90B1/THBS4/ITGB1/RAB11B/RAB10/ITGB3/COL1A1/THBS1/COL1A2/COL6A2	25
WP98	Prostaglandin synthesis and regulation	9/258	45/8389	7.19246e-06	0.000170081	0.000137169	ANXA2/ANXA5/ANXA6/S100A10/PTGFRN/EDNRB/ANXA4/ANXA1/CBR1	9
WP5049	Glycolysis in senescence	5/258	11/8389	1.05079e-05	0.000234677	0.000189266	GAPDH/PKM/PGK1/ENO1/LDHA	5
WP2290	RalA downstream regulated genes	5/258	12/8389	1.75624e-05	0.00035084	0.00028295	RAC1/RAC2/RAC3/CDC42/RALA	5
WP5199	PtdIns 4 5 P2 in cytokinesis pathway	5/258	12/8389	1.75624e-05	0.00035084	0.00028295	MSN/RHOA/EZR/SEPTIN2/RDX	5
WP4949	16p11 2 proximal deletion syndrome	11/258	76/8389	1.83275e-05	0.00035084	0.00028295	ALDOA/MVP/MSN/EZR/CCT6A/TCP1/CCT3/CCT2/CCT8/CCT4/CCT5	11
WP5355	Metabolic Epileptic Disorders	12/258	92/8389	2.2556e-05	0.000412159	0.000332404	GAPDH/PKM/PGK1/ENO1/ALDOA/LDHB/TPI1/LDHA/GPI/PGAM1/MDH1/PFKP	12
WP2864	Apoptosis related network due to altered Notch3 in ovarian cancer	9/258	53/8389	2.90059e-05	0.000506973	0.00040887	APOE/ANXA5/HSPB1/NQO1/CTNNA1/VIM/HSPA5/THBS1/APP	9
WP244	Alpha 6 beta 4 signaling pathway	7/258	33/8389	5.16321e-05	0.000864838	0.000697487	LAMA1/LAMC1/LAMB1/LAMA5/RAC1/RHOA/LAMB2	7
WP2118	Arrhythmogenic right ventricular cardiomyopathy	10/258	75/8389	9.05472e-05	0.001456	0.00117425	ACTG1/ACTB/ACTN4/CTNNB1/CTNNA1/ITGAV/ACTN1/LMNA/ITGB1/ITGB3	10
WP4172	PI3K Akt signaling pathway	24/258	341/8389	0.000124794	0.0019295	0.00155613	FN1/LAMA1/COL4A2/HSP90AA1/LAMC1/HSP90AB1/COL4A1/LAMB1/LAMA5/COL6A1/GNB1/RAC1/ITGAV/LAMB2/GNB2/HSP90B1/THBS4/ITGB1/ITGB3/COL1A1/THBS1/COL1A2/COL6A2/COL6A3	24
WP524	G13 signaling pathway	7/258	39/8389	0.000158776	0.002364	0.00190655	CFL1/PFN1/RAC1/RHOA/IQGAP1/CDC42/GNA13	7
WP4941	GPR143 in melanocytes and retinal pigment epithelium cells	6/258	30/8389	0.000254582	0.00356835	0.00287785	PMEL/TYRP1/TYR/GNAS/GNAQ/MLANA	6
WP5220	Metabolic reprogramming in pancreatic cancer	7/258	42/8389	0.000257418	0.00356835	0.00287785	SLC7A5/PKM/LDHA/GPI/MDH1/ACLY/FASN	7
WP430	Statin inhibition of cholesterol production	6/258	31/8389	0.000307641	0.00412239	0.00332469	APOC3/APOE/APOB/SCARB1/PLTP/LRP1	6
WP5300	TROP2 regulatory signaling	7/258	45/8389	0.000400266	0.00519054	0.00418614	FN1/TLN1/CTNNB1/VIM/RAC1/ITGB1/CDH1	7
WP5110	Familial hyperlipidemia type 3	4/258	13/8389	0.000501868	0.00630472	0.00508472	APOE/SCARB1/PLTP/LRP1	4
WP4534	Mechanoregulation and pathology of YAP TAZ via Hippo and non Hippo mechanisms	7/258	47/8389	0.000526436	0.00641295	0.00517201	ACTG1/ACTB/CTNNB1/CTNNA1/ITGB1/ITGB3/CDH1	7
WP2355	Corticotropin releasing hormone signaling pathway	10/258	93/8389	0.000543371	0.00642456	0.00518137	KRT1/HSP90AA1/GNAI2/CTNNB1/GNB1/RHOA/RAP1B/GNB2/GNAS/GNAQ	10
WP2806	Complement system	10/258	95/8389	0.000644015	0.00739698	0.00596562	CD59/C3/LAMC1/GNAI2/LAMB1/LAMA5/GNAI3/ITGB3/TXN/THBS1	10
WP4658	Small cell lung cancer	10/258	96/8389	0.000699837	0.00781484	0.00630262	FN1/LAMA1/COL4A2/LAMC1/COL4A1/LAMB1/LAMA5/ITGAV/LAMB2/ITGB1	10
WP185	Integrin mediated cell adhesion	10/258	102/8389	0.00112489	0.0122218	0.0098568	TLN1/VCL/RAC1/RAC2/RAC3/ITGAV/RAP1B/CDC42/ITGB1/ITGB3	10
WP4522	Metabolic pathway of LDL HDL and TG including diseases	4/258	17/8389	0.00151594	0.016037	0.0129338	ANXA2/APOE/APOB/SCARB1	4
WP2032	Thyroid stimulating hormone TSH signaling pathway	7/258	58/8389	0.00188872	0.0186531	0.0150436	GNAI2/GNB1/RAP1B/GNAI3/GNA13/GNAS/GNAQ	7
WP3670	Interactions between LOXL4 and oxidative stress pathway	4/258	18/8389	0.00190243	0.0186531	0.0150436	FN1/ANXA5/NQO1/IGFBP7	4
WP4560	MFAP5 effect on permeability and motility of endothelial cells via cytoskeleton rearrangement	4/258	18/8389	0.00190243	0.0186531	0.0150436	VCL/ITGAV/ACTN1/ITGB3	4
WP5085	Vasopressin regulated water reabsorption	6/258	44/8389	0.00211182	0.0202131	0.0163018	ARHGDIA/RAB5C/RAB11B/RAB11A/GNAS/DYNC1H1	6
WP3601	Lipid particles composition	3/258	10/8389	0.00293886	0.0274749	0.0221584	APOC3/APOE/APOB	3
WP4540	Hippo signaling regulation pathways	9/258	98/8389	0.00309608	0.0282869	0.0228132	GNAI2/CTNNB1/RAC1/RHOA/GNAI3/CDC42/GNAS/GNAQ/CDH1	9
WP5376	17p13 3 YWHAE copy number variation	4/258	21/8389	0.00346069	0.0309155	0.0249332	YWHAZ/YWHAE/YWHAB/DYNC1H1	4
WP5353	A network map of Macrophage stimulating protein MSP signaling	8/258	82/8389	0.00358342	0.031316	0.0252562	FN1/HSPB1/COL4A1/CTNNB1/VIM/LDHA/ITGB1/CDH1	8
WP2324	AGE RAGE pathway	7/258	66/8389	0.00397382	0.0339889	0.0274118	MSN/LGALS3/RAC1/RHOA/EZR/CDC42/MMP2	7
WP4932	7q11 23 copy number variation syndrome	9/258	107/8389	0.0055574	0.0465432	0.0375368	GAPDH/CFL1/CTNNB1/CLTC/MYO1C/HSPA2/TSG101/MVB12A/VPS28	9

## Sheet: WikiPathways_gsea
ID	Description	setSize	enrichmentScore	NES	pvalue	p.adjust	qvalue	rank	leading_edge	core_enrichment
WP477	Cytoplasmic ribosomal proteins	13	0.942823	1.47864	0.000275823	0.00882634	0.0072585	4	tags=15%, list=1%, signal=16%	7311/6233
WP2118	Arrhythmogenic right ventricular cardiomyopathy	10	0.945007	1.48032	0.00130241	0.0208385	0.0171369	2	tags=20%, list=1%, signal=21%	71/60
WP289	Myometrial relaxation and contraction pathways	10	0.932852	1.46128	0.00347083	0.0278415	0.022896	2	tags=20%, list=1%, signal=21%	71/60
WP2272	Pathogenic Escherichia coli infection	18	0.890329	1.39908	0.00348018	0.0278415	0.022896	2	tags=11%, list=1%, signal=12%	71/60

## Sheet: Reactome
ID	Description	GeneRatio	BgRatio	pvalue	p.adjust	qvalue	geneID	Count
R-HSA-6798695	Neutrophil degranulation	65/275	481/10955	2.5998e-30	2.43081e-27	1.11107e-27	KRT1/SDCBP/ANXA2/HSPA8/GSTP1/CD59/CD63/PPIA/CD44/HP/STOM/EEF1A1/C3/PKM/TUBB/CTSD/HSP90AA1/HSPA1B/HSPA1A/ALDOA/RAB7A/MVP/VAT1/GSN/HSP90AB1/MME/VCL/CAP1/LGALS3/RAC1/GDI2/RHOA/LAMP1/ITGAV/RAP1B/IQGAP1/GPI/ADAM10/RAP2B/EEF2/RAB5C/RAB27A/PGAM1/SPTAN1/TSPAN14/PYGB/VCP/TOLLIP/PYGL/KCNAB2/RHOG/RAB10/CCT2/RAB6A/CPNE3/CCT8/DYNC1H1/ACLY/QSOX1/ACTR1B/ASAH1/ACTR2/IDH1/KPNB1/BST1	65
R-HSA-76002	Platelet activation, signaling and aggregation	40/275	263/10955	1.51202e-20	7.06871e-18	3.23096e-18	LGALS3BP/FN1/ANXA5/CD9/CD63/PPIA/TLN1/YWHAZ/GNAI2/CFL1/ALDOA/ACTN4/VCL/FLNA/PFN1/TUBA4A/CAP1/TF/GNB1/RAC1/RAC2/HSPA5/WDR1/RHOA/RAP1B/GNB2/GNAI3/ACTN1/CDC42/GNA13/RHOG/GNAQ/QSOX1/ITGB3/APLP2/COL1A1/A2M/THBS1/COL1A2/APP	40
R-HSA-3000178	ECM proteoglycans	21/275	76/10955	9.76031e-17	2.80727e-14	1.28314e-14	FN1/HSPG2/LAMA1/COL4A2/LAMC1/COL4A1/LAMB1/LAMA5/COL6A1/AGRN/ITGAV/LAMB2/COL5A2/ITGB1/ITGB3/BCAN/COL1A1/COL1A2/APP/COL6A2/COL6A3	21
R-HSA-3000171	Non-integrin membrane-ECM interactions	19/275	59/10955	1.20097e-16	2.80727e-14	1.28314e-14	FN1/HSPG2/LAMA1/COL4A2/LAMC1/COL4A1/LAMB1/LAMA5/AGRN/ITGAV/COL11A1/LAMB2/COL5A2/ACTN1/ITGB1/ITGB3/COL1A1/THBS1/COL1A2	19
R-HSA-1474244	Extracellular matrix organization	37/275	300/10955	5.61261e-16	1.04956e-13	4.7973e-14	FN1/HSPG2/CD44/LAMA1/CTSD/COL4A2/LAMC1/COL18A1/COL4A1/LAMB1/LAMA5/COL6A1/AGRN/NID1/ITGAV/COL11A1/LAMB2/ADAM10/COL5A2/ACTN1/CTSK/PLOD3/MMP2/ITGB1/PLOD1/ITGB3/BCAN/CDH1/P4HB/COL1A1/A2M/BSG/THBS1/COL1A2/APP/COL6A2/COL6A3	37
R-HSA-114608	Platelet degranulation	25/275	129/10955	1.0058e-15	1.56737e-13	7.16409e-14	LGALS3BP/FN1/ANXA5/CD9/CD63/PPIA/TLN1/CFL1/ALDOA/ACTN4/VCL/FLNA/PFN1/TUBA4A/CAP1/TF/HSPA5/WDR1/ACTN1/QSOX1/ITGB3/APLP2/A2M/THBS1/APP	25
R-HSA-76005	Response to elevated platelet cytosolic Ca2+	25/275	134/10955	2.57021e-15	3.43306e-13	1.56918e-13	LGALS3BP/FN1/ANXA5/CD9/CD63/PPIA/TLN1/CFL1/ALDOA/ACTN4/VCL/FLNA/PFN1/TUBA4A/CAP1/TF/HSPA5/WDR1/ACTN1/QSOX1/ITGB3/APLP2/A2M/THBS1/APP	25
R-HSA-1474228	Degradation of the extracellular matrix	25/275	140/10955	7.49349e-15	8.75802e-13	4.0031e-13	FN1/HSPG2/CD44/CTSD/COL4A2/LAMC1/COL18A1/COL4A1/LAMB1/LAMA5/COL6A1/NID1/COL11A1/ADAM10/COL5A2/CTSK/MMP2/BCAN/CDH1/COL1A1/A2M/BSG/COL1A2/COL6A2/COL6A3	25
R-HSA-373760	L1CAM interactions	22/275	119/10955	1.56946e-13	1.6305e-11	7.45265e-12	ACTG1/ACTB/SDCBP/HSPA8/SPTBN1/LAMA1/LAMC1/MSN/LAMB1/TUBB8/TUBA4A/RAC1/CLTC/ITGAV/EZR/SPTAN1/TUBB2A/TUBB2B/ITGB1/RDX/ITGB3/TUBA1C	22
R-HSA-3371497	HSP90 chaperone cycle for steroid hormone receptors (SHR) in the presence of ligand	16/275	55/10955	1.98998e-13	1.73061e-11	7.91027e-12	HSPA8/HSP90AA1/HSPA1B/HSPA1A/HSP90AB1/TUBB8/TUBA4A/HSPA2/TUBB2A/TUBB2B/DYNC1H1/DNAJA1/ACTR1A/TUBA1C/CAPZA1/STIP1	16
R-HSA-216083	Integrin cell surface interactions	19/275	85/10955	2.03602e-13	1.73061e-11	7.91027e-12	FN1/HSPG2/CD44/COL4A2/COL18A1/COL4A1/COL6A1/AGRN/ITGAV/COL5A2/ITGB1/ITGB3/CDH1/COL1A1/BSG/THBS1/COL1A2/COL6A2/COL6A3	19
R-HSA-5626467	RHO GTPases activate IQGAPs	13/275	32/10955	2.68956e-13	2.09562e-11	9.57862e-12	ACTG1/ACTB/TUBB8/CTNNB1/TUBA4A/CTNNA1/RAC1/IQGAP1/CDC42/TUBB2A/TUBB2B/TUBA1C/CDH1	13
R-HSA-389957	Prefoldin mediated transfer of substrate to CCT/TriC	12/275	28/10955	1.0493e-12	7.5469e-11	3.44953e-11	ACTB/TUBA4A/CCT6A/TCP1/TUBB2A/TUBB2B/CCT3/CCT2/CCT8/TUBA1C/CCT4/CCT5	12
R-HSA-9692914	SARS-CoV-1-host interactions	19/275	96/10955	2.09737e-12	1.40074e-10	6.40249e-11	UBA52/RPS27A/UBB/UBC/PPIA/EEF1A1/YWHAZ/YWHAE/YWHAB/RPS16/RPS18/RPS4X/RPS4Y1/RPS4Y2/RPS3A/RPS25/RPS13/RPS8/KPNB1	19
R-HSA-3000157	Laminin interactions	12/275	30/10955	2.85252e-12	1.77807e-10	8.12719e-11	HSPG2/LAMA1/COL4A2/LAMC1/COL18A1/COL4A1/LAMB1/LAMA5/NID1/ITGAV/LAMB2/ITGB1	12
R-HSA-8950505	Gene and protein expression by JAK-STAT signaling after Interleukin-12 stimulation	13/275	38/10955	3.66381e-12	2.14104e-10	9.78624e-11	ANXA2/PPIA/CFL1/MSN/GSTO1/RAP1B/ARF1/CDC42/RALA/TCP1/RPLP0/CAPZA1/TALDO1	13
R-HSA-9020591	Interleukin-12 signaling	14/275	47/10955	4.61896e-12	2.54043e-10	1.16117e-10	ANXA2/PPIA/CFL1/MSN/GSTO1/RAP1B/ARF1/CDC42/RALA/TCP1/RPLP0/CAPZA1/P4HB/TALDO1	14
R-HSA-390450	Folding of actin by CCT/TriC	8/275	10/10955	6.14359e-12	3.19125e-10	1.45865e-10	ACTB/CCT6A/TCP1/CCT3/CCT2/CCT8/CCT4/CCT5	8
R-HSA-389960	Formation of tubulin folding intermediates by CCT/TriC	11/275	25/10955	6.67286e-12	3.28375e-10	1.50093e-10	TUBA4A/CCT6A/TCP1/TUBB2A/TUBB2B/CCT3/CCT2/CCT8/TUBA1C/CCT4/CCT5	11
R-HSA-389958	Cooperation of Prefoldin and TriC/CCT in actin and tubulin folding	12/275	32/10955	7.12017e-12	3.32868e-10	1.52147e-10	ACTB/TUBA4A/CCT6A/TCP1/TUBB2A/TUBB2B/CCT3/CCT2/CCT8/TUBA1C/CCT4/CCT5	12
R-HSA-6806834	Signaling by MET	17/275	79/10955	7.53795e-12	3.35618e-10	1.53404e-10	UBA52/RPS27A/UBB/UBC/FN1/LAMA1/LAMC1/LAMB1/LAMA5/RAC1/COL11A1/RAP1B/LAMB2/COL5A2/ITGB1/COL1A1/COL1A2	17
R-HSA-8875878	MET promotes cell motility	13/275	41/10955	1.1145e-11	4.73661e-10	2.165e-10	FN1/LAMA1/LAMC1/LAMB1/LAMA5/RAC1/COL11A1/RAP1B/LAMB2/COL5A2/ITGB1/COL1A1/COL1A2	13
R-HSA-156842	Eukaryotic Translation Elongation	18/275	94/10955	1.4625e-11	5.94539e-10	2.71751e-10	UBA52/RPS27A/EEF1A1/EEF1A2/EEF2/RPS16/RPS18/RPS4X/RPS4Y1/RPS4Y2/RPS3A/RPS25/RPS13/RPLP0/RPL5/RPS8/EEF1G/RPL17	18
R-HSA-1445148	Translocation of SLC2A4 (GLUT4) to the plasma membrane	16/275	72/10955	1.87707e-11	7.31274e-10	3.3425e-10	ACTG1/ACTB/YWHAZ/MYH9/YWHAE/TUBB8/TUBA4A/RAC1/MYO1C/YWHAB/RALA/TUBB2A/TUBB2B/RAB11A/RAB10/TUBA1C	16
R-HSA-9646399	Aggrephagy	13/275	43/10955	2.21191e-11	8.27255e-10	3.78121e-10	UBA52/RPS27A/UBB/UBC/HSP90AA1/TUBB8/TUBA4A/VIM/VCP/TUBB2A/TUBB2B/DYNC1H1/TUBA1C	13
R-HSA-9824439	Bacterial Infection Pathways	16/275	73/10955	2.35039e-11	8.45237e-10	3.8634e-10	UBA52/RPS27A/UBB/UBC/CD9/PDCD6IP/PGK1/HSP90AA1/ENO1/RAB7A/HSP90AB1/CTNNB1/CTNND1/EEF2/CDH1/KPNB1	16
R-HSA-8874081	MET activates PTK2 signaling	11/275	30/10955	7.31385e-11	2.53276e-09	1.15767e-09	FN1/LAMA1/LAMC1/LAMB1/LAMA5/COL11A1/LAMB2/COL5A2/ITGB1/COL1A1/COL1A2	11
R-HSA-447115	Interleukin-12 family signaling	14/275	57/10955	8.30714e-11	2.77399e-09	1.26793e-09	ANXA2/PPIA/CFL1/MSN/GSTO1/RAP1B/ARF1/CDC42/RALA/TCP1/RPLP0/CAPZA1/P4HB/TALDO1	14
R-HSA-2682334	EPH-Ephrin signaling	17/275	92/10955	9.91711e-11	3.19741e-09	1.46147e-09	ACTG1/ACTB/SDCBP/MYH9/CFL1/MYL6/RAC1/CLTC/RHOA/MYH10/ADAM10/CDC42/MMP2/ACTR3/ARPC1B/ACTR2/ARPC4	17
R-HSA-195258	RHO GTPase Effectors	31/275	326/10955	1.4868e-10	4.63386e-09	2.11804e-09	ACTG1/ACTB/YWHAZ/MYH9/CFL1/YWHAE/FLNA/TUBB8/PFN1/CTNNB1/TUBA4A/CTNNA1/MYL6/RAC1/RAC2/RHOA/IQGAP1/MYH10/YWHAB/CDC42/ACTR3/TUBB2A/TUBB2B/ITGB1/RHOG/ARPC1B/DYNC1H1/TUBA1C/ACTR2/CDH1/ARPC4	31
R-HSA-8957275	Post-translational protein phosphorylation	18/275	108/10955	1.64905e-10	4.97374e-09	2.27339e-09	MFGE8/FN1/APOE/APOB/C3/LAMC1/LGALS1/LAMB1/IGFBP7/TF/LAMB2/ADAM10/HSP90B1/QSOX1/VWA1/APLP2/P4HB/APP	18
R-HSA-381426	Regulation of Insulin-like Growth Factor (IGF) transport and uptake by Insulin-like Growth Factor Binding Proteins (IGFBPs)	19/275	125/10955	2.62327e-10	7.66486e-09	3.50344e-09	MFGE8/FN1/APOE/APOB/C3/LAMC1/LGALS1/LAMB1/IGFBP7/TF/LAMB2/ADAM10/HSP90B1/MMP2/QSOX1/VWA1/APLP2/P4HB/APP	19
R-HSA-2173782	Binding and Uptake of Ligands by Scavenger Receptors	12/275	42/10955	2.78717e-10	7.89698e-09	3.60954e-09	APOE/APOB/HP/HPR/COL4A2/HSP90AA1/COL4A1/SCARB1/HSP90B1/COL1A1/LRP1/COL1A2	12
R-HSA-9678108	SARS-CoV-1 Infection	20/275	142/10955	3.56655e-10	9.808e-09	4.48303e-09	UBA52/RPS27A/UBB/UBC/PPIA/EEF1A1/YWHAZ/YWHAE/YWHAB/RPS16/RPS18/RPS4X/RPS4Y1/RPS4Y2/RPS3A/VCP/RPS25/RPS13/RPS8/KPNB1	20
R-HSA-1442490	Collagen degradation	14/275	64/10955	4.41386e-10	1.17913e-08	5.38955e-09	CTSD/COL4A2/COL18A1/COL4A1/COL6A1/COL11A1/ADAM10/COL5A2/CTSK/MMP2/COL1A1/COL1A2/COL6A2/COL6A3	14
R-HSA-156902	Peptide chain elongation	16/275	90/10955	6.52478e-10	1.69463e-08	7.74579e-09	UBA52/RPS27A/EEF1A1/EEF2/RPS16/RPS18/RPS4X/RPS4Y1/RPS4Y2/RPS3A/RPS25/RPS13/RPLP0/RPL5/RPS8/RPL17	16
R-HSA-9735869	SARS-CoV-1 modulates host translation machinery	11/275	37/10955	9.79131e-10	2.47429e-08	1.13095e-08	RPS27A/EEF1A1/RPS16/RPS18/RPS4X/RPS4Y1/RPS4Y2/RPS3A/RPS25/RPS13/RPS8	11
R-HSA-9613829	Chaperone Mediated Autophagy	9/275	22/10955	1.29851e-09	3.19502e-08	1.46038e-08	UBA52/RPS27A/UBB/UBC/HSPA8/EEF1A1/HSP90AA1/HSP90AB1/VIM	9
R-HSA-175474	Assembly Of The HIV Virion	8/275	16/10955	1.54072e-09	3.69378e-08	1.68835e-08	UBA52/RPS27A/UBB/UBC/PPIA/TSG101/MVB12A/VPS28	8
R-HSA-168255	Influenza Infection	20/275	157/10955	2.18035e-09	5.09656e-08	2.32953e-08	UBA52/RPS27A/HSP90AA1/HSPA1B/HSPA1A/CLTC/RAN/RPS16/RPS18/RPS4X/RPS4Y1/RPS4Y2/RPS3A/RPS25/RPS13/RPLP0/RPL5/RPS8/RPL17/KPNB1	20
R-HSA-2029482	Regulation of actin dynamics for phagocytic cup formation	13/275	61/10955	2.65075e-09	6.04499e-08	2.76304e-08	ACTG1/ACTB/HSP90AA1/MYH9/CFL1/HSP90AB1/RAC1/MYO1C/CDC42/ACTR3/ARPC1B/ACTR2/ARPC4	13
R-HSA-9658195	Leishmania infection	20/275	164/10955	4.7131e-09	1.02483e-07	4.68426e-08	ACTG1/ACTB/C3/MYH9/GNAI2/HSP90AB1/GNB1/RAC1/P2RX7/MYO1C/GNB2/GNAI3/CDC42/ACTR3/ARPC1B/GNAS/ACTR2/TXN/ARPC4/APP	20
R-HSA-9824443	Parasitic Infection Pathways	20/275	164/10955	4.7131e-09	1.02483e-07	4.68426e-08	ACTG1/ACTB/C3/MYH9/GNAI2/HSP90AB1/GNB1/RAC1/P2RX7/MYO1C/GNB2/GNAI3/CDC42/ACTR3/ARPC1B/GNAS/ACTR2/TXN/ARPC4/APP	20
R-HSA-390466	Chaperonin-mediated protein folding	15/275	91/10955	6.71063e-09	1.42459e-07	6.51149e-08	ACTB/TUBA4A/GNB1/GNB2/CCT6A/TCP1/TUBB2A/TUBB2B/CCT3/CCT2/CCT8/GNAQ/TUBA1C/CCT4/CCT5	15
R-HSA-9612973	Autophagy	19/275	151/10955	6.85631e-09	1.42459e-07	6.51149e-08	UBA52/RPS27A/UBB/UBC/HSPA8/EEF1A1/HSP90AA1/HSP90AB1/TUBB8/TUBA4A/VIM/TSG101/VCP/TUBB2A/TUBB2B/MVB12A/DYNC1H1/TUBA1C/VPS28	19
R-HSA-1650814	Collagen biosynthesis and modifying enzymes	13/275	67/10955	8.95228e-09	1.81965e-07	8.31723e-08	COL4A2/COL18A1/COL4A1/COL6A1/COL11A1/COL5A2/PLOD3/PLOD1/P4HB/COL1A1/COL1A2/COL6A2/COL6A3	13
R-HSA-3000170	Syndecan interactions	9/275	27/10955	1.0957e-08	2.17974e-07	9.96312e-08	FN1/ITGAV/COL5A2/ACTN1/ITGB1/ITGB3/COL1A1/THBS1/COL1A2	9
R-HSA-9663891	Selective autophagy	14/275	81/10955	1.14748e-08	2.23519e-07	1.02166e-07	UBA52/RPS27A/UBB/UBC/HSPA8/HSP90AA1/TUBB8/TUBA4A/VIM/VCP/TUBB2A/TUBB2B/DYNC1H1/TUBA1C	14
R-HSA-6802948	Signaling by high-kinase activity BRAF mutants	10/275	36/10955	1.2058e-08	2.30085e-07	1.05167e-07	ACTG1/ACTB/FN1/TLN1/PEBP1/VCL/RAP1B/IQGAP1/YWHAB/ITGB3	10
R-HSA-437239	Recycling pathway of L1	11/275	47/10955	1.59584e-08	2.98422e-07	1.36402e-07	ACTG1/ACTB/MSN/TUBB8/TUBA4A/CLTC/EZR/TUBB2A/TUBB2B/RDX/TUBA1C	11
R-HSA-391251	Protein folding	15/275	97/10955	1.65454e-08	3.03221e-07	1.38596e-07	ACTB/TUBA4A/GNB1/GNB2/CCT6A/TCP1/TUBB2A/TUBB2B/CCT3/CCT2/CCT8/GNAQ/TUBA1C/CCT4/CCT5	15
R-HSA-174490	Membrane binding and targetting of GAG proteins	7/275	14/10955	1.71879e-08	3.03221e-07	1.38596e-07	UBA52/RPS27A/UBB/UBC/TSG101/MVB12A/VPS28	7
R-HSA-174495	Synthesis And Processing Of GAG, GAGPOL Polyproteins	7/275	14/10955	1.71879e-08	3.03221e-07	1.38596e-07	UBA52/RPS27A/UBB/UBC/TSG101/MVB12A/VPS28	7
R-HSA-6814122	Cooperation of PDCL (PhLP1) and TRiC/CCT in G-protein beta folding	10/275	38/10955	2.14518e-08	3.71434e-07	1.69774e-07	GNB1/GNB2/CCT6A/TCP1/CCT3/CCT2/CCT8/GNAQ/CCT4/CCT5	10
R-HSA-162588	Budding and maturation of HIV virion	9/275	29/10955	2.24032e-08	3.80854e-07	1.7408e-07	UBA52/RPS27A/UBB/UBC/PPIA/PDCD6IP/TSG101/MVB12A/VPS28	9
R-HSA-6807878	COPI-mediated anterograde transport	15/275	101/10955	2.90729e-08	4.85414e-07	2.21872e-07	SPTBN1/CD59/TUBB8/TUBA4A/ARF1/ARF3/SPTAN1/RAB1A/TUBB2A/TUBB2B/DYNC1H1/ACTR1A/TUBA1C/CAPZA1/NAPA	15
R-HSA-5674135	MAP2K and MAPK activation	10/275	40/10955	3.6796e-08	6.03583e-07	2.75885e-07	ACTG1/ACTB/FN1/TLN1/PEBP1/VCL/RAP1B/IQGAP1/YWHAB/ITGB3	10
R-HSA-9754678	SARS-CoV-2 modulates host translation machinery	11/275	51/10955	3.9915e-08	6.43458e-07	2.94111e-07	RPS27A/RPS16/RPS18/RPS4X/RPS4Y1/RPS4Y2/RPS3A/RPS25/RPS13/RPS8/SNRPD3	11
R-HSA-192823	Viral mRNA Translation	14/275	90/10955	4.64679e-08	7.36398e-07	3.36592e-07	UBA52/RPS27A/RPS16/RPS18/RPS4X/RPS4Y1/RPS4Y2/RPS3A/RPS25/RPS13/RPLP0/RPL5/RPS8/RPL17	14
R-HSA-9637690	Response of Mtb to phagocytosis	8/275	23/10955	5.03657e-08	7.84865e-07	3.58745e-07	UBA52/RPS27A/UBB/UBC/PGK1/ENO1/RAB7A/KPNB1	8
R-HSA-373755	Semaphorin interactions	12/275	65/10955	6.0675e-08	9.21462e-07	4.21181e-07	TLN1/HSP90AA1/MYH9/CFL1/HSP90AB1/MYL6/RAC1/RHOA/MYH10/PLXNC1/ITGB1/PLXNA1	12
R-HSA-3928662	EPHB-mediated forward signaling	10/275	42/10955	6.11023e-08	9.21462e-07	4.21181e-07	ACTG1/ACTB/CFL1/RAC1/RHOA/CDC42/ACTR3/ARPC1B/ACTR2/ARPC4	10
R-HSA-9662361	Sensory processing of sound by outer hair cells of the cochlea	11/275	54/10955	7.50373e-08	1.11365e-06	5.09025e-07	ACTG1/ACTB/SPTBN1/MYH9/MSN/GSN/MYO1C/EZR/EPB41L3/SPTAN1/RDX	11
R-HSA-2408557	Selenocysteine synthesis	14/275	94/10955	8.18959e-08	1.17804e-06	5.38457e-07	UBA52/RPS27A/RPS16/RPS18/RPS4X/RPS4Y1/RPS4Y2/RPS3A/RPS25/RPS13/RPLP0/RPL5/RPS8/RPL17	14
R-HSA-72764	Eukaryotic Translation Termination	14/275	94/10955	8.18959e-08	1.17804e-06	5.38457e-07	UBA52/RPS27A/RPS16/RPS18/RPS4X/RPS4Y1/RPS4Y2/RPS3A/RPS25/RPS13/RPLP0/RPL5/RPS8/RPL17	14
R-HSA-8948216	Collagen chain trimerization	10/275	44/10955	9.85659e-08	1.39635e-06	6.38242e-07	COL4A2/COL18A1/COL4A1/COL6A1/COL11A1/COL5A2/COL1A1/COL1A2/COL6A2/COL6A3	10
R-HSA-975956	Nonsense Mediated Decay (NMD) independent of the Exon Junction Complex (EJC)	14/275	96/10955	1.07509e-07	1.50032e-06	6.85763e-07	UBA52/RPS27A/RPS16/RPS18/RPS4X/RPS4Y1/RPS4Y2/RPS3A/RPS25/RPS13/RPLP0/RPL5/RPS8/RPL17	14
R-HSA-376176	Signaling by ROBO receptors	21/275	219/10955	1.37568e-07	1.8752e-06	8.57114e-07	UBA52/RPS27A/UBB/UBC/PFN1/CAP1/RAC1/RHOA/RPS16/RPS18/RPS4X/RPS4Y1/RPS4Y2/RPS3A/CDC42/RPS25/RPS13/RPLP0/RPL5/RPS8/RPL17	21
R-HSA-9615710	Late endosomal microautophagy	9/275	35/10955	1.38384e-07	1.8752e-06	8.57114e-07	UBA52/RPS27A/UBB/UBC/HSPA8/VIM/TSG101/MVB12A/VPS28	9
R-HSA-9679506	SARS-CoV Infections	30/275	414/10955	1.63119e-07	2.1788e-06	9.95884e-07	UBA52/RPS27A/UBB/UBC/HSPG2/PPIA/EEF1A1/YWHAZ/TUBB/HSP90AA1/HLA-A/ATP1A1/HSP90AB1/YWHAE/ATP1B3/AGRN/YWHAB/RPS16/RPS18/RPS4X/RPS4Y1/RPS4Y2/RPS3A/VCP/RPS25/ITGB1/RPS13/RPS8/KPNB1/SNRPD3	30
R-HSA-9705683	SARS-CoV-2-host interactions	20/275	203/10955	1.77246e-07	2.33416e-06	1.06689e-06	UBA52/RPS27A/UBB/UBC/YWHAZ/HSP90AA1/HLA-A/HSP90AB1/YWHAE/YWHAB/RPS16/RPS18/RPS4X/RPS4Y1/RPS4Y2/RPS3A/RPS25/RPS13/RPS8/SNRPD3	20
R-HSA-6802946	Signaling by moderate kinase activity BRAF mutants	10/275	47/10955	1.92461e-07	2.39935e-06	1.09669e-06	ACTG1/ACTB/FN1/TLN1/PEBP1/VCL/RAP1B/IQGAP1/YWHAB/ITGB3	10
R-HSA-6802949	Signaling by RAS mutants	10/275	47/10955	1.92461e-07	2.39935e-06	1.09669e-06	ACTG1/ACTB/FN1/TLN1/PEBP1/VCL/RAP1B/IQGAP1/YWHAB/ITGB3	10
R-HSA-6802955	Paradoxical activation of RAF signaling by kinase inactive BRAF	10/275	47/10955	1.92461e-07	2.39935e-06	1.09669e-06	ACTG1/ACTB/FN1/TLN1/PEBP1/VCL/RAP1B/IQGAP1/YWHAB/ITGB3	10
R-HSA-9649948	Signaling downstream of RAS mutants	10/275	47/10955	1.92461e-07	2.39935e-06	1.09669e-06	ACTG1/ACTB/FN1/TLN1/PEBP1/VCL/RAP1B/IQGAP1/YWHAB/ITGB3	10
R-HSA-2029480	Fcgamma receptor (FCGR) dependent phagocytosis	13/275	86/10955	2.00567e-07	2.4675e-06	1.12784e-06	ACTG1/ACTB/HSP90AA1/MYH9/CFL1/HSP90AB1/RAC1/MYO1C/CDC42/ACTR3/ARPC1B/ACTR2/ARPC4	13
R-HSA-9635486	Infection with Mycobacterium tuberculosis	8/275	27/10955	2.08969e-07	2.53748e-06	1.15983e-06	UBA52/RPS27A/UBB/UBC/PGK1/ENO1/RAB7A/KPNB1	8
R-HSA-3000480	Scavenging by Class A Receptors	7/275	19/10955	2.26518e-07	2.71531e-06	1.24111e-06	APOE/APOB/COL4A2/COL4A1/HSP90B1/COL1A1/COL1A2	7
R-HSA-72689	Formation of a pool of free 40S subunits	14/275	102/10955	2.33453e-07	2.72848e-06	1.24713e-06	UBA52/RPS27A/RPS16/RPS18/RPS4X/RPS4Y1/RPS4Y2/RPS3A/RPS25/RPS13/RPLP0/RPL5/RPS8/RPL17	14
R-HSA-9633012	Response of EIF2AK4 (GCN2) to amino acid deficiency	14/275	102/10955	2.33453e-07	2.72848e-06	1.24713e-06	UBA52/RPS27A/RPS16/RPS18/RPS4X/RPS4Y1/RPS4Y2/RPS3A/RPS25/RPS13/RPLP0/RPL5/RPS8/RPL17	14
R-HSA-2408522	Selenoamino acid metabolism	15/275	119/10955	2.6978e-07	3.11412e-06	1.4234e-06	UBA52/RPS27A/AHCY/RPS16/RPS18/RPS4X/RPS4Y1/RPS4Y2/RPS3A/RPS25/RPS13/RPLP0/RPL5/RPS8/RPL17	15
R-HSA-174824	Plasma lipoprotein assembly, remodeling, and clearance	12/275	75/10955	3.14705e-07	3.58841e-06	1.64019e-06	UBA52/RPS27A/UBB/UBC/APOC3/APOE/APOB/CLTC/SCARB1/PLTP/P4HB/A2M	12
R-HSA-8876384	Listeria monocytogenes entry into host cells	7/275	20/10955	3.41049e-07	3.84194e-06	1.75607e-06	UBA52/RPS27A/UBB/UBC/CTNNB1/CTNND1/CDH1	7
R-HSA-1474290	Collagen formation	13/275	90/10955	3.46234e-07	3.85391e-06	1.76154e-06	COL4A2/COL18A1/COL4A1/COL6A1/COL11A1/COL5A2/PLOD3/PLOD1/P4HB/COL1A1/COL1A2/COL6A2/COL6A3	13
R-HSA-9637687	Suppression of phagosomal maturation	6/275	13/10955	3.50716e-07	3.85787e-06	1.76335e-06	UBA52/RPS27A/UBB/UBC/RAB7A/KPNB1	6
R-HSA-9659379	Sensory processing of sound	12/275	76/10955	3.65456e-07	3.97327e-06	1.8161e-06	ACTG1/ACTB/SPTBN1/MYH9/MSN/GSN/MYO1C/EZR/EPB41L3/SPTAN1/RDX/CAPZA1	12
R-HSA-6811436	COPI-independent Golgi-to-ER retrograde traffic	10/275	51/10955	4.34651e-07	4.67125e-06	2.13513e-06	TUBB8/TUBA4A/TUBB2A/TUBB2B/RAB6A/RAB6B/DYNC1H1/ACTR1A/TUBA1C/CAPZA1	10
R-HSA-72695	Formation of the ternary complex, and subsequently, the 43S complex	10/275	52/10955	5.26352e-07	5.59249e-06	2.55621e-06	RPS27A/RPS16/RPS18/RPS4X/RPS4Y1/RPS4Y2/RPS3A/RPS25/RPS13/RPS8	10
R-HSA-8873719	RAB geranylgeranylation	11/275	65/10955	5.49221e-07	5.76991e-06	2.6373e-06	RAB7A/RAB32/RAB38/RAB5C/RAB27A/RAB1A/RAB11B/RAB11A/RAB10/RAB6A/RAB6B	11
R-HSA-3371568	Attenuation phase	6/275	14/10955	6.00862e-07	6.24228e-06	2.85321e-06	HSPA8/HSP90AA1/HSPA1B/HSPA1A/HSP90AB1/HSPA2	6
R-HSA-156827	L13a-mediated translational silencing of Ceruloplasmin expression	14/275	112/10955	7.53637e-07	7.665e-06	3.50351e-06	UBA52/RPS27A/RPS16/RPS18/RPS4X/RPS4Y1/RPS4Y2/RPS3A/RPS25/RPS13/RPLP0/RPL5/RPS8/RPL17	14
R-HSA-6802952	Signaling by BRAF and RAF1 fusions	11/275	67/10955	7.54203e-07	7.665e-06	3.50351e-06	ACTG1/ACTB/FN1/TLN1/PEBP1/VCL/RAP1B/IQGAP1/YWHAB/LMNA/ITGB3	11
R-HSA-1799339	SRP-dependent cotranslational protein targeting to membrane	14/275	113/10955	8.41119e-07	8.36645e-06	3.82412e-06	UBA52/RPS27A/RPS16/RPS18/RPS4X/RPS4Y1/RPS4Y2/RPS3A/RPS25/RPS13/RPLP0/RPL5/RPS8/RPL17	14
R-HSA-72706	GTP hydrolysis and joining of the 60S ribosomal subunit	14/275	113/10955	8.41119e-07	8.36645e-06	3.82412e-06	UBA52/RPS27A/RPS16/RPS18/RPS4X/RPS4Y1/RPS4Y2/RPS3A/RPS25/RPS13/RPLP0/RPL5/RPS8/RPL17	14
R-HSA-5213460	RIPK1-mediated regulated necrosis	8/275	32/10955	8.87711e-07	8.64593e-06	3.95187e-06	UBA52/RPS27A/UBB/UBC/SDCBP/PDCD6IP/HSP90AA1/FLOT1	8
R-HSA-5675482	Regulation of necroptotic cell death	8/275	32/10955	8.87711e-07	8.64593e-06	3.95187e-06	UBA52/RPS27A/UBB/UBC/SDCBP/PDCD6IP/HSP90AA1/FLOT1	8
R-HSA-449147	Signaling by Interleukins	31/275	473/10955	9.08919e-07	8.75297e-06	4.0008e-06	UBA52/RPS27A/UBB/UBC/FN1/ANXA2/HSPA8/PPIA/YWHAZ/HSP90AA1/CFL1/MSN/LAMA5/VIM/GSTO1/RAP1B/ARF1/ANXA1/HSP90B1/CDC42/RALA/MMP2/TCP1/TOLLIP/ITGB1/RPLP0/CAPZA1/P4HB/TALDO1/COL1A2/APP	31
R-HSA-9012999	RHO GTPase cycle	30/275	449/10955	9.24565e-07	8.75297e-06	4.0008e-06	ACTG1/ACTB/SPTBN1/STOM/HSP90AA1/RAB7A/HSP90AB1/VIM/RAC1/RAC2/RAC3/CLTC/RHOA/ARHGDIA/IQGAP1/FARP1/MCAM/ACTN1/CCT6A/CDC42/SPTAN1/HNRNPC/VCP/ITGB1/GNA13/RHOG/CCT2/PLXNA1/STIP1/FLOT1	30
R-HSA-9656223	Signaling by RAF1 mutants	9/275	43/10955	9.26785e-07	8.75297e-06	4.0008e-06	ACTG1/ACTB/FN1/TLN1/VCL/RAP1B/IQGAP1/YWHAB/ITGB3	9
R-HSA-9013418	RHOBTB2 GTPase cycle	7/275	23/10955	1.01099e-06	9.45277e-06	4.32066e-06	ACTG1/HSP90AA1/HSP90AB1/ACTN1/CCT6A/HNRNPC/CCT2	7
R-HSA-9662360	Sensory processing of sound by inner hair cells of the cochlea	11/275	69/10955	1.02381e-06	9.47788e-06	4.33213e-06	ACTG1/ACTB/SPTBN1/MYH9/MSN/MYO1C/EZR/EPB41L3/SPTAN1/RDX/CAPZA1	11
R-HSA-927802	Nonsense-Mediated Decay (NMD)	14/275	116/10955	1.1608e-06	1.05373e-05	4.81638e-06	UBA52/RPS27A/RPS16/RPS18/RPS4X/RPS4Y1/RPS4Y2/RPS3A/RPS25/RPS13/RPLP0/RPL5/RPS8/RPL17	14
R-HSA-975957	Nonsense Mediated Decay (NMD) enhanced by the Exon Junction Complex (EJC)	14/275	116/10955	1.1608e-06	1.05373e-05	4.81638e-06	UBA52/RPS27A/RPS16/RPS18/RPS4X/RPS4Y1/RPS4Y2/RPS3A/RPS25/RPS13/RPLP0/RPL5/RPS8/RPL17	14
R-HSA-3371571	HSF1-dependent transactivation	7/275	24/10955	1.39685e-06	1.25582e-05	5.74008e-06	HSPA8/CRYAB/HSP90AA1/HSPA1B/HSPA1A/HSP90AB1/HSPA2	7
R-HSA-168273	Influenza Viral RNA Transcription and Replication	15/275	136/10955	1.53736e-06	1.36898e-05	6.25734e-06	UBA52/RPS27A/HSP90AA1/RPS16/RPS18/RPS4X/RPS4Y1/RPS4Y2/RPS3A/RPS25/RPS13/RPLP0/RPL5/RPS8/RPL17	15
R-HSA-71387	Metabolism of carbohydrates	23/275	297/10955	1.58792e-06	1.40067e-05	6.40216e-06	UBA52/RPS27A/UBB/UBC/HSPG2/GAPDH/CD44/PKM/PGK1/ENO1/ALDOA/TPI1/CSPG4/TKT/AGRN/GPI/PGAM1/MDH1/PYGB/PYGL/PFKP/BCAN/TALDO1	23
R-HSA-72613	Eukaryotic Translation Initiation	14/275	120/10955	1.75471e-06	1.46838e-05	6.71163e-06	UBA52/RPS27A/RPS16/RPS18/RPS4X/RPS4Y1/RPS4Y2/RPS3A/RPS25/RPS13/RPLP0/RPL5/RPS8/RPL17	14
R-HSA-72737	Cap-dependent Translation Initiation	14/275	120/10955	1.75471e-06	1.46838e-05	6.71163e-06	UBA52/RPS27A/RPS16/RPS18/RPS4X/RPS4Y1/RPS4Y2/RPS3A/RPS25/RPS13/RPLP0/RPL5/RPS8/RPL17	14
R-HSA-9694516	SARS-CoV-2 Infection	23/275	299/10955	1.78189e-06	1.46838e-05	6.71163e-06	UBA52/RPS27A/UBB/UBC/HSPG2/YWHAZ/HSP90AA1/HLA-A/HSP90AB1/YWHAE/AGRN/YWHAB/RPS16/RPS18/RPS4X/RPS4Y1/RPS4Y2/RPS3A/VCP/RPS25/RPS13/RPS8/SNRPD3	23
R-HSA-72649	Translation initiation complex formation	10/275	59/10955	1.79032e-06	1.46838e-05	6.71163e-06	RPS27A/RPS16/RPS18/RPS4X/RPS4Y1/RPS4Y2/RPS3A/RPS25/RPS13/RPS8	10
R-HSA-72702	Ribosomal scanning and start codon recognition	10/275	59/10955	1.79032e-06	1.46838e-05	6.71163e-06	RPS27A/RPS16/RPS18/RPS4X/RPS4Y1/RPS4Y2/RPS3A/RPS25/RPS13/RPS8	10
R-HSA-9664407	Parasite infection	10/275	59/10955	1.79032e-06	1.46838e-05	6.71163e-06	ACTG1/ACTB/MYH9/RAC1/MYO1C/CDC42/ACTR3/ARPC1B/ACTR2/ARPC4	10
R-HSA-9664417	Leishmania phagocytosis	10/275	59/10955	1.79032e-06	1.46838e-05	6.71163e-06	ACTG1/ACTB/MYH9/RAC1/MYO1C/CDC42/ACTR3/ARPC1B/ACTR2/ARPC4	10
R-HSA-9664422	FCGR3A-mediated phagocytosis	10/275	59/10955	1.79032e-06	1.46838e-05	6.71163e-06	ACTG1/ACTB/MYH9/RAC1/MYO1C/CDC42/ACTR3/ARPC1B/ACTR2/ARPC4	10
R-HSA-70263	Gluconeogenesis	8/275	35/10955	1.86058e-06	1.49969e-05	6.85477e-06	GAPDH/PGK1/ENO1/ALDOA/TPI1/GPI/PGAM1/MDH1	8
R-HSA-9706574	RHOBTB GTPase Cycle	8/275	35/10955	1.86058e-06	1.49969e-05	6.85477e-06	ACTG1/HSP90AA1/HSP90AB1/VIM/ACTN1/CCT6A/HNRNPC/CCT2	8
R-HSA-9711097	Cellular response to starvation	16/275	157/10955	1.9851e-06	1.58639e-05	7.25103e-06	UBA52/RPS27A/ATP6V1A/RPS16/RPS18/RPS4X/RPS4Y1/RPS4Y2/RPS3A/ATP6V1B2/RPS25/RPS13/RPLP0/RPL5/RPS8/RPL17	16
R-HSA-3371556	Cellular response to heat stress	12/275	89/10955	2.09188e-06	1.65108e-05	7.54674e-06	HSPA8/EEF1A1/CRYAB/HSP90AA1/HSPA1B/HSPA1A/HSP90AB1/YWHAE/HSPA5/HSPA2/VCP/HSPA4	12
R-HSA-72662	Activation of the mRNA upon binding of the cap-binding complex and eIFs, and subsequent binding to 43S	10/275	60/10955	2.10138e-06	1.65108e-05	7.54674e-06	RPS27A/RPS16/RPS18/RPS4X/RPS4Y1/RPS4Y2/RPS3A/RPS25/RPS13/RPS8	10
R-HSA-5663213	RHO GTPases Activate WASPs and WAVEs	8/275	36/10955	2.3406e-06	1.82372e-05	8.33584e-06	ACTG1/ACTB/RAC1/CDC42/ACTR3/ARPC1B/ACTR2/ARPC4	8
R-HSA-2132295	MHC class II antigen presentation	14/275	123/10955	2.36479e-06	1.82734e-05	8.35236e-06	CTSD/RAB7A/TUBB8/TUBA4A/CLTC/ARF1/CTSK/TUBB2A/TUBB2B/DYNC1H1/ACTR1A/ACTR1B/TUBA1C/CAPZA1	14
R-HSA-2022090	Assembly of collagen fibrils and other multimeric structures	10/275	61/10955	2.45842e-06	1.88412e-05	8.61191e-06	COL4A2/COL18A1/COL4A1/COL6A1/COL11A1/COL5A2/COL1A1/COL1A2/COL6A2/COL6A3	10
R-HSA-8964043	Plasma lipoprotein clearance	8/275	37/10955	2.92193e-06	2.22114e-05	1.01523e-05	UBA52/RPS27A/UBB/UBC/APOE/APOB/CLTC/SCARB1	8
R-HSA-5617833	Cilium Assembly	18/275	201/10955	2.97355e-06	2.24215e-05	1.02484e-05	TUBB/HSP90AA1/YWHAE/TUBB8/TUBA4A/TCP1/TUBB2A/TUBB2B/SEPTIN2/CCT3/RAB11A/CCT2/CCT8/DYNC1H1/ACTR1A/TUBA1C/CCT4/CCT5	18
R-HSA-8852276	The role of GTSE1 in G2/M progression after G2 checkpoint	11/275	77/10955	3.13963e-06	2.34844e-05	1.07342e-05	UBA52/RPS27A/UBB/UBC/HSP90AA1/HSP90AB1/TUBB8/TUBA4A/TUBB2A/TUBB2B/TUBA1C	11
R-HSA-5663202	Diseases of signal transduction by growth factor receptors and second messengers	28/275	433/10955	4.11417e-06	3.05297e-05	1.39545e-05	ACTG1/ACTB/UBA52/RPS27A/UBB/UBC/FN1/SPTBN1/TLN1/HSP90AA1/MYH9/MSN/PEBP1/VCL/CTNNB1/RAC1/RAC2/CLTC/RAP1B/IQGAP1/ADAM10/YWHAB/LMNA/VCP/RHOG/ITGB3/ATIC/EEF1G	28
R-HSA-8856688	Golgi-to-ER retrograde transport	14/275	133/10955	5.99312e-06	4.41226e-05	2.01675e-05	TUBB8/TUBA4A/ARF1/ARF3/RAB1A/TUBB2A/TUBB2B/RAB6A/RAB6B/DYNC1H1/ACTR1A/TUBA1C/CAPZA1/NAPA	14
R-HSA-4420097	VEGFA-VEGFR2 Pathway	12/275	99/10955	6.51729e-06	4.70291e-05	2.1496e-05	ACTG1/ACTB/HSPB1/HSP90AA1/CTNNB1/CTNNA1/RAC1/CTNND1/RHOA/ITGAV/CDC42/ITGB3	12
R-HSA-9010553	Regulation of expression of SLITs and ROBOs	16/275	172/10955	6.54909e-06	4.70291e-05	2.1496e-05	UBA52/RPS27A/UBB/UBC/RPS16/RPS18/RPS4X/RPS4Y1/RPS4Y2/RPS3A/RPS25/RPS13/RPLP0/RPL5/RPS8/RPL17	16
R-HSA-3371511	HSF1 activation	5/275	12/10955	6.58911e-06	4.70291e-05	2.1496e-05	EEF1A1/HSP90AA1/HSP90AB1/YWHAE/VCP	5
R-HSA-5689877	Josephin domain DUBs	5/275	12/10955	6.58911e-06	4.70291e-05	2.1496e-05	UBA52/RPS27A/UBB/UBC/VCP	5
R-HSA-5357801	Programmed Cell Death	18/275	213/10955	6.74302e-06	4.77631e-05	2.18315e-05	UBA52/RPS27A/UBB/UBC/SDCBP/PDCD6IP/YWHAZ/HSP90AA1/GSN/YWHAE/CTNNB1/VIM/YWHAB/SPTAN1/LMNA/CDH1/KPNB1/FLOT1	18
R-HSA-199977	ER to Golgi Anterograde Transport	15/275	154/10955	7.29267e-06	5.1268e-05	2.34335e-05	SPTBN1/CD59/TUBB8/TUBA4A/ARF1/ARF3/SPTAN1/RAB1A/TUBB2A/TUBB2B/DYNC1H1/ACTR1A/TUBA1C/CAPZA1/NAPA	15
R-HSA-6802957	Oncogenic MAPK signaling	11/275	84/10955	7.47081e-06	5.21284e-05	2.38268e-05	ACTG1/ACTB/FN1/TLN1/PEBP1/VCL/RAP1B/IQGAP1/YWHAB/LMNA/ITGB3	11
R-HSA-1632852	Macroautophagy	14/275	136/10955	7.78208e-06	5.38981e-05	2.46357e-05	UBA52/RPS27A/UBB/UBC/HSPA8/HSP90AA1/TUBB8/TUBA4A/VIM/VCP/TUBB2A/TUBB2B/DYNC1H1/TUBA1C	14
R-HSA-917729	Endosomal Sorting Complex Required For Transport (ESCRT)	7/275	32/10955	1.14353e-05	7.86179e-05	3.59345e-05	UBA52/RPS27A/UBB/UBC/TSG101/MVB12A/VPS28	7
R-HSA-9007101	Rab regulation of trafficking	13/275	124/10955	1.3506e-05	9.21757e-05	4.21315e-05	RAB7A/YWHAE/GDI2/RAB32/RAB38/RAB5C/RAB27A/RAB1A/RAB11B/RAB11A/RAB10/RAB6A/RAB6B	13
R-HSA-8876198	RAB GEFs exchange GTP for GDP on RABs	11/275	90/10955	1.46473e-05	9.9241e-05	4.53609e-05	RAB7A/YWHAE/GDI2/RAB32/RAB38/RAB5C/RAB27A/RAB1A/RAB10/RAB6A/RAB6B	11
R-HSA-194138	Signaling by VEGF	12/275	108/10955	1.6088e-05	0.000108218	4.94641e-05	ACTG1/ACTB/HSPB1/HSP90AA1/CTNNB1/CTNNA1/RAC1/CTNND1/RHOA/ITGAV/CDC42/ITGB3	12
R-HSA-5620922	BBSome-mediated cargo-targeting to cilium	6/275	23/10955	1.66919e-05	0.000111478	5.09542e-05	TCP1/CCT3/CCT2/CCT8/CCT4/CCT5	6
R-HSA-8856828	Clathrin-mediated endocytosis	14/275	146/10955	1.76378e-05	0.00011696	5.34599e-05	ACTG1/ACTB/UBA52/RPS27A/UBB/UBC/HSPA8/APOB/TF/CLTC/RAB5C/ACTR3/ACTR2/ARPC4	14
R-HSA-190828	Gap junction trafficking	8/275	47/10955	1.91448e-05	0.000126059	5.76189e-05	ACTG1/ACTB/TUBB8/TUBA4A/CLTC/TUBB2A/TUBB2B/TUBA1C	8
R-HSA-1500931	Cell-Cell communication	13/275	129/10955	2.07266e-05	0.00013552	6.19433e-05	ACTG1/ACTB/SPTBN1/ACTN4/FLNA/CTNNB1/CTNNA1/CTNND1/IQGAP1/ACTN1/SPTAN1/ITGB1/CDH1	13
R-HSA-977225	Amyloid fiber formation	12/275	111/10955	2.1281e-05	0.000138121	6.3132e-05	UBA52/RPS27A/UBB/UBC/MFGE8/APOE/HSPG2/GSN/ADAM10/TSPAN14/TGFBI/APP	12
R-HSA-114604	GPVI-mediated activation cascade	7/275	35/10955	2.14198e-05	0.000138121	6.3132e-05	RAC1/RAC2/RHOA/CDC42/RHOG/COL1A1/COL1A2	7
R-HSA-5627123	RHO GTPases activate PAKs	6/275	24/10955	2.17903e-05	0.000139547	6.3784e-05	MYH9/FLNA/MYL6/RAC1/MYH10/CDC42	6
R-HSA-2691230	Signaling by NOTCH1 HD Domain Mutants in Cancer	5/275	15/10955	2.34813e-05	0.000148345	6.78053e-05	UBA52/RPS27A/UBB/UBC/ADAM10	5
R-HSA-2691232	Constitutive Signaling by NOTCH1 HD Domain Mutants	5/275	15/10955	2.34813e-05	0.000148345	6.78053e-05	UBA52/RPS27A/UBB/UBC/ADAM10	5
R-HSA-375165	NCAM signaling for neurite out-growth	9/275	63/10955	2.50732e-05	0.000157338	7.1916e-05	SPTBN1/COL4A2/COL4A1/COL6A1/AGRN/COL5A2/SPTAN1/COL6A2/COL6A3	9
R-HSA-71291	Metabolism of amino acids and derivatives	24/275	376/10955	2.56129e-05	0.000159654	7.29743e-05	UBA52/RPS27A/SLC3A2/TYRP1/SLC7A5/TYR/NQO1/AHCY/RPS16/RPS18/SLC44A1/RPS4X/RPS4Y1/RPS4Y2/RPS3A/SMS/OCA2/RPS25/RPS13/RPLP0/RPL5/RPS8/QDPR/RPL17	24
R-HSA-157858	Gap junction trafficking and regulation	8/275	49/10955	2.62888e-05	0.000162782	7.4404e-05	ACTG1/ACTB/TUBB8/TUBA4A/CLTC/TUBB2A/TUBB2B/TUBA1C	8
R-HSA-210991	Basigin interactions	6/275	25/10955	2.80718e-05	0.000172678	7.89276e-05	SLC3A2/SLC7A5/PPIA/ATP1B3/ITGB1/BSG	6
R-HSA-2173791	TGF-beta receptor signaling in EMT (epithelial to mesenchymal transition)	5/275	16/10955	3.34566e-05	0.000201819	9.2247e-05	UBA52/RPS27A/UBB/UBC/RHOA	5
R-HSA-399954	Sema3A PAK dependent Axon repulsion	5/275	16/10955	3.34566e-05	0.000201819	9.2247e-05	HSP90AA1/CFL1/HSP90AB1/RAC1/PLXNA1	5
R-HSA-8866427	VLDLR internalisation and degradation	5/275	16/10955	3.34566e-05	0.000201819	9.2247e-05	UBA52/RPS27A/UBB/UBC/CLTC	5
R-HSA-202733	Cell surface interactions at the vascular wall	13/275	137/10955	3.93551e-05	0.000235878	0.000107815	FN1/SLC3A2/SLC7A5/APOB/PPIA/CD44/ATP1B3/ITGAV/ITGB1/ITGB3/COL1A1/BSG/COL1A2	13
R-HSA-390471	Association of TriC/CCT with target proteins during biosynthesis	7/275	39/10955	4.4962e-05	0.000266175	0.000121663	CCT6A/TCP1/CCT3/CCT2/CCT8/CCT4/CCT5	7
R-HSA-8982491	Glycogen metabolism	6/275	27/10955	4.49793e-05	0.000266175	0.000121663	UBA52/RPS27A/UBB/UBC/PYGB/PYGL	6
R-HSA-5663220	RHO GTPases Activate Formins	13/275	140/10955	4.94144e-05	0.000290582	0.000132819	ACTG1/ACTB/TUBB8/PFN1/TUBA4A/RAC1/RHOA/CDC42/TUBB2A/TUBB2B/ITGB1/DYNC1H1/TUBA1C	13
R-HSA-190840	Microtubule-dependent trafficking of connexons from Golgi to the plasma membrane	5/275	18/10955	6.29734e-05	0.000365715	0.000167161	TUBB8/TUBA4A/TUBB2A/TUBB2B/TUBA1C	5
R-HSA-446353	Cell-extracellular matrix interactions	5/275	18/10955	6.29734e-05	0.000365715	0.000167161	ACTG1/ACTB/FLNA/ACTN1/ITGB1	5
R-HSA-6791226	Major pathway of rRNA processing in the nucleolus and cytosol	15/275	185/10955	6.4296e-05	0.000368815	0.000168577	UBA52/RPS27A/RPS16/RPS18/RPS4X/RPS4Y1/RPS4Y2/RPS3A/RPS25/NCL/RPS13/RPLP0/RPL5/RPS8/RPL17	15
R-HSA-948021	Transport to the Golgi and subsequent modification	15/275	185/10955	6.4296e-05	0.000368815	0.000168577	SPTBN1/CD59/TUBB8/TUBA4A/ARF1/ARF3/SPTAN1/RAB1A/TUBB2A/TUBB2B/DYNC1H1/ACTR1A/TUBA1C/CAPZA1/NAPA	15
R-HSA-2565942	Regulation of PLK1 Activity at G2/M Transition	10/275	88/10955	6.78036e-05	0.00038422	0.000175619	UBA52/RPS27A/UBB/UBC/TUBB/HSP90AA1/YWHAE/TUBA4A/DYNC1H1/ACTR1A	10
R-HSA-450531	Regulation of mRNA stability by proteins that bind AU-rich elements	10/275	88/10955	6.78036e-05	0.00038422	0.000175619	UBA52/RPS27A/UBB/UBC/HSPA8/HSPB1/YWHAZ/HSPA1B/HSPA1A/YWHAB	10
R-HSA-450408	AUF1 (hnRNP D0) binds and destabilizes mRNA	8/275	56/10955	7.11332e-05	0.00040066	0.000183133	UBA52/RPS27A/UBB/UBC/HSPA8/HSPB1/HSPA1B/HSPA1A	8
R-HSA-8963888	Chylomicron assembly	4/275	10/10955	7.24135e-05	0.000403015	0.00018421	APOC3/APOE/APOB/P4HB	4
R-HSA-937042	IRAK2 mediated activation of TAK1 complex	4/275	10/10955	7.24135e-05	0.000403015	0.00018421	UBA52/RPS27A/UBB/UBC	4
R-HSA-419037	NCAM1 interactions	7/275	42/10955	7.39506e-05	0.000409135	0.000187007	COL4A2/COL4A1/COL6A1/AGRN/COL5A2/COL6A2/COL6A3	7
R-HSA-3858494	Beta-catenin independent WNT signaling	13/275	146/10955	7.64177e-05	0.000420297	0.000192109	UBA52/RPS27A/UBB/UBC/PFN1/CTNNB1/GNB1/RAC1/RAC2/RAC3/CLTC/RHOA/GNB2	13
R-HSA-168643	Nucleotide-binding domain, leucine rich repeat containing receptor (NLR) signaling pathways	8/275	57/10955	8.0972e-05	0.000439766	0.000201007	UBA52/RPS27A/UBB/UBC/HSP90AB1/P2RX7/TXN/APP	8
R-HSA-446203	Asparagine N-linked glycosylation	20/275	304/10955	8.11585e-05	0.000439766	0.000201007	UBA52/RPS27A/UBB/UBC/SPTBN1/CD59/TUBB8/TUBA4A/ARF1/ARF3/SPTAN1/RAB1A/VCP/TUBB2A/TUBB2B/DYNC1H1/ACTR1A/TUBA1C/CAPZA1/NAPA	20
R-HSA-70171	Glycolysis	9/275	73/10955	8.26256e-05	0.000439766	0.000201007	GAPDH/PKM/PGK1/ENO1/ALDOA/TPI1/GPI/PGAM1/PFKP	9
R-HSA-110320	Translesion Synthesis by POLH	5/275	19/10955	8.37201e-05	0.000439766	0.000201007	UBA52/RPS27A/UBB/UBC/VCP	5
R-HSA-1236382	Constitutive Signaling by Ligand-Responsive EGFR Cancer Variants	5/275	19/10955	8.37201e-05	0.000439766	0.000201007	UBA52/RPS27A/UBB/UBC/HSP90AA1	5
R-HSA-190872	Transport of connexons to the plasma membrane	5/275	19/10955	8.37201e-05	0.000439766	0.000201007	TUBB8/TUBA4A/TUBB2A/TUBB2B/TUBA1C	5
R-HSA-5637815	Signaling by Ligand-Responsive EGFR Variants in Cancer	5/275	19/10955	8.37201e-05	0.000439766	0.000201007	UBA52/RPS27A/UBB/UBC/HSP90AA1	5
R-HSA-8963898	Plasma lipoprotein assembly	5/275	19/10955	8.37201e-05	0.000439766	0.000201007	APOC3/APOE/APOB/P4HB/A2M	5
R-HSA-186797	Signaling by PDGF	8/275	58/10955	9.19133e-05	0.000480106	0.000219446	COL4A2/COL4A1/COL6A1/COL5A2/THBS4/THBS1/COL6A2/COL6A3	8
R-HSA-4086400	PCP/CE pathway	10/275	92/10955	9.91852e-05	0.000515212	0.000235492	UBA52/RPS27A/UBB/UBC/PFN1/RAC1/RAC2/RAC3/CLTC/RHOA	10
R-HSA-70326	Glucose metabolism	10/275	93/10955	0.000108716	0.000554785	0.00025358	GAPDH/PKM/PGK1/ENO1/ALDOA/TPI1/GPI/PGAM1/MDH1/PFKP	10
R-HSA-5625900	RHO GTPases activate CIT	5/275	20/10955	0.00010935	0.000554785	0.00025358	MYH9/MYL6/RAC1/RHOA/MYH10	5
R-HSA-5627117	RHO GTPases Activate ROCKs	5/275	20/10955	0.00010935	0.000554785	0.00025358	MYH9/CFL1/MYL6/RHOA/MYH10	5
R-HSA-5625970	RHO GTPases activate KTN1	4/275	11/10955	0.00011155	0.000554785	0.00025358	RAC1/RHOA/CDC42/RHOG	4
R-HSA-9014325	TICAM1,TRAF6-dependent induction of TAK1 complex	4/275	11/10955	0.00011155	0.000554785	0.00025358	UBA52/RPS27A/UBB/UBC	4
R-HSA-9645460	Alpha-protein kinase 1 signaling pathway	4/275	11/10955	0.00011155	0.000554785	0.00025358	UBA52/RPS27A/UBB/UBC	4
R-HSA-9664873	Pexophagy	4/275	11/10955	0.00011155	0.000554785	0.00025358	UBA52/RPS27A/UBB/UBC	4
R-HSA-9708530	Regulation of BACH1 activity	4/275	11/10955	0.00011155	0.000554785	0.00025358	UBA52/RPS27A/UBB/UBC	4
R-HSA-9634597	GPER1 signaling	7/275	45/10955	0.000116648	0.000574327	0.000262512	FN1/GNAI2/GNB1/GNB2/GNAI3/ITGB1/GNAS	7
R-HSA-8868773	rRNA processing in the nucleus and cytosol	15/275	195/10955	0.000116708	0.000574327	0.000262512	UBA52/RPS27A/RPS16/RPS18/RPS4X/RPS4Y1/RPS4Y2/RPS3A/RPS25/NCL/RPS13/RPLP0/RPL5/RPS8/RPL17	15
R-HSA-5218859	Regulated Necrosis	8/275	60/10955	0.000117486	0.00057513	0.000262879	UBA52/RPS27A/UBB/UBC/SDCBP/PDCD6IP/HSP90AA1/FLOT1	8
R-HSA-380320	Recruitment of NuMA to mitotic centrosomes	10/275	94/10955	0.00011901	0.000579555	0.000264902	TUBB/HSP90AA1/YWHAE/TUBB8/TUBA4A/TUBB2A/TUBB2B/DYNC1H1/ACTR1A/TUBA1C	10
R-HSA-69275	G2/M Transition	15/275	196/10955	0.00012358	0.000598689	0.000273648	UBA52/RPS27A/UBB/UBC/TUBB/HSP90AA1/HSP90AB1/YWHAE/TUBB8/TUBA4A/TUBB2A/TUBB2B/DYNC1H1/ACTR1A/TUBA1C	15
R-HSA-2173789	TGF-beta receptor signaling activates SMADs	7/275	46/10955	0.000134671	0.000649059	0.000296671	UBA52/RPS27A/UBB/UBC/ITGAV/ITGB1/ITGB3	7
R-HSA-453274	Mitotic G2-G2/M phases	15/275	198/10955	0.000138387	0.000663547	0.000303293	UBA52/RPS27A/UBB/UBC/TUBB/HSP90AA1/HSP90AB1/YWHAE/TUBB8/TUBA4A/TUBB2A/TUBB2B/DYNC1H1/ACTR1A/TUBA1C	15
R-HSA-392518	Signal amplification	6/275	33/10955	0.000148297	0.000703845	0.000321713	GNAI2/GNB1/GNB2/GNAI3/GNA13/GNAQ	6
R-HSA-418990	Adherens junctions interactions	6/275	33/10955	0.000148297	0.000703845	0.000321713	ACTG1/ACTB/CTNNB1/CTNNA1/CTNND1/CDH1	6
R-HSA-9759194	Nuclear events mediated by NFE2L2	9/275	79/10955	0.000153636	0.000725503	0.000331612	UBA52/RPS27A/UBB/UBC/NQO1/TKT/PRDX1/IDH1/TALDO1	9
R-HSA-430116	GP1b-IX-V activation signalling	4/275	12/10955	0.000164031	0.000766844	0.000350508	YWHAZ/FLNA/COL1A1/COL1A2	4
R-HSA-9013973	TICAM1-dependent activation of IRF3/IRF7	4/275	12/10955	0.000164031	0.000766844	0.000350508	UBA52/RPS27A/UBB/UBC	4
R-HSA-109581	Apoptosis	14/275	180/10955	0.000175029	0.000814192	0.00037215	UBA52/RPS27A/UBB/UBC/YWHAZ/GSN/YWHAE/CTNNB1/VIM/YWHAB/SPTAN1/LMNA/CDH1/KPNB1	14
R-HSA-2979096	NOTCH2 Activation and Transmission of Signal to the Nucleus	5/275	22/10955	0.000178243	0.000825036	0.000377106	UBA52/RPS27A/UBB/UBC/ADAM10	5
R-HSA-72312	rRNA processing	15/275	205/10955	0.000203046	0.000935212	0.000427465	UBA52/RPS27A/RPS16/RPS18/RPS4X/RPS4Y1/RPS4Y2/RPS3A/RPS25/NCL/RPS13/RPLP0/RPL5/RPS8/RPL17	15
R-HSA-373753	Nephrin family interactions	5/275	23/10955	0.000223119	0.00102263	0.000467421	SPTBN1/ACTN4/IQGAP1/ACTN1/SPTAN1	5
R-HSA-1358803	Downregulation of ERBB2:ERBB3 signaling	4/275	13/10955	0.000232272	0.00104915	0.000479545	UBA52/RPS27A/UBB/UBC	4
R-HSA-209543	p75NTR recruits signalling complexes	4/275	13/10955	0.000232272	0.00104915	0.000479545	UBA52/RPS27A/UBB/UBC	4
R-HSA-209560	NF-kB is activated and signals survival	4/275	13/10955	0.000232272	0.00104915	0.000479545	UBA52/RPS27A/UBB/UBC	4
R-HSA-5620920	Cargo trafficking to the periciliary membrane	7/275	51/10955	0.000261756	0.00117664	0.000537819	TCP1/CCT3/RAB11A/CCT2/CCT8/CCT4/CCT5	7
R-HSA-75153	Apoptotic execution phase	7/275	52/10955	0.00029608	0.00132457	0.000605432	GSN/CTNNB1/VIM/SPTAN1/LMNA/CDH1/KPNB1	7
R-HSA-3322077	Glycogen synthesis	4/275	14/10955	0.000318789	0.00141264	0.000645688	UBA52/RPS27A/UBB/UBC	4
R-HSA-975110	TRAF6 mediated IRF7 activation in TLR7/8 or 9 signaling	4/275	14/10955	0.000318789	0.00141264	0.000645688	UBA52/RPS27A/UBB/UBC	4
R-HSA-111465	Apoptotic cleavage of cellular proteins	6/275	38/10955	0.000332735	0.00146749	0.000670757	GSN/CTNNB1/VIM/SPTAN1/LMNA/CDH1	6
R-HSA-1643713	Signaling by EGFR in Cancer	5/275	25/10955	0.000338107	0.00147037	0.000672075	UBA52/RPS27A/UBB/UBC/HSP90AA1	5
R-HSA-400685	Sema4D in semaphorin signaling	5/275	25/10955	0.000338107	0.00147037	0.000672075	MYH9/MYL6/RAC1/RHOA/MYH10	5
R-HSA-9013507	NOTCH3 Activation and Transmission of Signal to the Nucleus	5/275	25/10955	0.000338107	0.00147037	0.000672075	UBA52/RPS27A/UBB/UBC/ADAM10	5
R-HSA-9755511	KEAP1-NFE2L2 pathway	10/275	107/10955	0.000347565	0.0015045	0.000687677	UBA52/RPS27A/UBB/UBC/NQO1/TKT/PRDX1/VCP/IDH1/TALDO1	10
R-HSA-163685	Integration of energy metabolism	10/275	108/10955	0.000374714	0.00160715	0.000734592	GNAI2/GNB1/TKT/IQGAP1/GNB2/GNAS/GNAQ/ACLY/TALDO1/FASN	10
R-HSA-6785807	Interleukin-4 and Interleukin-13 signaling	10/275	108/10955	0.000374714	0.00160715	0.000734592	FN1/HSPA8/HSP90AA1/LAMA5/VIM/ANXA1/HSP90B1/MMP2/ITGB1/COL1A2	10
R-HSA-5689896	Ovarian tumor domain proteases	6/275	39/10955	0.000385058	0.00163649	0.000748007	UBA52/RPS27A/UBB/UBC/RHOA/VCP	6
R-HSA-76009	Platelet Aggregation (Plug Formation)	6/275	39/10955	0.000385058	0.00163649	0.000748007	FN1/TLN1/RAP1B/ITGB3/COL1A1/COL1A2	6
R-HSA-72766	Translation	18/275	292/10955	0.000408339	0.00171018	0.000781686	UBA52/RPS27A/EEF1A1/EEF1A2/EEF2/RPS16/RPS18/RPS4X/RPS4Y1/RPS4Y2/RPS3A/RPS25/RPS13/RPLP0/RPL5/RPS8/EEF1G/RPL17	18
R-HSA-9660826	Purinergic signaling in leishmaniasis infection	5/275	26/10955	0.000410101	0.00171018	0.000781686	C3/HSP90AB1/P2RX7/TXN/APP	5
R-HSA-9664424	Cell recruitment (pro-inflammatory response)	5/275	26/10955	0.000410101	0.00171018	0.000781686	C3/HSP90AB1/P2RX7/TXN/APP	5
R-HSA-9700206	Signaling by ALK in cancer	7/275	55/10955	0.00042124	0.00171018	0.000781686	FN1/MYH9/MSN/VCL/CLTC/ATIC/EEF1G	7
R-HSA-9725370	Signaling by ALK fusions and activated point mutants	7/275	55/10955	0.00042124	0.00171018	0.000781686	FN1/MYH9/MSN/VCL/CLTC/ATIC/EEF1G	7
R-HSA-2214320	Anchoring fibril formation	4/275	15/10955	0.000426173	0.00171018	0.000781686	COL4A2/COL4A1/COL1A1/COL1A2	4
R-HSA-3134975	Regulation of innate immune responses to cytosolic DNA	4/275	15/10955	0.000426173	0.00171018	0.000781686	UBA52/RPS27A/UBB/UBC	4
R-HSA-354194	GRB2:SOS provides linkage to MAPK signaling for Integrins	4/275	15/10955	0.000426173	0.00171018	0.000781686	FN1/TLN1/RAP1B/ITGB3	4
R-HSA-372708	p130Cas linkage to MAPK signaling for integrins	4/275	15/10955	0.000426173	0.00171018	0.000781686	FN1/TLN1/RAP1B/ITGB3	4
R-HSA-8875360	InlB-mediated entry of Listeria monocytogenes into host cell	4/275	15/10955	0.000426173	0.00171018	0.000781686	UBA52/RPS27A/UBB/UBC	4
R-HSA-937039	IRAK1 recruits IKK complex	4/275	15/10955	0.000426173	0.00171018	0.000781686	UBA52/RPS27A/UBB/UBC	4
R-HSA-9706369	Negative regulation of FLT3	4/275	15/10955	0.000426173	0.00171018	0.000781686	UBA52/RPS27A/UBB/UBC	4
R-HSA-975144	IRAK1 recruits IKK complex upon TLR7/8 or 9 stimulation	4/275	15/10955	0.000426173	0.00171018	0.000781686	UBA52/RPS27A/UBB/UBC	4
R-HSA-9692916	SARS-CoV-1 activates/modulates innate immune responses	6/275	40/10955	0.000443595	0.00177249	0.000810165	UBA52/RPS27A/UBB/UBC/PPIA/KPNB1	6
R-HSA-446728	Cell junction organization	9/275	91/10955	0.000450327	0.00179172	0.000818959	ACTG1/ACTB/FLNA/CTNNB1/CTNNA1/CTNND1/ACTN1/ITGB1/CDH1	9
R-HSA-1852241	Organelle biogenesis and maintenance	18/275	296/10955	0.000480312	0.00190293	0.000869788	TUBB/HSP90AA1/YWHAE/TUBB8/TUBA4A/TCP1/TUBB2A/TUBB2B/SEPTIN2/CCT3/RAB11A/CCT2/CCT8/DYNC1H1/ACTR1A/TUBA1C/CCT4/CCT5	18
R-HSA-170834	Signaling by TGF-beta Receptor Complex	9/275	93/10955	0.000529083	0.00208731	0.000954064	UBA52/RPS27A/UBB/UBC/RHOA/ITGAV/ITGB1/ITGB3/COL1A2	9
R-HSA-5683057	MAPK family signaling cascades	19/275	325/10955	0.000547027	0.00211735	0.000967796	ACTG1/ACTB/UBA52/RPS27A/UBB/UBC/FN1/SPTBN1/HSPB1/TLN1/PEBP1/VCL/RAC1/RAP1B/IQGAP1/YWHAB/CDC42/SPTAN1/ITGB3	19
R-HSA-110312	Translesion synthesis by REV1	4/275	16/10955	0.000557078	0.00211735	0.000967796	UBA52/RPS27A/UBB/UBC	4
R-HSA-1295596	Spry regulation of FGF signaling	4/275	16/10955	0.000557078	0.00211735	0.000967796	UBA52/RPS27A/UBB/UBC	4
R-HSA-193639	p75NTR signals via NF-kB	4/275	16/10955	0.000557078	0.00211735	0.000967796	UBA52/RPS27A/UBB/UBC	4
R-HSA-205043	NRIF signals cell death from the nucleus	4/275	16/10955	0.000557078	0.00211735	0.000967796	UBA52/RPS27A/UBB/UBC	4
R-HSA-3229121	Glycogen storage diseases	4/275	16/10955	0.000557078	0.00211735	0.000967796	UBA52/RPS27A/UBB/UBC	4
R-HSA-5684264	MAP3K8 (TPL2)-dependent MAPK1/3 activation	4/275	16/10955	0.000557078	0.00211735	0.000967796	UBA52/RPS27A/UBB/UBC	4
R-HSA-844456	The NLRP3 inflammasome	4/275	16/10955	0.000557078	0.00211735	0.000967796	HSP90AB1/P2RX7/TXN/APP	4
R-HSA-975163	IRAK2 mediated activation of TAK1 complex upon TLR7/8 or 9 stimulation	4/275	16/10955	0.000557078	0.00211735	0.000967796	UBA52/RPS27A/UBB/UBC	4
R-HSA-2995410	Nuclear Envelope (NE) Reassembly	8/275	75/10955	0.000560132	0.00212034	0.00096916	TUBB8/TUBA4A/RAN/LMNA/TUBB2A/TUBB2B/TUBA1C/KPNB1	8
R-HSA-6811442	Intra-Golgi and retrograde Golgi-to-ER traffic	14/275	202/10955	0.0005702	0.00214975	0.000982603	TUBB8/TUBA4A/ARF1/ARF3/RAB1A/TUBB2A/TUBB2B/RAB6A/RAB6B/DYNC1H1/ACTR1A/TUBA1C/CAPZA1/NAPA	14
R-HSA-3769402	Deactivation of the beta-catenin transactivating complex	6/275	42/10955	0.00058133	0.00218291	0.000997759	UBA52/RPS27A/UBB/UBC/YWHAZ/CTNNB1	6
R-HSA-917937	Iron uptake and transport	7/275	58/10955	0.000585461	0.00218962	0.00100083	UBA52/RPS27A/UBB/UBC/TF/ATP6V1A/ATP6V1B2	7
R-HSA-9682385	FLT3 signaling in disease	5/275	28/10955	0.00058809	0.00219069	0.00100132	UBA52/RPS27A/UBB/UBC/SPTBN1	5
R-HSA-5675221	Negative regulation of MAPK pathway	6/275	43/10955	0.00066158	0.00245467	0.00112198	UBA52/RPS27A/UBB/UBC/PEBP1/YWHAB	6
R-HSA-5218920	VEGFR2 mediated vascular permeability	5/275	29/10955	0.000696193	0.00255271	0.00116679	HSP90AA1/CTNNB1/CTNNA1/RAC1/CTNND1	5
R-HSA-8863795	Downregulation of ERBB2 signaling	5/275	29/10955	0.000696193	0.00255271	0.00116679	UBA52/RPS27A/UBB/UBC/HSP90AA1	5
R-HSA-9619483	Activation of AMPK downstream of NMDARs	5/275	29/10955	0.000696193	0.00255271	0.00116679	TUBB8/TUBA4A/TUBB2A/TUBB2B/TUBA1C	5
R-HSA-5655862	Translesion synthesis by POLK	4/275	17/10955	0.000714201	0.00258829	0.00118305	UBA52/RPS27A/UBB/UBC	4
R-HSA-5656121	Translesion synthesis by POLI	4/275	17/10955	0.000714201	0.00258829	0.00118305	UBA52/RPS27A/UBB/UBC	4
R-HSA-937072	TRAF6-mediated induction of TAK1 complex within TLR4 complex	4/275	17/10955	0.000714201	0.00258829	0.00118305	UBA52/RPS27A/UBB/UBC	4
R-HSA-193704	p75 NTR receptor-mediated signalling	9/275	97/10955	0.000720594	0.00260137	0.00118903	UBA52/RPS27A/UBB/UBC/YWHAE/RAC1/RHOA/ARHGDIA/GNA13	9
R-HSA-975634	Retinoid metabolism and transport	6/275	44/10955	0.00075015	0.00269765	0.00123304	APOC3/APOE/HSPG2/APOB/AGRN/LRP1	6
R-HSA-8866652	Synthesis of active ubiquitin: roles of E1 and E2 enzymes	5/275	30/10955	0.000818493	0.00293215	0.00134022	UBA52/RPS27A/UBB/UBC/UBA1	5
R-HSA-6811434	COPI-dependent Golgi-to-ER retrograde traffic	9/275	99/10955	0.000835658	0.00298221	0.00136311	TUBB8/TUBA4A/ARF1/ARF3/RAB1A/TUBB2A/TUBB2B/TUBA1C/NAPA	9
R-HSA-445355	Smooth Muscle Contraction	6/275	45/10955	0.000847612	0.00301337	0.00137735	ANXA2/ANXA6/TLN1/VCL/MYL6/ANXA1	6
R-HSA-2243919	Crosslinking of collagen fibrils	4/275	18/10955	0.000900267	0.00316447	0.00144641	COL4A2/COL4A1/COL1A1/COL1A2	4
R-HSA-936964	Activation of IRF3, IRF7 mediated by TBK1, IKBKE	4/275	18/10955	0.000900267	0.00316447	0.00144641	UBA52/RPS27A/UBB/UBC	4
R-HSA-9758274	Regulation of NF-kappa B signaling	4/275	18/10955	0.000900267	0.00316447	0.00144641	UBA52/RPS27A/UBB/UBC	4
R-HSA-8854214	TBC/RABGAPs	6/275	46/10955	0.000954553	0.0032988	0.00150781	RAB7A/RAB5C/RAB11B/RAB11A/RAB6A/RAB6B	6
R-HSA-182971	EGFR downregulation	5/275	31/10955	0.000956121	0.0032988	0.00150781	UBA52/RPS27A/UBB/UBC/CDC42	5
R-HSA-2122948	Activated NOTCH1 Transmits Signal to the Nucleus	5/275	31/10955	0.000956121	0.0032988	0.00150781	UBA52/RPS27A/UBB/UBC/ADAM10	5
R-HSA-5339562	Uptake and actions of bacterial toxins	5/275	31/10955	0.000956121	0.0032988	0.00150781	CD9/PDCD6IP/HSP90AA1/HSP90AB1/EEF2	5
R-HSA-9668328	Sealing of the nuclear envelope (NE) by ESCRT-III	5/275	31/10955	0.000956121	0.0032988	0.00150781	TUBB8/TUBA4A/TUBB2A/TUBB2B/TUBA1C	5
R-HSA-6804760	Regulation of TP53 Activity through Methylation	4/275	19/10955	0.00111801	0.00382909	0.00175019	UBA52/RPS27A/UBB/UBC	4
R-HSA-8876725	Protein methylation	4/275	19/10955	0.00111801	0.00382909	0.00175019	HSPA8/EEF1A1/EEF2/VCP	4
R-HSA-6806667	Metabolism of fat-soluble vitamins	6/275	48/10955	0.0011993	0.00409251	0.0018706	APOC3/APOE/HSPG2/APOB/AGRN/LRP1	6
R-HSA-1980145	Signaling by NOTCH2	5/275	33/10955	0.00128201	0.00435883	0.00199233	UBA52/RPS27A/UBB/UBC/ADAM10	5
R-HSA-5358351	Signaling by Hedgehog	11/275	149/10955	0.00131846	0.00446651	0.00204155	UBA52/RPS27A/UBB/UBC/TUBA4A/VCP/TUBB2A/TUBB2B/GNAS/TUBA1C/P4HB	11
R-HSA-168927	TICAM1, RIP1-mediated IKK complex recruitment	4/275	20/10955	0.00137018	0.00457542	0.00209132	UBA52/RPS27A/UBB/UBC	4
R-HSA-3560783	Defective B4GALT7 causes EDS, progeroid type	4/275	20/10955	0.00137018	0.00457542	0.00209132	HSPG2/CSPG4/AGRN/BCAN	4
R-HSA-3560801	Defective B3GAT3 causes JDSSDHD	4/275	20/10955	0.00137018	0.00457542	0.00209132	HSPG2/CSPG4/AGRN/BCAN	4
R-HSA-4420332	Defective B3GALT6 causes EDSP2 and SEMDJL1	4/275	20/10955	0.00137018	0.00457542	0.00209132	HSPG2/CSPG4/AGRN/BCAN	4
R-HSA-5663084	Diseases of carbohydrate metabolism	5/275	34/10955	0.00147264	0.0048827	0.00223178	UBA52/RPS27A/UBB/UBC/TALDO1	5
R-HSA-8963899	Plasma lipoprotein remodeling	5/275	34/10955	0.00147264	0.0048827	0.00223178	APOC3/APOE/APOB/PLTP/P4HB	5
R-HSA-1227986	Signaling by ERBB2	6/275	50/10955	0.00148941	0.00490351	0.00224129	UBA52/RPS27A/UBB/UBC/HSP90AA1/RHOA	6
R-HSA-177929	Signaling by EGFR	6/275	50/10955	0.00148941	0.00490351	0.00224129	UBA52/RPS27A/UBB/UBC/ADAM10/CDC42	6
R-HSA-9711123	Cellular response to chemical stress	13/275	199/10955	0.00152987	0.00501904	0.00229409	UBA52/RPS27A/UBB/UBC/GSTP1/NQO1/TKT/PRDX1/VCP/IDH1/TXN/P4HB/TALDO1	13
R-HSA-162909	Host Interactions of HIV factors	10/275	130/10955	0.00159223	0.00520537	0.00237926	UBA52/RPS27A/UBB/UBC/PPIA/HLA-A/RAC1/RAN/ARF1/KPNB1	10
R-HSA-8963901	Chylomicron remodeling	3/275	10/10955	0.00164724	0.00525141	0.0024003	APOC3/APOE/APOB	3
R-HSA-8964058	HDL remodeling	3/275	10/10955	0.00164724	0.00525141	0.0024003	APOC3/APOE/PLTP	3
R-HSA-3928665	EPH-ephrin mediated repulsion of cells	6/275	51/10955	0.0016531	0.00525141	0.0024003	ACTG1/ACTB/RAC1/CLTC/ADAM10/MMP2	6
R-HSA-416572	Sema4D induced cell migration and growth-cone collapse	4/275	21/10955	0.00165949	0.00525141	0.0024003	MYH9/MYL6/RHOA/MYH10	4
R-HSA-445144	Signal transduction by L1	4/275	21/10955	0.00165949	0.00525141	0.0024003	RAC1/ITGAV/ITGB1/ITGB3	4
R-HSA-4641263	Regulation of FZD by ubiquitination	4/275	21/10955	0.00165949	0.00525141	0.0024003	UBA52/RPS27A/UBB/UBC	4
R-HSA-622312	Inflammasomes	4/275	21/10955	0.00165949	0.00525141	0.0024003	HSP90AB1/P2RX7/TXN/APP	4
R-HSA-6807004	Negative regulation of MET activity	4/275	21/10955	0.00165949	0.00525141	0.0024003	UBA52/RPS27A/UBB/UBC	4
R-HSA-901032	ER Quality Control Compartment (ERQC)	4/275	21/10955	0.00165949	0.00525141	0.0024003	UBA52/RPS27A/UBB/UBC	4
R-HSA-3371453	Regulation of HSF1-mediated heat shock response	7/275	69/10955	0.00166248	0.00525141	0.0024003	HSPA8/HSPA1B/HSPA1A/YWHAE/HSPA5/HSPA2/HSPA4	7
R-HSA-532668	N-glycan trimming in the ER and Calnexin/Calreticulin cycle	5/275	35/10955	0.00168336	0.00529945	0.00242227	UBA52/RPS27A/UBB/UBC/VCP	5
R-HSA-5673001	RAF/MAP kinase cascade	16/275	280/10955	0.0018744	0.00588108	0.00268812	ACTG1/ACTB/UBA52/RPS27A/UBB/UBC/FN1/SPTBN1/TLN1/PEBP1/VCL/RAP1B/IQGAP1/YWHAB/SPTAN1/ITGB3	16
R-HSA-190861	Gap junction assembly	5/275	36/10955	0.00191537	0.00596958	0.00272857	TUBB8/TUBA4A/TUBB2A/TUBB2B/TUBA1C	5
R-HSA-2173796	SMAD2/SMAD3:SMAD4 heterotrimer regulates transcription	5/275	36/10955	0.00191537	0.00596958	0.00272857	UBA52/RPS27A/UBB/UBC/COL1A2	5
R-HSA-389977	Post-chaperonin tubulin folding pathway	4/275	22/10955	0.00198866	0.00607645	0.00277742	TUBA4A/TUBB2A/TUBB2B/TUBA1C	4
R-HSA-392170	ADP signalling through P2Y purinoceptor 12	4/275	22/10955	0.00198866	0.00607645	0.00277742	GNAI2/GNB1/GNB2/GNAI3	4
R-HSA-5205685	PINK1-PRKN Mediated Mitophagy	4/275	22/10955	0.00198866	0.00607645	0.00277742	UBA52/RPS27A/UBB/UBC	4
R-HSA-8862803	Deregulated CDK5 triggers multiple neurodegenerative pathways in Alzheimer's disease models	4/275	22/10955	0.00198866	0.00607645	0.00277742	YWHAE/PRDX1/LMNA/APP	4
R-HSA-8863678	Neurodegenerative Diseases	4/275	22/10955	0.00198866	0.00607645	0.00277742	YWHAE/PRDX1/LMNA/APP	4
R-HSA-912631	Regulation of signaling by CBL	4/275	22/10955	0.00198866	0.00607645	0.00277742	UBA52/RPS27A/UBB/UBC	4
R-HSA-162906	HIV Infection	14/275	231/10955	0.00207419	0.00631715	0.00288743	UBA52/RPS27A/UBB/UBC/PPIA/PDCD6IP/HLA-A/RAC1/RAN/ARF1/TSG101/MVB12A/VPS28/KPNB1	14
R-HSA-5610787	Hedgehog 'off' state	9/275	113/10955	0.00212679	0.00645634	0.00295105	UBA52/RPS27A/UBB/UBC/TUBA4A/TUBB2A/TUBB2B/GNAS/TUBA1C	9
R-HSA-196025	Formation of annular gap junctions	3/275	11/10955	0.00222312	0.00667846	0.00305258	ACTG1/ACTB/CLTC	3
R-HSA-8848021	Signaling by PTK6	6/275	54/10955	0.00222679	0.00667846	0.00305258	UBA52/RPS27A/UBB/UBC/RAC1/RHOA	6
R-HSA-9006927	Signaling by Non-Receptor Tyrosine Kinases	6/275	54/10955	0.00222679	0.00667846	0.00305258	UBA52/RPS27A/UBB/UBC/RAC1/RHOA	6
R-HSA-162599	Late Phase of HIV Life Cycle	10/275	136/10955	0.00222853	0.00667846	0.00305258	UBA52/RPS27A/UBB/UBC/PPIA/PDCD6IP/RAN/TSG101/MVB12A/VPS28	10
R-HSA-5684996	MAPK1/MAPK3 signaling	16/275	286/10955	0.00232276	0.00693086	0.00316795	ACTG1/ACTB/UBA52/RPS27A/UBB/UBC/FN1/SPTBN1/TLN1/PEBP1/VCL/RAP1B/IQGAP1/YWHAB/SPTAN1/ITGB3	16
R-HSA-9609646	HCMV Infection	11/275	160/10955	0.00232758	0.00693086	0.00316795	TUBB8/TUBA4A/TSG101/TUBB2A/TUBB2B/ITGB1/MVB12A/DYNC1H1/TUBA1C/VPS28/HNRNPK	11
R-HSA-450321	JNK (c-Jun kinases) phosphorylation and activation mediated by activated human TAK1	4/275	23/10955	0.00236035	0.00700612	0.00320235	UBA52/RPS27A/UBB/UBC	4
R-HSA-5696394	DNA Damage Recognition in GG-NER	5/275	38/10955	0.0024483	0.00722047	0.00330032	ACTB/UBA52/RPS27A/UBB/UBC	5
R-HSA-9013424	RHOV GTPase cycle	5/275	38/10955	0.0024483	0.00722047	0.00330032	SPTBN1/CLTC/IQGAP1/CDC42/SPTAN1	5
R-HSA-5625740	RHO GTPases activate PKNs	8/275	94/10955	0.00245573	0.00722047	0.00330032	YWHAZ/MYH9/YWHAE/MYL6/RAC1/RHOA/MYH10/YWHAB	8
R-HSA-110313	Translesion synthesis by Y family DNA polymerases bypasses lesions on DNA template	5/275	39/10955	0.00275172	0.00806423	0.00368599	UBA52/RPS27A/UBB/UBC/VCP	5
R-HSA-174048	APC/C:Cdc20 mediated degradation of Cyclin B	4/275	24/10955	0.0027772	0.00806423	0.00368599	UBA52/RPS27A/UBB/UBC	4
R-HSA-428930	Thromboxane signalling through TP receptor	4/275	24/10955	0.0027772	0.00806423	0.00368599	GNB1/GNB2/GNA13/GNAQ	4
R-HSA-450302	activated TAK1 mediates p38 MAPK activation	4/275	24/10955	0.0027772	0.00806423	0.00368599	UBA52/RPS27A/UBB/UBC	4
R-HSA-204998	Cell death signalling via NRAGE, NRIF and NADE	7/275	76/10955	0.00290409	0.00834469	0.00381418	UBA52/RPS27A/UBB/UBC/YWHAE/RAC1/GNA13	7
R-HSA-190873	Gap junction degradation	3/275	12/10955	0.00290949	0.00834469	0.00381418	ACTG1/ACTB/CLTC	3
R-HSA-264870	Caspase-mediated cleavage of cytoskeletal proteins	3/275	12/10955	0.00290949	0.00834469	0.00381418	GSN/VIM/SPTAN1	3
R-HSA-9755779	SARS-CoV-2 targets host intracellular signalling and regulatory pathways	3/275	12/10955	0.00290949	0.00834469	0.00381418	YWHAZ/YWHAE/YWHAB	3
R-HSA-9013420	RHOU GTPase cycle	5/275	40/10955	0.00308145	0.00881089	0.00402727	SPTBN1/CLTC/IQGAP1/CDC42/SPTAN1	5
R-HSA-9009391	Extra-nuclear estrogen signaling	7/275	77/10955	0.00312759	0.00891553	0.0040751	HSPB1/HSP90AA1/GNAI2/GNB1/GNB2/GNAI3/MMP2	7
R-HSA-196854	Metabolism of vitamins and cofactors	12/275	191/10955	0.00316959	0.00900781	0.00411727	APOC3/APOE/HSPG2/APOB/HSP90AA1/ENPP1/AGRN/GSTO1/IDH1/BST1/FASN/LRP1	12
R-HSA-5620912	Anchoring of the basal body to the plasma membrane	8/275	98/10955	0.00318639	0.00902809	0.00412655	TUBB/HSP90AA1/YWHAE/TUBA4A/SEPTIN2/RAB11A/DYNC1H1/ACTR1A	8
R-HSA-5696397	Gap-filling DNA repair synthesis and ligation in GG-NER	4/275	25/10955	0.00324179	0.00907507	0.00414802	UBA52/RPS27A/UBB/UBC	4
R-HSA-937041	IKK complex recruitment mediated by RIP1	4/275	25/10955	0.00324179	0.00907507	0.00414802	UBA52/RPS27A/UBB/UBC	4
R-HSA-9705462	Inactivation of CSF3 (G-CSF) signaling	4/275	25/10955	0.00324179	0.00907507	0.00414802	UBA52/RPS27A/UBB/UBC	4
R-HSA-9734009	Defective Intrinsic Pathway for Apoptosis	4/275	25/10955	0.00324179	0.00907507	0.00414802	YWHAE/PRDX1/LMNA/APP	4
R-HSA-9609736	Assembly and cell surface presentation of NMDA receptors	5/275	41/10955	0.00343876	0.00959774	0.00438692	TUBB8/TUBA4A/TUBB2A/TUBB2B/TUBA1C	5
R-HSA-8866654	E3 ubiquitin ligases ubiquitinate target proteins	6/275	59/10955	0.00350052	0.00974104	0.00445242	UBA52/RPS27A/UBB/UBC/HLA-A/VCP	6
R-HSA-9006936	Signaling by TGFB family members	9/275	122/10955	0.00357596	0.00992144	0.00453488	UBA52/RPS27A/UBB/UBC/RHOA/ITGAV/ITGB1/ITGB3/COL1A2	9
R-HSA-8852135	Protein ubiquitination	7/275	79/10955	0.0036138	0.00999676	0.00456931	UBA52/RPS27A/UBB/UBC/HLA-A/UBA1/VCP	7
R-HSA-2168880	Scavenging of heme from plasma	3/275	13/10955	0.00371265	0.0101501	0.00463938	HP/HPR/LRP1	3
R-HSA-75035	Chk1/Chk2(Cds1) mediated inactivation of Cyclin B:Cdk1 complex	3/275	13/10955	0.00371265	0.0101501	0.00463938	YWHAZ/YWHAE/YWHAB	3
R-HSA-75205	Dissolution of Fibrin Clot	3/275	13/10955	0.00371265	0.0101501	0.00463938	ANXA2/S100A10/SERPINE2	3
R-HSA-879415	Advanced glycosylation endproduct receptor signaling	3/275	13/10955	0.00371265	0.0101501	0.00463938	LGALS3/CAPZA1/APP	3
R-HSA-179409	APC-Cdc20 mediated degradation of Nek2A	4/275	26/10955	0.00375664	0.0101516	0.00464009	UBA52/RPS27A/UBB/UBC	4
R-HSA-1971475	A tetrasaccharide linker sequence is required for GAG synthesis	4/275	26/10955	0.00375664	0.0101516	0.00464009	HSPG2/CSPG4/AGRN/BCAN	4
R-HSA-2173788	Downregulation of TGF-beta receptor signaling	4/275	26/10955	0.00375664	0.0101516	0.00464009	UBA52/RPS27A/UBB/UBC	4
R-HSA-901042	Calnexin/calreticulin cycle	4/275	26/10955	0.00375664	0.0101516	0.00464009	UBA52/RPS27A/UBB/UBC	4
R-HSA-8955332	Carboxyterminal post-translational modifications of tubulin	5/275	42/10955	0.0038249	0.0102767	0.00469725	TUBB8/TUBA4A/TUBB2A/TUBB2B/TUBA1C	5
R-HSA-9035034	RHOF GTPase cycle	5/275	42/10955	0.0038249	0.0102767	0.00469725	ACTB/RAB7A/FARP1/MCAM/ACTN1	5
R-HSA-9660821	ADORA2B mediated anti-inflammatory cytokines production	5/275	43/10955	0.00424113	0.0113623	0.00519348	GNAI2/GNB1/GNB2/GNAI3/GNAS	5
R-HSA-162587	HIV Life Cycle	10/275	149/10955	0.00431096	0.0114862	0.00525009	UBA52/RPS27A/UBB/UBC/PPIA/PDCD6IP/RAN/TSG101/MVB12A/VPS28	10
R-HSA-354192	Integrin signaling	4/275	27/10955	0.00432422	0.0114862	0.00525009	FN1/TLN1/RAP1B/ITGB3	4
R-HSA-9648002	RAS processing	4/275	27/10955	0.00432422	0.0114862	0.00525009	UBA52/RPS27A/UBB/UBC	4
R-HSA-168928	DDX58/IFIH1-mediated induction of interferon-alpha/beta	7/275	82/10955	0.00444837	0.0117825	0.00538554	UBA52/RPS27A/UBB/UBC/HSP90AA1/HSP90AB1/APP	7
R-HSA-399955	SEMA3A-Plexin repulsion signaling by inhibiting Integrin adhesion	3/275	14/10955	0.00463825	0.0122507	0.00559955	TLN1/RAC1/PLXNA1	3
R-HSA-445989	TAK1-dependent IKK and NF-kappa-B activation	5/275	45/10955	0.00516882	0.0136137	0.00622251	UBA52/RPS27A/UBB/UBC/APP	5
R-HSA-421270	Cell-cell junction organization	6/275	64/10955	0.00524995	0.0137885	0.00630242	ACTG1/ACTB/CTNNB1/CTNNA1/CTNND1/CDH1	6
R-HSA-5205647	Mitophagy	4/275	29/10955	0.00562702	0.0146553	0.00669863	UBA52/RPS27A/UBB/UBC	4
R-HSA-5654732	Negative regulation of FGFR3 signaling	4/275	29/10955	0.00562702	0.0146553	0.00669863	UBA52/RPS27A/UBB/UBC	4
R-HSA-9683701	Translation of Structural Proteins	4/275	29/10955	0.00562702	0.0146553	0.00669863	UBA52/RPS27A/UBB/UBC	4
R-HSA-5358346	Hedgehog ligand biogenesis	6/275	65/10955	0.00566507	0.0146593	0.00670046	UBA52/RPS27A/UBB/UBC/VCP/P4HB	6
R-HSA-111447	Activation of BAD and translocation to mitochondria	3/275	15/10955	0.00569127	0.0146593	0.00670046	YWHAZ/YWHAE/YWHAB	3
R-HSA-75892	Platelet Adhesion to exposed collagen	3/275	15/10955	0.00569127	0.0146593	0.00670046	ITGB1/COL1A1/COL1A2	3
R-HSA-9735871	SARS-CoV-1 targets host intracellular signalling and regulatory pathways	3/275	15/10955	0.00569127	0.0146593	0.00670046	YWHAZ/YWHAE/YWHAB	3
R-HSA-110314	Recognition of DNA damage by PCNA-containing replication complex	4/275	30/10955	0.00636679	0.0162206	0.00741407	UBA52/RPS27A/UBB/UBC	4
R-HSA-2173795	Downregulation of SMAD2/3:SMAD4 transcriptional activity	4/275	30/10955	0.00636679	0.0162206	0.00741407	UBA52/RPS27A/UBB/UBC	4
R-HSA-3928663	EPHA-mediated growth cone collapse	4/275	30/10955	0.00636679	0.0162206	0.00741407	MYH9/MYL6/RHOA/MYH10	4
R-HSA-9674555	Signaling by CSF3 (G-CSF)	4/275	30/10955	0.00636679	0.0162206	0.00741407	UBA52/RPS27A/UBB/UBC	4
R-HSA-9013404	RAC2 GTPase cycle	7/275	88/10955	0.00654494	0.0166291	0.00760081	RAB7A/RAC2/ARHGDIA/IQGAP1/MCAM/CDC42/ITGB1	7
R-HSA-68882	Mitotic Anaphase	13/275	236/10955	0.00660224	0.0167292	0.00764658	UBA52/RPS27A/UBB/UBC/TUBB8/TUBA4A/RAN/LMNA/TUBB2A/TUBB2B/DYNC1H1/TUBA1C/KPNB1	13
R-HSA-418597	G alpha (z) signalling events	5/275	48/10955	0.00681687	0.0171283	0.00782896	GNAI2/GNB1/GNB2/GNAI3/GNAS	5
R-HSA-512988	Interleukin-3, Interleukin-5 and GM-CSF signaling	5/275	48/10955	0.00681687	0.0171283	0.00782896	UBA52/RPS27A/UBB/UBC/YWHAZ	5
R-HSA-73893	DNA Damage Bypass	5/275	48/10955	0.00681687	0.0171283	0.00782896	UBA52/RPS27A/UBB/UBC/VCP	5
R-HSA-2555396	Mitotic Metaphase and Anaphase	13/275	237/10955	0.00683298	0.0171283	0.00782896	UBA52/RPS27A/UBB/UBC/TUBB8/TUBA4A/RAN/LMNA/TUBB2A/TUBB2B/DYNC1H1/TUBA1C/KPNB1	13
R-HSA-392517	Rap1 signalling	3/275	16/10955	0.00687608	0.0171902	0.00785727	YWHAZ/RAP1B/YWHAB	3
R-HSA-2980736	Peptide hormone metabolism	7/275	89/10955	0.00695557	0.0172964	0.00790583	CTSD/DPP4/MME/CTNNB1/GNB1/RAB27A/P4HB	7
R-HSA-5687128	MAPK6/MAPK4 signaling	7/275	89/10955	0.00695557	0.0172964	0.00790583	UBA52/RPS27A/UBB/UBC/HSPB1/RAC1/CDC42	7
R-HSA-445095	Interaction between L1 and Ankyrins	4/275	31/10955	0.00716837	0.0176845	0.00808321	ACTG1/ACTB/SPTBN1/SPTAN1	4
R-HSA-5654733	Negative regulation of FGFR4 signaling	4/275	31/10955	0.00716837	0.0176845	0.00808321	UBA52/RPS27A/UBB/UBC	4
R-HSA-9680350	Signaling by CSF1 (M-CSF) in myeloid cells	4/275	31/10955	0.00716837	0.0176845	0.00808321	UBA52/RPS27A/UBB/UBC	4
R-HSA-983712	Ion channel transport	11/275	186/10955	0.00725643	0.0178546	0.00816097	UBA52/RPS27A/UBB/UBC/STOM/TTYH3/ATP1A1/ATP1B3/ATP6V1A/ATP6V1B2/TTYH2	11
R-HSA-9012852	Signaling by NOTCH3	5/275	49/10955	0.00743943	0.0182569	0.00834482	UBA52/RPS27A/UBB/UBC/ADAM10	5
R-HSA-397795	G-protein beta:gamma signalling	4/275	32/10955	0.00803382	0.0195615	0.00894115	GNB1/RHOA/GNB2/CDC42	4
R-HSA-456926	Thrombin signalling through proteinase activated receptors (PARs)	4/275	32/10955	0.00803382	0.0195615	0.00894115	GNB1/GNB2/GNA13/GNAQ	4
R-HSA-5656169	Termination of translesion DNA synthesis	4/275	32/10955	0.00803382	0.0195615	0.00894115	UBA52/RPS27A/UBB/UBC	4
R-HSA-380259	Loss of Nlp from mitotic centrosomes	6/275	70/10955	0.00810777	0.0196393	0.0089767	TUBB/HSP90AA1/YWHAE/TUBA4A/DYNC1H1/ACTR1A	6
R-HSA-380284	Loss of proteins required for interphase microtubule organization from the centrosome	6/275	70/10955	0.00810777	0.0196393	0.0089767	TUBB/HSP90AA1/YWHAE/TUBA4A/DYNC1H1/ACTR1A	6
R-HSA-2173793	Transcriptional activity of SMAD2/SMAD3:SMAD4 heterotrimer	5/275	51/10955	0.00880135	0.0212643	0.00971943	UBA52/RPS27A/UBB/UBC/COL1A2	5
R-HSA-2559585	Oncogene Induced Senescence	4/275	33/10955	0.0089651	0.0214933	0.00982411	UBA52/RPS27A/UBB/UBC	4
R-HSA-5357956	TNFR1-induced NF-kappa-B signaling pathway	4/275	33/10955	0.0089651	0.0214933	0.00982411	UBA52/RPS27A/UBB/UBC	4
R-HSA-5654726	Negative regulation of FGFR1 signaling	4/275	33/10955	0.0089651	0.0214933	0.00982411	UBA52/RPS27A/UBB/UBC	4
R-HSA-199992	trans-Golgi Network Vesicle Budding	6/275	72/10955	0.00926987	0.0221671	0.0101321	HSPA8/CLTC/ARF1/RAB5C/NAPA/APP	6
R-HSA-983231	Factors involved in megakaryocyte development and platelet production	10/275	168/10955	0.00981979	0.0234222	0.0107058	ACTB/TUBB8/TUBA4A/RAC1/CDC42/TUBB2A/TUBB2B/TUBA1C/EHD1/CAPZA1	10
R-HSA-8854518	AURKA Activation by TPX2	6/275	73/10955	0.00989347	0.0235379	0.0107587	TUBB/HSP90AA1/YWHAE/TUBA4A/DYNC1H1/ACTR1A	6
R-HSA-5654727	Negative regulation of FGFR2 signaling	4/275	34/10955	0.0099641	0.0236458	0.010808	UBA52/RPS27A/UBB/UBC	4
R-HSA-9013106	RHOC GTPase cycle	6/275	74/10955	0.0105464	0.0249011	0.0113818	STOM/RHOA/ARHGDIA/IQGAP1/MCAM/FLOT1	6
R-HSA-9013408	RHOG GTPase cycle	6/275	74/10955	0.0105464	0.0249011	0.0113818	RAB7A/ARHGDIA/MCAM/CDC42/ITGB1/RHOG	6
R-HSA-432720	Lysosome Vesicle Biogenesis	4/275	35/10955	0.0110326	0.0259183	0.0118467	HSPA8/CLTC/ARF1/APP	4
R-HSA-936440	Negative regulators of DDX58/IFIH1 signaling	4/275	35/10955	0.0110326	0.0259183	0.0118467	UBA52/RPS27A/UBB/UBC	4
R-HSA-9604323	Negative regulation of NOTCH4 signaling	5/275	54/10955	0.011153	0.0261355	0.011946	UBA52/RPS27A/UBB/UBC/YWHAZ	5
R-HSA-392851	Prostacyclin signalling through prostacyclin receptor	3/275	19/10955	0.0112565	0.0261813	0.0119669	GNB1/GNB2/GNAS	3
R-HSA-416700	Other semaphorin interactions	3/275	19/10955	0.0112565	0.0261813	0.0119669	PLXNC1/ITGB1/PLXNA1	3
R-HSA-9694614	Attachment and Entry	3/275	19/10955	0.0112565	0.0261813	0.0119669	HSPG2/AGRN/VCP	3
R-HSA-6804757	Regulation of TP53 Degradation	4/275	36/10955	0.0121722	0.0282408	0.0129083	UBA52/RPS27A/UBB/UBC	4
R-HSA-432722	Golgi Associated Vesicle Biogenesis	5/275	56/10955	0.0129391	0.0298716	0.0136537	HSPA8/CLTC/ARF1/RAB5C/NAPA	5
R-HSA-5362768	Hh mutants are degraded by ERAD	5/275	56/10955	0.0129391	0.0298716	0.0136537	UBA52/RPS27A/UBB/UBC/VCP	5
R-HSA-8964616	G beta:gamma signalling through CDC42	3/275	20/10955	0.0130012	0.0299412	0.0136855	GNB1/GNB2/CDC42	3
R-HSA-168638	NOD1/2 Signaling Pathway	4/275	37/10955	0.0133846	0.0304492	0.0139177	UBA52/RPS27A/UBB/UBC	4
R-HSA-2129379	Molecules associated with elastic fibres	4/275	37/10955	0.0133846	0.0304492	0.0139177	FN1/ITGAV/ITGB1/ITGB3	4
R-HSA-3299685	Detoxification of Reactive Oxygen Species	4/275	37/10955	0.0133846	0.0304492	0.0139177	GSTP1/PRDX1/TXN/P4HB	4
R-HSA-5689901	Metalloprotease DUBs	4/275	37/10955	0.0133846	0.0304492	0.0139177	UBA52/RPS27A/UBB/UBC	4
R-HSA-6806003	Regulation of TP53 Expression and Degradation	4/275	37/10955	0.0133846	0.0304492	0.0139177	UBA52/RPS27A/UBB/UBC	4
R-HSA-422356	Regulation of insulin secretion	6/275	78/10955	0.0134648	0.0305572	0.013967	GNAI2/GNB1/IQGAP1/GNB2/GNAS/GNAQ	6
R-HSA-9662851	Anti-inflammatory response favouring Leishmania parasite infection	6/275	79/10955	0.0142745	0.0322382	0.0147354	MYH9/GNAI2/GNB1/GNB2/GNAI3/GNAS	6
R-HSA-9664433	Leishmania parasite growth and survival	6/275	79/10955	0.0142745	0.0322382	0.0147354	MYH9/GNAI2/GNB1/GNB2/GNAI3/GNAS	6
R-HSA-9013407	RHOH GTPase cycle	4/275	38/10955	0.0146713	0.032955	0.015063	STOM/RAB7A/ARHGDIA/VCP	4
R-HSA-9607240	FLT3 Signaling	4/275	38/10955	0.0146713	0.032955	0.015063	UBA52/RPS27A/UBB/UBC	4
R-HSA-381771	Synthesis, secretion, and inactivation of Glucagon-like Peptide-1 (GLP-1)	3/275	21/10955	0.0148915	0.032955	0.015063	DPP4/CTNNB1/GNB1	3
R-HSA-1236394	Signaling by ERBB4	5/275	58/10955	0.0149091	0.032955	0.015063	UBA52/RPS27A/UBB/UBC/APOE	5
R-HSA-2644602	Signaling by NOTCH1 PEST Domain Mutants in Cancer	5/275	58/10955	0.0149091	0.032955	0.015063	UBA52/RPS27A/UBB/UBC/ADAM10	5
R-HSA-2644603	Signaling by NOTCH1 in Cancer	5/275	58/10955	0.0149091	0.032955	0.015063	UBA52/RPS27A/UBB/UBC/ADAM10	5
R-HSA-2644606	Constitutive Signaling by NOTCH1 PEST Domain Mutants	5/275	58/10955	0.0149091	0.032955	0.015063	UBA52/RPS27A/UBB/UBC/ADAM10	5
R-HSA-2894858	Signaling by NOTCH1 HD+PEST Domain Mutants in Cancer	5/275	58/10955	0.0149091	0.032955	0.015063	UBA52/RPS27A/UBB/UBC/ADAM10	5
R-HSA-2894862	Constitutive Signaling by NOTCH1 HD+PEST Domain Mutants	5/275	58/10955	0.0149091	0.032955	0.015063	UBA52/RPS27A/UBB/UBC/ADAM10	5
R-HSA-1169410	Antiviral mechanism by IFN-stimulated genes	6/275	80/10955	0.0151175	0.0332584	0.0152017	UBA52/RPS27A/UBB/UBC/FLNA/KPNB1	6
R-HSA-438064	Post NMDA receptor activation events	6/275	80/10955	0.0151175	0.0332584	0.0152017	TUBB8/TUBA4A/RAC1/TUBB2A/TUBB2B/TUBA1C	6
R-HSA-73887	Death Receptor Signaling	9/275	154/10955	0.0155809	0.0341975	0.0156309	UBA52/RPS27A/UBB/UBC/YWHAE/RAC1/RHOA/ARHGDIA/GNA13	9
R-HSA-5387390	Hh mutants abrogate ligand secretion	5/275	59/10955	0.0159654	0.0348777	0.0159419	UBA52/RPS27A/UBB/UBC/VCP	5
R-HSA-983189	Kinesins	5/275	59/10955	0.0159654	0.0348777	0.0159419	TUBB8/TUBA4A/TUBB2A/TUBB2B/TUBA1C	5
R-HSA-380270	Recruitment of mitotic centrosome proteins and complexes	6/275	82/10955	0.0169059	0.0366753	0.0167635	TUBB/HSP90AA1/YWHAE/TUBA4A/DYNC1H1/ACTR1A	6
R-HSA-380287	Centrosome maturation	6/275	82/10955	0.0169059	0.0366753	0.0167635	TUBB/HSP90AA1/YWHAE/TUBA4A/DYNC1H1/ACTR1A	6
R-HSA-9013694	Signaling by NOTCH4	6/275	82/10955	0.0169059	0.0366753	0.0167635	UBA52/RPS27A/UBB/UBC/YWHAZ/ADAM10	6
R-HSA-2187338	Visual phototransduction	7/275	106/10955	0.0172199	0.0371838	0.0169959	APOC3/APOE/HSPG2/APOB/GNB1/AGRN/LRP1	7
R-HSA-8856825	Cargo recognition for clathrin-mediated endocytosis	7/275	106/10955	0.0172199	0.0371838	0.0169959	UBA52/RPS27A/UBB/UBC/APOB/TF/CLTC	7
R-HSA-5654741	Signaling by FGFR3	4/275	40/10955	0.0174726	0.0375561	0.0171661	UBA52/RPS27A/UBB/UBC	4
R-HSA-6783310	Fanconi Anemia Pathway	4/275	40/10955	0.0174726	0.0375561	0.0171661	UBA52/RPS27A/UBB/UBC	4
R-HSA-68886	M Phase	18/275	417/10955	0.0178273	0.0382305	0.0174743	UBA52/RPS27A/UBB/UBC/TUBB/HSP90AA1/YWHAE/TUBB8/TUBA4A/RAN/LMNA/RAB1A/TUBB2A/TUBB2B/DYNC1H1/ACTR1A/TUBA1C/KPNB1	18
R-HSA-5678895	Defective CFTR causes cystic fibrosis	5/275	61/10955	0.0182252	0.0389944	0.0178235	UBA52/RPS27A/UBB/UBC/VCP	5
R-HSA-3560782	Diseases associated with glycosaminoglycan metabolism	4/275	41/10955	0.0189898	0.0403533	0.0184446	HSPG2/CSPG4/AGRN/BCAN	4
R-HSA-5654743	Signaling by FGFR4	4/275	41/10955	0.0189898	0.0403533	0.0184446	UBA52/RPS27A/UBB/UBC	4
R-HSA-5696400	Dual Incision in GG-NER	4/275	41/10955	0.0189898	0.0403533	0.0184446	UBA52/RPS27A/UBB/UBC	4
R-HSA-9013422	RHOBTB1 GTPase cycle	3/275	23/10955	0.019114	0.0405252	0.0185232	VIM/HNRNPC/CCT2	3
R-HSA-2672351	Stimuli-sensing channels	7/275	109/10955	0.0197754	0.0418326	0.0191208	UBA52/RPS27A/UBB/UBC/STOM/TTYH3/TTYH2	7
R-HSA-381676	Glucagon-like Peptide-1 (GLP1) regulates insulin secretion	4/275	42/10955	0.0205861	0.0434492	0.0198597	GNB1/IQGAP1/GNB2/GNAS	4
R-HSA-9033241	Peroxisomal protein import	5/275	63/10955	0.0206866	0.0435629	0.0199117	UBA52/RPS27A/UBB/UBC/IDH1	5
R-HSA-202040	G-protein activation	3/275	24/10955	0.0214479	0.0449636	0.0205519	GNB1/GNB2/GNAQ	3
R-HSA-400508	Incretin synthesis, secretion, and inactivation	3/275	24/10955	0.0214479	0.0449636	0.0205519	DPP4/CTNNB1/GNB1	3
R-HSA-1834949	Cytosolic sensors of pathogen-associated DNA	5/275	64/10955	0.0219947	0.0459208	0.0209894	UBA52/RPS27A/UBB/UBC/CTNNB1	5
R-HSA-5628897	TP53 Regulates Metabolic Genes	6/275	87/10955	0.0220027	0.0459208	0.0209894	YWHAZ/YWHAE/GPI/YWHAB/PRDX1/TXN	6
R-HSA-432040	Vasopressin regulates renal water homeostasis via Aquaporins	4/275	43/10955	0.0222625	0.0460131	0.0210316	GNB1/GNB2/RAB11A/GNAS	4
R-HSA-5696395	Formation of Incision Complex in GG-NER	4/275	43/10955	0.0222625	0.0460131	0.0210316	UBA52/RPS27A/UBB/UBC	4
R-HSA-977444	GABA B receptor activation	4/275	43/10955	0.0222625	0.0460131	0.0210316	GNAI2/GNB1/GNB2/GNAI3	4
R-HSA-991365	Activation of GABAB receptors	4/275	43/10955	0.0222625	0.0460131	0.0210316	GNAI2/GNB1/GNB2/GNAI3	4
R-HSA-2467813	Separation of Sister Chromatids	10/275	191/10955	0.022293	0.0460131	0.0210316	UBA52/RPS27A/UBB/UBC/TUBB8/TUBA4A/TUBB2A/TUBB2B/DYNC1H1/TUBA1C	10
R-HSA-5668914	Diseases of metabolism	12/275	249/10955	0.0232855	0.0479559	0.0219196	UBA52/RPS27A/UBB/UBC/HSPG2/CSPG4/AGRN/AHCY/BCAN/IDH1/TALDO1/THBS1	12
R-HSA-392451	G beta:gamma signalling through PI3Kgamma	3/275	25/10955	0.0239305	0.0490681	0.022428	GNB1/RHOA/GNB2	3
R-HSA-418592	ADP signalling through P2Y purinoceptor 1	3/275	25/10955	0.0239305	0.0490681	0.022428	GNB1/GNB2/GNAQ	3
R-HSA-1566948	Elastic fibre formation	4/275	44/10955	0.0240199	0.0491435	0.0224624	FN1/ITGAV/ITGB1/ITGB3	4

## Sheet: Reactome_gsea
ID	Description	setSize	enrichmentScore	NES	pvalue	p.adjust	qvalue	rank	leading_edge	core_enrichment
R-HSA-9010553	Regulation of expression of SLITs and ROBOs	16	0.964426	1.55102	1.33039e-06	0.000263416	9.52276e-05	6	tags=25%, list=2%, signal=26%	UBA52/RPS27A/UBB/UBC
R-HSA-5358351	Signaling by Hedgehog	11	0.975128	1.57131	6.39914e-06	0.000633515	0.000229022	6	tags=36%, list=2%, signal=37%	UBA52/RPS27A/UBB/UBC
R-HSA-2555396	Mitotic Metaphase and Anaphase	13	0.964276	1.55295	2.11156e-05	0.000940065	0.000339843	6	tags=31%, list=2%, signal=31%	UBA52/RPS27A/UBB/UBC
R-HSA-68882	Mitotic Anaphase	13	0.964276	1.55295	2.11156e-05	0.000940065	0.000339843	6	tags=31%, list=2%, signal=31%	UBA52/RPS27A/UBB/UBC
R-HSA-376176	Signaling by ROBO receptors	21	0.9393	1.50132	2.3739e-05	0.000940065	0.000339843	6	tags=19%, list=2%, signal=20%	UBA52/RPS27A/UBB/UBC
R-HSA-2467813	Separation of Sister Chromatids	10	0.971212	1.55516	3.54868e-05	0.00117106	0.000423351	6	tags=40%, list=2%, signal=41%	UBA52/RPS27A/UBB/UBC
R-HSA-9755511	KEAP1-NFE2L2 pathway	10	0.967983	1.54999	7.13241e-05	0.00201745	0.000729329	6	tags=40%, list=2%, signal=41%	UBA52/RPS27A/UBB/UBC
R-HSA-4086400	PCP/CE pathway	10	0.959319	1.53612	0.000278436	0.00353586	0.00127825	6	tags=40%, list=2%, signal=41%	UBA52/RPS27A/UBB/UBC
R-HSA-3700989	Transcriptional Regulation by TP53	10	0.957056	1.5325	0.000394651	0.00353586	0.00127825	6	tags=40%, list=2%, signal=41%	UBA52/RPS27A/UBB/UBC
R-HSA-9646399	Aggrephagy	13	0.949351	1.52891	0.000264877	0.00353586	0.00127825	6	tags=31%, list=2%, signal=31%	UBA52/RPS27A/UBB/UBC
R-HSA-977225	Amyloid fiber formation	12	0.946493	1.52739	0.000497237	0.00353586	0.00127825	19	tags=58%, list=6%, signal=57%	UBA52/RPS27A/UBB/UBC/MFGE8/APOE/HSPG2
R-HSA-3858494	Beta-catenin independent WNT signaling	13	0.943651	1.51973	0.000513526	0.00353586	0.00127825	6	tags=31%, list=2%, signal=31%	UBA52/RPS27A/UBB/UBC
R-HSA-156827	L13a-mediated translational silencing of Ceruloplasmin expression	14	0.937247	1.51241	0.000535737	0.00353586	0.00127825	4	tags=14%, list=1%, signal=15%	UBA52/RPS27A
R-HSA-1799339	SRP-dependent cotranslational protein targeting to membrane	14	0.937247	1.51241	0.000535737	0.00353586	0.00127825	4	tags=14%, list=1%, signal=15%	UBA52/RPS27A
R-HSA-192823	Viral mRNA Translation	14	0.937247	1.51241	0.000535737	0.00353586	0.00127825	4	tags=14%, list=1%, signal=15%	UBA52/RPS27A
R-HSA-2408557	Selenocysteine synthesis	14	0.937247	1.51241	0.000535737	0.00353586	0.00127825	4	tags=14%, list=1%, signal=15%	UBA52/RPS27A
R-HSA-72613	Eukaryotic Translation Initiation	14	0.937247	1.51241	0.000535737	0.00353586	0.00127825	4	tags=14%, list=1%, signal=15%	UBA52/RPS27A
R-HSA-72689	Formation of a pool of free 40S subunits	14	0.937247	1.51241	0.000535737	0.00353586	0.00127825	4	tags=14%, list=1%, signal=15%	UBA52/RPS27A
R-HSA-72706	GTP hydrolysis and joining of the 60S ribosomal subunit	14	0.937247	1.51241	0.000535737	0.00353586	0.00127825	4	tags=14%, list=1%, signal=15%	UBA52/RPS27A
R-HSA-72737	Cap-dependent Translation Initiation	14	0.937247	1.51241	0.000535737	0.00353586	0.00127825	4	tags=14%, list=1%, signal=15%	UBA52/RPS27A
R-HSA-72764	Eukaryotic Translation Termination	14	0.937247	1.51241	0.000535737	0.00353586	0.00127825	4	tags=14%, list=1%, signal=15%	UBA52/RPS27A
R-HSA-927802	Nonsense-Mediated Decay (NMD)	14	0.937247	1.51241	0.000535737	0.00353586	0.00127825	4	tags=14%, list=1%, signal=15%	UBA52/RPS27A
R-HSA-9633012	Response of EIF2AK4 (GCN2) to amino acid deficiency	14	0.937247	1.51241	0.000535737	0.00353586	0.00127825	4	tags=14%, list=1%, signal=15%	UBA52/RPS27A
R-HSA-975956	Nonsense Mediated Decay (NMD) independent of the Exon Junction Complex (EJC)	14	0.937247	1.51241	0.000535737	0.00353586	0.00127825	4	tags=14%, list=1%, signal=15%	UBA52/RPS27A
R-HSA-975957	Nonsense Mediated Decay (NMD) enhanced by the Exon Junction Complex (EJC)	14	0.937247	1.51241	0.000535737	0.00353586	0.00127825	4	tags=14%, list=1%, signal=15%	UBA52/RPS27A
R-HSA-109581	Apoptosis	14	0.937241	1.5124	0.000535737	0.00353586	0.00127825	6	tags=29%, list=2%, signal=29%	UBA52/RPS27A/UBB/UBC
R-HSA-68886	M Phase	18	0.92396	1.48269	0.000230392	0.00353586	0.00127825	6	tags=22%, list=2%, signal=23%	UBA52/RPS27A/UBB/UBC
R-HSA-69278	Cell Cycle, Mitotic	19	0.915715	1.46876	0.000453386	0.00353586	0.00127825	6	tags=21%, list=2%, signal=22%	UBA52/RPS27A/UBB/UBC
R-HSA-9006934	Signaling by Receptor Tyrosine Kinases	43	0.855159	1.35947	0.000385445	0.00353586	0.00127825	18	tags=19%, list=6%, signal=20%	ACTG1/ACTB/UBA52/RPS27A/UBB/UBC/FN1/APOE
R-HSA-1266738	Developmental Biology	71	0.823671	1.30478	0.000230127	0.00353586	0.00127825	24	tags=15%, list=8%, signal=19%	ACTG1/ACTB/UBA52/RPS27A/UBB/UBC/KRT9/KRT1/SDCBP/HSPA8/SPTBN1
R-HSA-8852276	The role of GTSE1 in G2/M progression after G2 checkpoint	11	0.949674	1.53029	0.00058917	0.00375875	0.00135883	6	tags=36%, list=2%, signal=37%	UBA52/RPS27A/UBB/UBC
R-HSA-8856828	Clathrin-mediated endocytosis	14	0.934455	1.5079	0.000712759	0.00375875	0.00135883	6	tags=43%, list=2%, signal=44%	ACTG1/ACTB/UBA52/RPS27A/UBB/UBC
R-HSA-6791226	Major pathway of rRNA processing in the nucleolus and cytosol	15	0.933339	1.50208	0.000759343	0.00375875	0.00135883	4	tags=13%, list=1%, signal=14%	UBA52/RPS27A
R-HSA-72312	rRNA processing	15	0.933339	1.50208	0.000759343	0.00375875	0.00135883	4	tags=13%, list=1%, signal=14%	UBA52/RPS27A
R-HSA-8868773	rRNA processing in the nucleus and cytosol	15	0.933339	1.50208	0.000759343	0.00375875	0.00135883	4	tags=13%, list=1%, signal=14%	UBA52/RPS27A
R-HSA-9711097	Cellular response to starvation	16	0.924129	1.48621	0.000702727	0.00375875	0.00135883	4	tags=12%, list=1%, signal=13%	UBA52/RPS27A
R-HSA-9705683	SARS-CoV-2-host interactions	20	0.907085	1.45235	0.000668695	0.00375875	0.00135883	6	tags=20%, list=2%, signal=21%	UBA52/RPS27A/UBB/UBC
R-HSA-74160	Gene expression (Transcription)	23	0.903393	1.44573	0.000666015	0.00375875	0.00135883	18	tags=26%, list=6%, signal=27%	ACTB/UBA52/RPS27A/UBB/UBC/APOE
R-HSA-5663202	Diseases of signal transduction by growth factor receptors and second messengers	28	0.885814	1.40935	0.000637817	0.00375875	0.00135883	12	tags=25%, list=4%, signal=26%	ACTG1/ACTB/UBA52/RPS27A/UBB/UBC/FN1
R-HSA-199991	Membrane Trafficking	50	0.837372	1.33154	0.000673851	0.00375875	0.00135883	32	tags=20%, list=10%, signal=21%	ACTG1/ACTB/UBA52/RPS27A/UBB/UBC/HSPA8/SPTBN1/CD59/APOB
R-HSA-5673001	RAF/MAP kinase cascade	16	0.922633	1.48381	0.000833033	0.00392715	0.0014197	12	tags=44%, list=4%, signal=44%	ACTG1/ACTB/UBA52/RPS27A/UBB/UBC/FN1
R-HSA-5684996	MAPK1/MAPK3 signaling	16	0.922633	1.48381	0.000833033	0.00392715	0.0014197	12	tags=44%, list=4%, signal=44%	ACTG1/ACTB/UBA52/RPS27A/UBB/UBC/FN1
R-HSA-3928662	EPHB-mediated forward signaling	10	0.951547	1.52367	0.000871059	0.00401092	0.00144999	2	tags=20%, list=1%, signal=21%	ACTG1/ACTB
R-HSA-5683057	MAPK family signaling cascades	19	0.908231	1.45676	0.00091125	0.00410062	0.00148242	12	tags=37%, list=4%, signal=38%	ACTG1/ACTB/UBA52/RPS27A/UBB/UBC/FN1
R-HSA-2408522	Selenoamino acid metabolism	15	0.930747	1.49791	0.000936366	0.00412001	0.00148942	4	tags=13%, list=1%, signal=14%	UBA52/RPS27A
R-HSA-9664407	Parasite infection	10	0.949488	1.52038	0.00108565	0.00442292	0.00159893	2	tags=20%, list=1%, signal=21%	ACTG1/ACTB
R-HSA-9664417	Leishmania phagocytosis	10	0.949488	1.52038	0.00108565	0.00442292	0.00159893	2	tags=20%, list=1%, signal=21%	ACTG1/ACTB
R-HSA-9664422	FCGR3A-mediated phagocytosis	10	0.949488	1.52038	0.00108565	0.00442292	0.00159893	2	tags=20%, list=1%, signal=21%	ACTG1/ACTB
R-HSA-5668914	Diseases of metabolism	12	0.935232	1.50922	0.00109456	0.00442292	0.00159893	19	tags=42%, list=6%, signal=41%	UBA52/RPS27A/UBB/UBC/HSPG2
R-HSA-5663220	RHO GTPases Activate Formins	13	0.93509	1.50594	0.00118363	0.00468716	0.00169445	2	tags=15%, list=1%, signal=16%	ACTG1/ACTB
R-HSA-195721	Signaling by WNT	14	0.928873	1.49889	0.00122657	0.00476198	0.0017215	6	tags=29%, list=2%, signal=29%	UBA52/RPS27A/UBB/UBC
R-HSA-73857	RNA Polymerase II Transcription	19	0.904069	1.45008	0.00127369	0.00484981	0.00175326	18	tags=26%, list=6%, signal=26%	UBA52/RPS27A/UBB/UBC/APOE
R-HSA-437239	Recycling pathway of L1	11	0.939879	1.51451	0.00153074	0.00552798	0.00199842	2	tags=18%, list=1%, signal=19%	ACTG1/ACTB
R-HSA-2565942	Regulation of PLK1 Activity at G2/M Transition	10	0.944956	1.51312	0.00153555	0.00552798	0.00199842	6	tags=40%, list=2%, signal=41%	UBA52/RPS27A/UBB/UBC
R-HSA-5626467	RHO GTPases activate IQGAPs	13	0.930676	1.49884	0.00148663	0.00552798	0.00199842	2	tags=15%, list=1%, signal=16%	ACTG1/ACTB
R-HSA-453274	Mitotic G2-G2/M phases	15	0.924075	1.48717	0.00161982	0.00552972	0.00199905	6	tags=27%, list=2%, signal=27%	UBA52/RPS27A/UBB/UBC
R-HSA-69275	G2/M Transition	15	0.924075	1.48717	0.00161982	0.00552972	0.00199905	6	tags=27%, list=2%, signal=27%	UBA52/RPS27A/UBB/UBC
R-HSA-1640170	Cell Cycle	22	0.896004	1.43492	0.00159709	0.00552972	0.00199905	6	tags=18%, list=2%, signal=19%	UBA52/RPS27A/UBB/UBC
R-HSA-9711123	Cellular response to chemical stress	13	0.926266	1.49174	0.00192219	0.00613862	0.00221917	6	tags=31%, list=2%, signal=31%	UBA52/RPS27A/UBB/UBC
R-HSA-597592	Post-translational protein modification	59	0.813231	1.28964	0.00190542	0.00613862	0.00221917	32	tags=20%, list=10%, signal=23%	ACTB/UBA52/RPS27A/UBB/UBC/MFGE8/FN1/APOE/HSPA8/SPTBN1/CD59/APOB
R-HSA-5653656	Vesicle-mediated transport	61	0.808598	1.28368	0.00190542	0.00613862	0.00221917	37	tags=21%, list=12%, signal=23%	ACTG1/ACTB/UBA52/RPS27A/UBB/UBC/APOE/HSPA8/SPTBN1/CD59/APOB/HP/HPR
R-HSA-168249	Innate Immune System	90	0.781523	1.23741	0.00186843	0.00613862	0.00221917	39	tags=22%, list=12%, signal=27%	ACTG1/ACTB/UBA52/RPS27A/UBB/UBC/KRT1/SDCBP/CD81/ANXA2/HSPA8/GSTP1/CD59/CD63/APOB/PPIA/CD44/HP/STOM/EEF1A1
R-HSA-9678108	SARS-CoV-1 Infection	20	0.891011	1.42662	0.00199336	0.00626484	0.0022648	6	tags=20%, list=2%, signal=21%	UBA52/RPS27A/UBB/UBC
R-HSA-389957	Prefoldin mediated transfer of substrate to CCT/TriC	12	0.92504	1.49277	0.00219993	0.00640997	0.00231727	2	tags=8%, list=1%, signal=9%	ACTB
R-HSA-389958	Cooperation of Prefoldin and TriC/CCT in actin and tubulin folding	12	0.92504	1.49277	0.00219993	0.00640997	0.00231727	2	tags=8%, list=1%, signal=9%	ACTB
R-HSA-6806834	Signaling by MET	17	0.910409	1.46656	0.00211578	0.00640997	0.00231727	12	tags=29%, list=4%, signal=30%	UBA52/RPS27A/UBB/UBC/FN1
R-HSA-5357801	Programmed Cell Death	18	0.898339	1.44158	0.00215105	0.00640997	0.00231727	11	tags=28%, list=4%, signal=28%	UBA52/RPS27A/UBB/UBC/SDCBP
R-HSA-422475	Axon guidance	64	0.805751	1.27889	0.0022014	0.00640997	0.00231727	24	tags=14%, list=8%, signal=16%	ACTG1/ACTB/UBA52/RPS27A/UBB/UBC/SDCBP/HSPA8/SPTBN1
R-HSA-9675108	Nervous system development	65	0.805207	1.27681	0.0023124	0.00663557	0.00239882	24	tags=14%, list=8%, signal=16%	ACTG1/ACTB/UBA52/RPS27A/UBB/UBC/SDCBP/HSPA8/SPTBN1
R-HSA-446203	Asparagine N-linked glycosylation	20	0.889207	1.42373	0.00255223	0.00721916	0.0026098	28	tags=30%, list=9%, signal=29%	UBA52/RPS27A/UBB/UBC/SPTBN1/CD59
R-HSA-162909	Host Interactions of HIV factors	10	0.936011	1.4988	0.00277175	0.00766845	0.00277222	6	tags=40%, list=2%, signal=41%	UBA52/RPS27A/UBB/UBC
R-HSA-212436	Generic Transcription Pathway	17	0.905746	1.45905	0.00282726	0.00766845	0.00277222	18	tags=29%, list=6%, signal=29%	UBA52/RPS27A/UBB/UBC/APOE
R-HSA-9692914	SARS-CoV-1-host interactions	19	0.892913	1.43219	0.00282155	0.00766845	0.00277222	6	tags=21%, list=2%, signal=22%	UBA52/RPS27A/UBB/UBC
R-HSA-449147	Signaling by Interleukins	31	0.848249	1.34207	0.00298133	0.00797708	0.00288379	21	tags=23%, list=7%, signal=23%	UBA52/RPS27A/UBB/UBC/FN1/ANXA2/HSPA8
R-HSA-8953854	Metabolism of RNA	30	0.850572	1.34559	0.00335168	0.00884843	0.0031988	21	tags=17%, list=7%, signal=17%	UBA52/RPS27A/UBB/UBC/HSPA8
R-HSA-162587	HIV Life Cycle	10	0.932036	1.49243	0.00363668	0.00923156	0.0033373	6	tags=40%, list=2%, signal=41%	UBA52/RPS27A/UBB/UBC
R-HSA-162599	Late Phase of HIV Life Cycle	10	0.932036	1.49243	0.00363668	0.00923156	0.0033373	6	tags=40%, list=2%, signal=41%	UBA52/RPS27A/UBB/UBC
R-HSA-174824	Plasma lipoprotein assembly, remodeling, and clearance	12	0.918782	1.48267	0.00357726	0.00923156	0.0033373	18	tags=50%, list=6%, signal=49%	UBA52/RPS27A/UBB/UBC/APOC3/APOE
R-HSA-168273	Influenza Viral RNA Transcription and Replication	15	0.91088	1.46594	0.00397147	0.00995382	0.0035984	4	tags=13%, list=1%, signal=14%	UBA52/RPS27A
R-HSA-162906	HIV Infection	14	0.910511	1.46926	0.00412276	0.0102038	0.00368879	6	tags=29%, list=2%, signal=29%	UBA52/RPS27A/UBB/UBC
R-HSA-983712	Ion channel transport	11	0.92691	1.49361	0.00423908	0.0103622	0.00374604	6	tags=36%, list=2%, signal=37%	UBA52/RPS27A/UBB/UBC
R-HSA-1632852	Macroautophagy	14	0.905021	1.4604	0.00510615	0.0121809	0.00440353	21	tags=36%, list=7%, signal=35%	UBA52/RPS27A/UBB/UBC/HSPA8
R-HSA-9663891	Selective autophagy	14	0.905021	1.4604	0.00510615	0.0121809	0.00440353	21	tags=36%, list=7%, signal=35%	UBA52/RPS27A/UBB/UBC/HSPA8
R-HSA-2682334	EPH-Ephrin signaling	17	0.88889	1.4319	0.00726297	0.0171133	0.00618664	11	tags=18%, list=4%, signal=18%	ACTG1/ACTB/SDCBP
R-HSA-9694516	SARS-CoV-2 Infection	23	0.864479	1.38345	0.00734664	0.0171133	0.00618664	19	tags=22%, list=6%, signal=22%	UBA52/RPS27A/UBB/UBC/HSPG2
R-HSA-9658195	Leishmania infection	20	0.86958	1.3923	0.00805238	0.0183261	0.00662506	2	tags=10%, list=1%, signal=11%	ACTG1/ACTB
R-HSA-9824443	Parasitic Infection Pathways	20	0.86958	1.3923	0.00805238	0.0183261	0.00662506	2	tags=10%, list=1%, signal=11%	ACTG1/ACTB
R-HSA-9612973	Autophagy	19	0.870777	1.39668	0.00943542	0.0209912	0.00758851	21	tags=26%, list=7%, signal=26%	UBA52/RPS27A/UBB/UBC/HSPA8
R-HSA-392499	Metabolism of proteins	93	0.754138	1.19339	0.00934116	0.0209912	0.00758851	32	tags=14%, list=10%, signal=18%	ACTB/UBA52/RPS27A/UBB/UBC/MFGE8/FN1/APOE/HSPG2/HSPA8/SPTBN1/CD59/APOB
R-HSA-390466	Chaperonin-mediated protein folding	15	0.895887	1.44181	0.00980662	0.0213375	0.00771371	2	tags=7%, list=1%, signal=7%	ACTB
R-HSA-391251	Protein folding	15	0.895887	1.44181	0.00980662	0.0213375	0.00771371	2	tags=7%, list=1%, signal=7%	ACTB
R-HSA-2029480	Fcgamma receptor (FCGR) dependent phagocytosis	13	0.900344	1.44999	0.0105325	0.021952	0.00793585	2	tags=15%, list=1%, signal=16%	ACTG1/ACTB
R-HSA-2029482	Regulation of actin dynamics for phagocytic cup formation	13	0.900344	1.44999	0.0105325	0.021952	0.00793585	2	tags=15%, list=1%, signal=16%	ACTG1/ACTB
R-HSA-156902	Peptide chain elongation	16	0.889622	1.43072	0.0104042	0.021952	0.00793585	4	tags=12%, list=1%, signal=13%	UBA52/RPS27A
R-HSA-1445148	Translocation of SLC2A4 (GLUT4) to the plasma membrane	16	0.88958	1.43065	0.0104042	0.021952	0.00793585	2	tags=12%, list=1%, signal=13%	ACTG1/ACTB
R-HSA-6802952	Signaling by BRAF and RAF1 fusions	11	0.906496	1.46072	0.0111776	0.0223552	0.00808161	12	tags=27%, list=4%, signal=27%	ACTG1/ACTB/FN1
R-HSA-6802957	Oncogenic MAPK signaling	11	0.906496	1.46072	0.0111776	0.0223552	0.00808161	12	tags=27%, list=4%, signal=27%	ACTG1/ACTB/FN1
R-HSA-194138	Signaling by VEGF	12	0.89899	1.45073	0.0110506	0.0223552	0.00808161	2	tags=17%, list=1%, signal=17%	ACTG1/ACTB
R-HSA-4420097	VEGFA-VEGFR2 Pathway	12	0.89899	1.45073	0.0110506	0.0223552	0.00808161	2	tags=17%, list=1%, signal=17%	ACTG1/ACTB
R-HSA-5674135	MAP2K and MAPK activation	10	0.909477	1.45631	0.0123085	0.0232103	0.00839074	12	tags=30%, list=4%, signal=30%	ACTG1/ACTB/FN1
R-HSA-6802946	Signaling by moderate kinase activity BRAF mutants	10	0.909477	1.45631	0.0123085	0.0232103	0.00839074	12	tags=30%, list=4%, signal=30%	ACTG1/ACTB/FN1
R-HSA-6802948	Signaling by high-kinase activity BRAF mutants	10	0.909477	1.45631	0.0123085	0.0232103	0.00839074	12	tags=30%, list=4%, signal=30%	ACTG1/ACTB/FN1
R-HSA-6802949	Signaling by RAS mutants	10	0.909477	1.45631	0.0123085	0.0232103	0.00839074	12	tags=30%, list=4%, signal=30%	ACTG1/ACTB/FN1
R-HSA-6802955	Paradoxical activation of RAF signaling by kinase inactive BRAF	10	0.909477	1.45631	0.0123085	0.0232103	0.00839074	12	tags=30%, list=4%, signal=30%	ACTG1/ACTB/FN1
R-HSA-9649948	Signaling downstream of RAS mutants	10	0.909477	1.45631	0.0123085	0.0232103	0.00839074	12	tags=30%, list=4%, signal=30%	ACTG1/ACTB/FN1
R-HSA-382551	Transport of small molecules	31	0.824122	1.3039	0.0126418	0.023614	0.00853668	32	tags=29%, list=10%, signal=29%	UBA52/RPS27A/UBB/UBC/APOC3/SLC3A2/APOE/SLC7A5/APOB
R-HSA-1430728	Metabolism	77	0.759718	1.20366	0.0130776	0.0241996	0.00874839	35	tags=19%, list=11%, signal=23%	UBA52/RPS27A/UBB/UBC/APOC3/SLC3A2/APOE/HSPG2/GAPDH/GSTP1/TYRP1/SLC7A5/APOB/PON1/CD44
R-HSA-983231	Factors involved in megakaryocyte development and platelet production	10	0.907727	1.45351	0.013579	0.0248948	0.00899973	2	tags=10%, list=1%, signal=10%	ACTB
R-HSA-168255	Influenza Infection	20	0.854805	1.36864	0.0164868	0.0296762	0.0107282	4	tags=10%, list=1%, signal=11%	UBA52/RPS27A
R-HSA-1280215	Cytokine Signaling in Immune system	35	0.815781	1.29128	0.0163879	0.0296762	0.0107282	21	tags=20%, list=7%, signal=21%	UBA52/RPS27A/UBB/UBC/FN1/ANXA2/HSPA8
R-HSA-1280218	Adaptive Immune System	34	0.824481	1.30423	0.0172899	0.0308415	0.0111495	14	tags=15%, list=4%, signal=16%	UBA52/RPS27A/UBB/UBC/CD81
R-HSA-168256	Immune System	120	0.74091	1.17408	0.0181738	0.0321287	0.0116148	39	tags=18%, list=12%, signal=25%	ACTG1/ACTB/UBA52/RPS27A/UBB/UBC/KRT1/SDCBP/FN1/CD81/ANXA2/HSPA8/GSTP1/CD59/CD63/APOB/PPIA/CD44/HP/STOM/EEF1A1
R-HSA-9709957	Sensory Perception	19	0.853941	1.36968	0.0207845	0.0364189	0.0131658	32	tags=37%, list=10%, signal=35%	ACTG1/ACTB/APOC3/APOE/HSPG2/SPTBN1/APOB
R-HSA-72649	Translation initiation complex formation	10	0.899812	1.44083	0.0318471	0.0524686	0.0189679	4	tags=10%, list=1%, signal=10%	RPS27A
R-HSA-72662	Activation of the mRNA upon binding of the cap-binding complex and eIFs, and subsequent binding to 43S	10	0.899812	1.44083	0.0318471	0.0524686	0.0189679	4	tags=10%, list=1%, signal=10%	RPS27A
R-HSA-72695	Formation of the ternary complex, and subsequently, the 43S complex	10	0.899812	1.44083	0.0318471	0.0524686	0.0189679	4	tags=10%, list=1%, signal=10%	RPS27A
R-HSA-72702	Ribosomal scanning and start codon recognition	10	0.899812	1.44083	0.0318471	0.0524686	0.0189679	4	tags=10%, list=1%, signal=10%	RPS27A
R-HSA-156842	Eukaryotic Translation Elongation	18	0.849774	1.36365	0.0313131	0.0524686	0.0189679	4	tags=11%, list=1%, signal=12%	UBA52/RPS27A
R-HSA-72766	Translation	18	0.849774	1.36365	0.0313131	0.0524686	0.0189679	4	tags=11%, list=1%, signal=12%	UBA52/RPS27A
R-HSA-373760	L1CAM interactions	22	0.832485	1.33319	0.0320641	0.0524686	0.0189679	24	tags=23%, list=8%, signal=23%	ACTG1/ACTB/SDCBP/HSPA8/SPTBN1
R-HSA-71387	Metabolism of carbohydrates	23	0.826821	1.32319	0.0310621	0.0524686	0.0189679	25	tags=26%, list=8%, signal=26%	UBA52/RPS27A/UBB/UBC/HSPG2/GAPDH
R-HSA-9754678	SARS-CoV-2 modulates host translation machinery	11	0.897195	1.44573	0.0323929	0.0525721	0.0190053	4	tags=9%, list=1%, signal=9%	RPS27A
R-HSA-5663205	Infectious disease	76	0.744545	1.17965	0.034965	0.0562852	0.0203476	6	tags=8%, list=2%, signal=10%	ACTG1/ACTB/UBA52/RPS27A/UBB/UBC
R-HSA-195258	RHO GTPase Effectors	31	0.807957	1.27832	0.038	0.0606774	0.0219355	2	tags=6%, list=1%, signal=7%	ACTG1/ACTB
R-HSA-1500931	Cell-Cell communication	13	0.86339	1.39047	0.0390545	0.0618623	0.0223638	24	tags=23%, list=8%, signal=22%	ACTG1/ACTB/SPTBN1
R-HSA-450531	Regulation of mRNA stability by proteins that bind AU-rich elements	10	0.889135	1.42374	0.0424628	0.0654468	0.0236597	21	tags=50%, list=7%, signal=48%	UBA52/RPS27A/UBB/UBC/HSPA8
R-HSA-9824439	Bacterial Infection Pathways	16	0.851233	1.36898	0.0426396	0.0654468	0.0236597	22	tags=31%, list=7%, signal=31%	UBA52/RPS27A/UBB/UBC/CD9
R-HSA-71291	Metabolism of amino acids and derivatives	24	0.814698	1.30387	0.042042	0.0654468	0.0236597	31	tags=21%, list=10%, signal=20%	UBA52/RPS27A/SLC3A2/TYRP1/SLC7A5
R-HSA-1643685	Disease	101	0.730353	1.15659	0.041958	0.0654468	0.0236597	24	tags=11%, list=8%, signal=15%	ACTG1/ACTB/UBA52/RPS27A/UBB/UBC/FN1/SLC3A2/HSPG2/CD9/SPTBN1
R-HSA-9662360	Sensory processing of sound by inner hair cells of the cochlea	11	0.875036	1.41002	0.0470219	0.071618	0.0258906	24	tags=27%, list=8%, signal=26%	ACTG1/ACTB/SPTBN1
R-HSA-9679506	SARS-CoV Infections	30	0.792694	1.25403	0.051	0.077084	0.0278666	19	tags=17%, list=6%, signal=17%	UBA52/RPS27A/UBB/UBC/HSPG2
R-HSA-9659379	Sensory processing of sound	12	0.862532	1.3919	0.0547521	0.0821281	0.0296901	24	tags=25%, list=8%, signal=24%	ACTG1/ACTB/SPTBN1
R-HSA-9662361	Sensory processing of sound by outer hair cells of the cochlea	11	0.864337	1.39278	0.0626959	0.0933368	0.0337422	24	tags=27%, list=8%, signal=26%	ACTG1/ACTB/SPTBN1
R-HSA-202733	Cell surface interactions at the vascular wall	13	0.847157	1.36433	0.065776	0.0971913	0.0351356	35	tags=46%, list=11%, signal=43%	FN1/SLC3A2/SLC7A5/APOB/PPIA/CD44
R-HSA-162582	Signal Transduction	102	0.707751	1.11999	0.0959041	0.140659	0.0508497	24	tags=9%, list=8%, signal=12%	ACTG1/ACTB/UBA52/RPS27A/UBB/UBC/FN1/APOE/SPTBN1
R-HSA-9012999	RHO GTPase cycle	30	0.767589	1.21432	0.109	0.158691	0.0573684	2	tags=7%, list=1%, signal=7%	ACTG1/ACTB
R-HSA-6814122	Cooperation of PDCL (PhLP1) and TRiC/CCT in G-protein beta folding	10	-0.379538	-1.22142	0.112274	0.162265	0.0586604	199	tags=100%, list=64%, signal=38%	GNB2/CCT6A/TCP1/CCT3/CCT2/CCT8/GNAQ/CCT4/CCT5
R-HSA-2262752	Cellular responses to stress	54	0.72955	1.16	0.116883	0.166495	0.0601897	32	tags=13%, list=10%, signal=14%	UBA52/RPS27A/UBB/UBC/HSPA8/GSTP1/APOB
R-HSA-8953897	Cellular responses to stimuli	54	0.72955	1.16	0.116883	0.166495	0.0601897	32	tags=13%, list=10%, signal=14%	UBA52/RPS27A/UBB/UBC/HSPA8/GSTP1/APOB

## Sheet: DOSE
ID	Description	GeneRatio	BgRatio	pvalue	p.adjust	qvalue	geneID	Count
DOID:2349	arteriosclerosis	34/282	411/10312	6.80061e-09	6.24178e-06	4.46248e-06	FN1/APOC3/APOE/HSPG2/GSTP1/CD59/APOB/PPIA/PON1/HP/HPR/HSPB1/C3/YWHAZ/COL4A2/LGALS1/HSPA1A/VIM/GSTO1/RHOA/SCARB1/EDNRB/PLTP/ITGAV/ADAM10/MCAM/HNRNPC/LMNA/MMP2/ITGB3/TXN/CDH1/BSG/LRP1	34
DOID:1936	atherosclerosis	31/282	364/10312	1.69162e-08	6.24178e-06	4.46248e-06	FN1/APOC3/APOE/HSPG2/GSTP1/CD59/APOB/PPIA/PON1/HP/HPR/HSPB1/YWHAZ/COL4A2/LGALS1/HSPA1A/VIM/GSTO1/RHOA/SCARB1/EDNRB/PLTP/ITGAV/ADAM10/HNRNPC/MMP2/ITGB3/TXN/CDH1/BSG/LRP1	31
DOID:2348	arteriosclerotic cardiovascular disease	31/282	365/10312	1.80398e-08	6.24178e-06	4.46248e-06	FN1/APOC3/APOE/HSPG2/GSTP1/CD59/APOB/PPIA/PON1/HP/HPR/HSPB1/YWHAZ/COL4A2/LGALS1/HSPA1A/VIM/GSTO1/RHOA/SCARB1/EDNRB/PLTP/ITGAV/ADAM10/HNRNPC/MMP2/ITGB3/TXN/CDH1/BSG/LRP1	31
DOID:201	connective tissue cancer	32/282	392/10312	2.69616e-08	6.99653e-06	5.00208e-06	FN1/ANXA2/ANXA5/CD9/GSTP1/SLC7A5/CD44/HSPB1/PKM/HLA-A/MVP/CTNNB1/LGALS3/ITGAV/MCAM/EZR/HSP90B1/CTSK/CDC42/MMP2/VCP/ITGB1/ACTR1A/ITGB3/IDH1/CDH1/COL1A1/PLXNA1/HSPA4/PCBP1/LRP1/TGFBI	32
DOID:4905	pancreatic carcinoma	28/282	319/10312	4.59473e-08	9.53866e-06	6.81955e-06	ANXA2/ANXA5/HSPA8/GSTP1/CD59/HSPB1/C3/PKM/HLA-A/LGALS1/NQO1/ACTN4/PEBP1/FLNA/CTNNB1/CTNNA1/RAC1/GDI2/CTNND1/RHOA/ANXA1/EZR/RALA/MMP2/QSOX1/CDH1/THBS1/FASN	28
DOID:4607	biliary tract cancer	25/282	269/10312	8.31758e-08	1.43894e-05	1.02875e-05	ANXA2/APOE/GSTP1/SLC7A5/APOB/PPIA/HSP90AA1/CFL1/NQO1/CLIC1/HSP90AB1/CD82/MME/LGALS3/VIM/CTNND1/ANXA1/EZR/MMP2/ACTR3/GNAS/IDH1/CDH1/THBS1/POSTN	25
DOID:0060085	organ system benign neoplasm	32/282	426/10312	1.87013e-07	2.77313e-05	1.98262e-05	ANXA2/GSTP1/APOB/CD44/HP/HPR/PKM/PDCD6/HLA-A/NQO1/LAMB1/MME/CTNNB1/LGALS3/RAC1/MCAM/PRDX1/ANXA1/EZR/CTSK/LMNA/MMP2/ITGB1/ACTR1A/TXN/COL1A1/A2M/BSG/PLXNA1/HSPA4/HNRNPK/COL6A3	32
DOID:4897	bile duct carcinoma	21/282	208/10312	2.36132e-07	2.95391e-05	2.11186e-05	ANXA2/APOE/GSTP1/SLC7A5/APOB/PPIA/HSP90AA1/NQO1/HSP90AB1/MME/LGALS3/VIM/CTNND1/ANXA1/EZR/MMP2/GNAS/IDH1/CDH1/THBS1/POSTN	21
DOID:4606	bile duct cancer	21/282	209/10312	2.5612e-07	2.95391e-05	2.11186e-05	ANXA2/APOE/GSTP1/SLC7A5/APOB/PPIA/HSP90AA1/NQO1/HSP90AB1/MME/LGALS3/VIM/CTNND1/ANXA1/EZR/MMP2/GNAS/IDH1/CDH1/THBS1/POSTN	21
DOID:4960	bone marrow cancer	30/282	401/10312	5.07093e-07	4.4458e-05	3.17847e-05	FN1/APOE/CD9/GSTP1/PON1/CD44/EEF1A2/HSPB1/HSP90AA1/HLA-A/COL18A1/NQO1/LDHB/MVP/CTNNB1/GNB1/RAC1/LDHA/RHOA/ITGAV/MCAM/CDC42/MMP2/ITGB1/ARPC1B/ITGB3/IDH1/COL1A1/THBS1/LRP1	30
DOID:0060100	musculoskeletal system cancer	33/282	468/10312	5.11269e-07	4.4458e-05	3.17847e-05	FN1/ANXA2/ANXA5/CD9/GSTP1/SLC7A5/CD44/HSPB1/PKM/HLA-A/LGALS1/MVP/CTNNB1/LGALS3/ITGAV/MCAM/EZR/HSP90B1/CTSK/CDC42/MMP2/VCP/ITGB1/ACTR1A/ITGB3/IDH1/CDH1/COL1A1/PLXNA1/HSPA4/PCBP1/LRP1/TGFBI	33
DOID:6713	cerebrovascular disease	27/282	337/10312	5.13965e-07	4.4458e-05	3.17847e-05	ACTG1/ACTB/APOE/HSPG2/GAPDH/GSTP1/CD63/APOB/PON1/HP/HPR/C3/NQO1/COL4A1/VIM/SERPINE2/ANXA1/CNP/CTSK/CDC42/LMNA/MMP2/BCAN/A2M/HSPA4/COL1A2/APP	27
DOID:2921	glomerulonephritis	22/282	240/10312	6.5078e-07	5.19623e-05	3.71498e-05	FN1/APOC3/APOE/ANXA5/CD59/HSPB1/C3/MYH9/NQO1/ACTN4/MME/PFN1/TF/RHOA/P2RX7/ADAM10/MMP2/ACTR3/ITGB1/ITGB3/COL1A1/A2M	22
DOID:0070004	myeloid neoplasm	28/282	371/10312	1.04752e-06	7.76661e-05	5.55264e-05	FN1/APOE/CD9/GSTP1/PON1/CD44/EEF1A2/HSPB1/HSP90AA1/HLA-A/COL18A1/NQO1/LDHB/MVP/CTNNB1/RAC1/LDHA/RHOA/ITGAV/MCAM/CDC42/MMP2/ITGB1/ITGB3/IDH1/COL1A1/THBS1/LRP1	28
DOID:3620	central nervous system cancer	19/282	191/10312	1.12943e-06	7.81565e-05	5.5877e-05	GAPDH/PON1/YWHAZ/DPP4/LAMB1/YWHAE/CTNNB1/RAC1/RAC2/RAC3/HSPA5/YWHAB/EPB41L3/MMP2/SEPTIN2/CDH1/FASN/COL1A2/APP	19
DOID:2394	ovarian cancer	31/282	441/10312	1.24382e-06	8.06927e-05	5.76903e-05	CD9/GSTP1/CD59/APOB/PON1/CD44/EEF1A2/HSPB1/YWHAZ/CFL1/ACTN4/PEBP1/CD82/DPP4/CTNNB1/RHOA/ITGAV/IQGAP1/MCAM/TSG101/MMP2/ITGB1/GDF15/ITGB3/TXN/CDH1/BSG/SRSF3/THBS1/UTRN/POSTN	31
DOID:3459	breast carcinoma	33/282	493/10312	1.63899e-06	0.000100075	7.15471e-05	ANXA2/CD9/GSTP1/CD59/CD44/HSP90AA1/ENO1/CD82/CTNNB1/CTNNA1/LGALS3/CSPG4/VIM/RAC1/RAC3/CTNND1/RHOA/ITGAV/ANXA1/HSP90B1/TSG101/MMP2/VCP/ITGB1/NCL/GNAS/GDF15/ITGB3/TXN/CDH1/BSG/PLXNA1/FASN	33
DOID:4896	bile duct adenocarcinoma	19/282	198/10312	1.94833e-06	0.00010644	7.6098e-05	ANXA2/GSTP1/SLC7A5/PPIA/HSP90AA1/NQO1/HSP90AB1/MME/LGALS3/VIM/CTNND1/ANXA1/EZR/MMP2/GNAS/IDH1/CDH1/THBS1/POSTN	19
DOID:4947	cholangiocarcinoma	19/282	198/10312	1.94833e-06	0.00010644	7.6098e-05	ANXA2/GSTP1/SLC7A5/PPIA/HSP90AA1/NQO1/HSP90AB1/MME/LGALS3/VIM/CTNND1/ANXA1/EZR/MMP2/GNAS/IDH1/CDH1/THBS1/POSTN	19
DOID:3627	aortic aneurysm	14/282	113/10312	2.29452e-06	0.000119085	8.51387e-05	ACTG1/ACTB/FN1/APOE/CD59/APOB/CD44/HSPB1/ITGAV/ADAM10/PRDX1/MMP2/ITGB1/POSTN	14
DOID:520	aortic disease	14/282	116/10312	3.14718e-06	0.000155561	0.000111216	ACTG1/ACTB/FN1/APOE/CD59/APOB/CD44/HSPB1/ITGAV/ADAM10/PRDX1/MMP2/ITGB1/POSTN	14
DOID:10952	nephritis	24/282	306/10312	3.30242e-06	0.000155814	0.000111397	FN1/APOC3/ANXA2/APOE/ANXA5/CD59/HSPB1/C3/MYH9/NQO1/ACTN4/MME/PFN1/LGALS3/TF/RHOA/P2RX7/ADAM10/MMP2/ACTR3/ITGB1/ITGB3/COL1A1/A2M	24
DOID:11054	urinary bladder cancer	21/282	246/10312	3.70603e-06	0.000167255	0.000119577	FN1/CD9/GSTP1/CD44/HSPA1A/NQO1/CD82/MME/CTNNB1/CTNNA1/LGALS3/VIM/RHOA/YWHAB/ANXA1/RALA/MMP2/ITGB1/CDH1/THBS1/POSTN	21
DOID:3347	osteosarcoma	20/282	233/10312	5.84235e-06	0.000247419	0.000176889	FN1/ANXA2/ANXA5/CD9/GSTP1/CD44/HLA-A/MVP/CTNNB1/ITGAV/EZR/HSP90B1/MMP2/VCP/ITGB1/ITGB3/IDH1/COL1A1/HSPA4/TGFBI	20
DOID:13934	facial paralysis	5/282	11/10312	5.95903e-06	0.000247419	0.000176889	PPIA/TUBB/TUBB8/TUBB2A/TUBB2B	5
DOID:3069	malignant astrocytoma	17/282	177/10312	6.74427e-06	0.000269252	0.000192498	GSTP1/SLC7A5/PTTG1IP/LAMC1/LGALS1/ENPP1/LGALS3/RHOA/ITGAV/ANXA1/MMP2/ACTR3/ITGB1/RPL5/BCAN/IDH1/APP	17
DOID:3070	high grade glioma	25/282	347/10312	9.23512e-06	0.000355039	0.000253831	HSPA8/GSTP1/SLC7A5/PTTG1IP/LAMC1/LGALS1/ENPP1/LAMA5/SEMA3C/LGALS3/RAC1/RAC3/HSPA5/RHOA/ITGAV/ARHGDIA/ANXA1/SLC44A1/MMP2/ACTR3/ITGB1/RPL5/BCAN/IDH1/APP	25
DOID:10976	membranous glomerulonephritis	8/282	40/10312	1.01772e-05	0.000377284	0.000269734	APOE/C3/NQO1/MME/TF/RHOA/ADAM10/A2M	8
DOID:576	proteinuria	20/282	247/10312	1.39583e-05	0.000499609	0.000357189	APOC3/APOE/ANXA5/GSTP1/CD59/APOB/PON1/HP/STOM/C3/MYH9/LGALS1/CFL1/ACTN4/VIM/RAB38/ARHGDIA/LAMB2/A2M/THBS1	20
DOID:4866	salivary gland adenoid cystic carcinoma	8/282	43/10312	1.78711e-05	0.000618339	0.000442074	CTSD/CTNNB1/LGALS3/ADAM10/MCAM/EZR/MMP2/CDH1	8
DOID:231	motor neuron disease	21/282	274/10312	1.96034e-05	0.000644474	0.000460758	APOE/HSPG2/GSTP1/PON1/HSPB1/C3/LAMC1/PFN1/TUBA4A/LGALS3/CSPG4/PLS3/ANXA11/UBA1/MMP2/VCP/DYNC1H1/VWA1/ASAH1/P4HB/APP	21
DOID:0050539	Charcot-Marie-Tooth disease type 2	7/282	32/10312	1.98682e-05	0.000644474	0.000460758	HSPB1/ATP1A1/RAB7A/MME/LMNA/VCP/DYNC1H1	7
DOID:2355	anemia	23/282	319/10312	2.10529e-05	0.000662209	0.000473438	APOE/GSTP1/CD59/APOB/PON1/HP/PGK1/HSP90AA1/HLA-A/NQO1/MSN/TF/GPI/PGAM1/CDC42/SPTAN1/CLEC11A/ITGB1/RPL5/GDF15/ITGB3/COL1A1/A2M	23
DOID:2151	malignant ovarian surface epithelial-stromal neoplasm	23/282	321/10312	2.32583e-05	0.000689774	0.000493146	GSTP1/PON1/CD44/HSPB1/YWHAZ/CFL1/ACTN4/DPP4/CTNNB1/RHOA/ITGAV/IQGAP1/MCAM/MMP2/ITGB1/GDF15/ITGB3/TXN/CDH1/BSG/SRSF3/THBS1/POSTN	23
DOID:4001	ovarian carcinoma	23/282	321/10312	2.32583e-05	0.000689774	0.000493146	GSTP1/PON1/CD44/HSPB1/YWHAZ/CFL1/ACTN4/DPP4/CTNNB1/RHOA/ITGAV/IQGAP1/MCAM/MMP2/ITGB1/GDF15/ITGB3/TXN/CDH1/BSG/SRSF3/THBS1/POSTN	23
DOID:1756	facial nerve disease	5/282	14/10312	2.41328e-05	0.00069583	0.000497475	PPIA/TUBB/TUBB8/TUBB2A/TUBB2B	5
DOID:916	liver benign neoplasm	6/282	23/10312	2.70419e-05	0.00075756	0.000541608	HP/HPR/NQO1/COL1A1/A2M/HSPA4	6
DOID:3498	pancreatic ductal adenocarcinoma	13/282	122/10312	2.77334e-05	0.00075756	0.000541608	HSPA8/CD59/PKM/LGALS1/NQO1/PEBP1/FLNA/RAC1/RHOA/RALA/QSOX1/CDH1/FASN	13
DOID:0050938	breast lobular carcinoma	6/282	24/10312	3.52342e-05	0.000914329	0.000653688	CD44/HSP90AA1/CTNNB1/CTNNA1/CTNND1/CDH1	6
DOID:3457	invasive lobular carcinoma	6/282	24/10312	3.52342e-05	0.000914329	0.000653688	CD44/HSP90AA1/CTNNB1/CTNNA1/CTNND1/CDH1	6
DOID:423	myopathy	30/282	498/10312	3.87177e-05	0.000965488	0.000690264	ACTB/UBB/APOE/HSPG2/CRYAB/HLA-A/COL18A1/CFL1/RAB7A/GSN/HSP90AB1/COL4A1/FLNA/COL6A1/PLS3/RAB27A/SPTAN1/UBA1/LMNA/MMP2/VCP/DYNC1H1/DNAJA1/THBS1/UTRN/COL1A2/APP/COL6A2/COL6A3/POSTN	30
DOID:184	bone cancer	21/282	287/10312	3.9066e-05	0.000965488	0.000690264	FN1/ANXA2/ANXA5/CD9/GSTP1/CD44/HLA-A/MVP/CTNNB1/LGALS3/ITGAV/EZR/HSP90B1/MMP2/VCP/ITGB1/ITGB3/IDH1/COL1A1/HSPA4/TGFBI	21
DOID:5844	myocardial infarction	28/282	453/10312	4.52447e-05	0.00109219	0.000780845	FN1/APOC3/APOE/ANXA5/CD59/APOB/PPIA/PON1/HP/C3/CTSD/CFL1/GSN/PEBP1/COL4A1/ENPP1/EDNRB/THBS4/MMP2/ITGB1/GDF15/ITGB3/TXN/COL1A1/THBS1/HSPA4/LRP1/POSTN	28
DOID:2152	ovary epithelial cancer	23/282	338/10312	5.22447e-05	0.0012325	0.000881161	GSTP1/PON1/CD44/HSPB1/YWHAZ/CFL1/ACTN4/DPP4/CTNNB1/RHOA/ITGAV/IQGAP1/MCAM/MMP2/ITGB1/GDF15/ITGB3/TXN/CDH1/BSG/SRSF3/THBS1/POSTN	23
DOID:3068	glioblastoma	13/282	130/10312	5.43522e-05	0.00125373	0.000896335	SLC7A5/LAMC1/LGALS1/ENPP1/LGALS3/RHOA/ITGAV/MMP2/ACTR3/RPL5/BCAN/IDH1/APP	13
DOID:13359	Ehlers-Danlos syndrome	6/282	26/10312	5.75552e-05	0.00129875	0.000928523	FLNA/COL5A2/PLOD1/COL1A1/AEBP1/COL1A2	6
DOID:0080639	bone sarcoma	20/282	275/10312	6.51338e-05	0.00143849	0.00102843	FN1/ANXA2/ANXA5/CD9/GSTP1/CD44/HLA-A/MVP/CTNNB1/ITGAV/EZR/HSP90B1/MMP2/VCP/ITGB1/ITGB3/IDH1/COL1A1/HSPA4/TGFBI	20
DOID:326	ischemia	28/282	464/10312	6.89446e-05	0.00149093	0.00106592	MFGE8/APOE/ANXA5/HSPA8/APOB/PON1/CD44/EEF1A1/HSPB1/C3/HSPA1B/NQO1/LGALS3/CSPG4/TF/HSPA5/LDHA/ITGAV/MYH10/YWHAB/ANXA1/LMNA/MMP2/ITGB3/TXN/COL1A1/THBS1/HSPA4	28
DOID:3117	hepatobiliary benign neoplasm	7/282	39/10312	7.70661e-05	0.00163254	0.00116717	APOB/HP/HPR/NQO1/COL1A1/A2M/HSPA4	7
DOID:9538	multiple myeloma	21/282	302/10312	8.17423e-05	0.00169697	0.00121323	APOE/CD9/GSTP1/PON1/CD44/EEF1A2/HSPB1/HSP90AA1/HLA-A/COL18A1/NQO1/MVP/CTNNB1/RAC1/RHOA/ITGAV/MMP2/ITGB1/ITGB3/COL1A1/LRP1	21
DOID:0050557	congenital muscular dystrophy	6/282	28/10312	8.99442e-05	0.0018107	0.00129454	COL4A1/COL6A1/LMNA/DYNC1H1/COL6A2/COL6A3	6
DOID:3565	meningioma	10/282	84/10312	9.22743e-05	0.0018107	0.00129454	PON1/YWHAZ/DPP4/LAMB1/YWHAE/YWHAB/EPB41L3/MMP2/CDH1/FASN	10
DOID:870	neuropathy	28/282	472/10312	9.26711e-05	0.0018107	0.00129454	APOE/CD63/PPIA/HSPB1/C3/TUBB/ATP1A1/RAB7A/PLP1/MME/TUBB8/VIM/AGRN/P2RX7/GPI/RAN/LMNA/MMP2/VCP/TUBB2A/TUBB2B/DYNC1H1/ITGB3/TXN/CCT4/CCT5/LRP1/APP	28
DOID:4079	heart valve disease	11/282	101/10312	9.41985e-05	0.0018107	0.00129454	APOE/GAPDH/APOB/PON1/MVP/ENPP1/FLNA/LGALS3/LMNA/MMP2/COL1A2	11
DOID:4766	embryoma	23/282	352/10312	9.70582e-05	0.00182715	0.0013063	SDCBP/APOE/PKM/HSP90AA1/LGALS1/PEBP1/CD82/LGALS3/HSPA5/RHOA/P2RX7/ADAM10/MCAM/MMP2/ACTR3/ITGB1/NCL/ARPC1B/RPL5/ACTR1A/ITGB3/LRP1/POSTN	23
DOID:8618	oral cavity cancer	13/282	138/10312	0.000100899	0.00182715	0.0013063	GAPDH/GSTP1/SLC7A5/CTSD/CTNNB1/LGALS3/CTNND1/ADAM10/MCAM/EZR/MMP2/ARPC1B/CDH1	13
DOID:0090132	complex cortical dysplasia with other brain malformations 7	4/282	10/10312	0.000100949	0.00182715	0.0013063	TUBB/TUBB8/TUBB2A/TUBB2B	4
DOID:2671	transitional cell carcinoma	10/282	85/10312	0.000102095	0.00182715	0.0013063	SLC3A2/CD9/SLC7A5/CD44/CD82/CTNNB1/CTNNA1/ANXA1/MMP2/BSG	10
DOID:10159	osteonecrosis	7/282	41/10312	0.0001075	0.00185975	0.00132961	ANXA2/ANXA5/ANXA6/PON1/CTNNB1/ANXA11/A2M	7
DOID:3713	ovary adenocarcinoma	7/282	41/10312	0.0001075	0.00185975	0.00132961	CTNNB1/ITGAV/IQGAP1/MMP2/ITGB3/CDH1/BSG	7
DOID:2527	nephrosis	14/282	159/10312	0.000114104	0.00194163	0.00138815	APOC3/APOE/ANXA5/GSTP1/CD59/APOB/STOM/LGALS1/CFL1/ACTN4/VIM/ARHGDIA/LAMB2/A2M	14
DOID:4448	macular degeneration	12/282	124/10312	0.000144039	0.0024115	0.00172407	APOE/ANXA5/HSPA8/GSTP1/PON1/C3/CRYAB/NQO1/CTNNA1/TF/SCARB1/MMP2	12
DOID:0060260	ptosis	4/282	11/10312	0.000155229	0.00252233	0.00180331	TUBB/TUBB8/TUBB2A/TUBB2B	4
DOID:0050624	gastrointestinal system benign neoplasm	12/282	125/10312	0.000155519	0.00252233	0.00180331	GSTP1/APOB/CD44/HP/HPR/NQO1/RAC1/PRDX1/COL1A1/A2M/HSPA4/HNRNPK	12
DOID:2994	germ cell cancer	26/282	439/10312	0.000170687	0.00272574	0.00194873	SDCBP/APOE/CD59/PKM/HSP90AA1/LGALS1/PEBP1/CD82/CTNNB1/LGALS3/HSPA5/RHOA/P2RX7/ADAM10/MCAM/MMP2/ACTR3/ITGB1/NCL/ARPC1B/RPL5/ACTR1A/ITGB3/CDH1/LRP1/POSTN	26
DOID:11934	head and neck cancer	19/282	276/10312	0.000203421	0.00319926	0.00228727	SLC3A2/APOE/GSTP1/SLC7A5/CD44/CRYAB/YWHAZ/COL18A1/ENO1/CTNNB1/CSPG4/RAC1/LDHA/CDC42/MMP2/ITGB1/GNAS/CDH1/TALDO1	19
DOID:0060036	intrinsic cardiomyopathy	23/282	371/10312	0.000211526	0.00327708	0.00234291	ACTB/APOE/HP/EEF1A1/EEF1A1P5/EEF1A2/CRYAB/YWHAE/VCL/EDNRB/RPS3A/CCT6A/LMNA/MMP2/RAB1A/PYGB/RPS13/CCT3/RPL5/GNAQ/TXN/CCT4/CCT5	23
DOID:4450	renal cell carcinoma	27/282	472/10312	0.00022509	0.00342766	0.00245057	FN1/ANXA2/ANXA2P2/APOE/GSTP1/CD44/HSPB1/HLA-A/COL18A1/IGFBP7/MME/PFN1/CTNNB1/CTNNA1/HSPA5/EDNRB/RAN/ANXA4/ANXA1/MMP2/ITGB1/CDH1/BSG/TTYH2/THBS1/HSPA4/LRP1	27
DOID:1498	cholera	4/282	12/10312	0.00022785	0.00342766	0.00245057	APOB/ARF1/VCP/FLOT1	4
DOID:13809	familial combined hyperlipidemia	6/282	33/10312	0.000235725	0.00349546	0.00249904	FN1/APOC3/APOE/APOB/PON1/C3	6
DOID:1184	nephrotic syndrome	12/282	131/10312	0.000242189	0.00351268	0.00251134	APOC3/APOE/ANXA5/GSTP1/APOB/STOM/LGALS1/CFL1/ACTN4/ARHGDIA/LAMB2/A2M	12
DOID:784	chronic kidney disease	16/282	213/10312	0.000243654	0.00351268	0.00251134	FN1/APOC3/APOE/APOB/PON1/HP/HPR/MYH9/NQO1/ENPP1/MCAM/CBR1/MMP2/ITGB3/COL1A1/POSTN	16
DOID:5113	nutritional deficiency disease	8/282	62/10312	0.000265821	0.00377976	0.00270229	FN1/APOB/PON1/HP/TF/AHCY/SLC44A1/APP	8
DOID:2237	hepatitis	26/282	452/10312	0.000270423	0.00379323	0.00271192	APOC3/CD81/APOE/GSTP1/CD59/PPIA/PON1/PDCD6IP/IGSF8/HSP90AA1/HLA-A/DPP4/ENPP1/CTNNB1/TF/VIM/CLTC/HSPA5/SCARB1/P2RX7/LAMB2/ARF1/MMP2/COL1A1/THBS1/FASN	26
DOID:688	embryonal cancer	23/282	378/10312	0.000277225	0.0038368	0.00274307	SDCBP/APOE/PKM/HSP90AA1/LGALS1/PEBP1/CD82/LGALS3/HSPA5/RHOA/P2RX7/ADAM10/MCAM/MMP2/ACTR3/ITGB1/NCL/ARPC1B/RPL5/ACTR1A/ITGB3/LRP1/POSTN	23
DOID:0050700	cardiomyopathy	26/282	454/10312	0.000289664	0.0039562	0.00282843	ACTB/APOE/HP/EEF1A1/EEF1A1P5/EEF1A2/CRYAB/COL18A1/YWHAE/VCL/EDNRB/ADAM10/RPS3A/CCT6A/LMNA/MMP2/RAB1A/PYGB/RPS13/CCT3/RPL5/GNAQ/TXN/CCT4/CCT5/LRP1	26
DOID:0050904	salivary gland carcinoma	8/282	63/10312	0.000297387	0.00400893	0.00286614	CTSD/CTNNB1/LGALS3/ADAM10/MCAM/EZR/MMP2/CDH1	8
DOID:12241	beta thalassemia	6/282	35/10312	0.000329967	0.0043911	0.00313936	APOE/APOB/PON1/HP/ITGB1/COL1A1	6
DOID:14250	Down syndrome	10/282	98/10312	0.000334516	0.00439528	0.00314235	APOE/GDI2/EDNRB/PRDX1/RPLP0/RPLP0P6/ACTR1A/ARPC4/THBS1/APP	10
DOID:583	hemolytic anemia	11/282	117/10312	0.000349543	0.00447933	0.00320244	APOE/CD59/APOB/PON1/HP/PGK1/GPI/ITGB1/GDF15/COL1A1/A2M	11
DOID:720	normocytic anemia	11/282	117/10312	0.000349543	0.00447933	0.00320244	APOE/CD59/APOB/PON1/HP/PGK1/GPI/ITGB1/GDF15/COL1A1/A2M	11
DOID:1074	kidney failure	22/282	360/10312	0.000354435	0.00448663	0.00320766	FN1/APOC3/APOE/HSPA8/GSTP1/APOB/PON1/HP/HPR/C3/MYH9/HSPA1A/NQO1/ENPP1/LGALS3/MCAM/ANXA1/CBR1/MMP2/ITGB3/COL1A1/POSTN	22
DOID:767	muscular atrophy	9/282	82/10312	0.000384186	0.00476918	0.00340967	HSPG2/CFL1/RAB7A/GSN/HSP90AB1/PLS3/UBA1/LMNA/COL1A2	9
DOID:3526	cerebral infarction	15/282	200/10312	0.000385945	0.00476918	0.00340967	APOE/GAPDH/APOB/PON1/HP/HPR/C3/NQO1/VIM/SERPINE2/ANXA1/BCAN/A2M/HSPA4/APP	15
DOID:0080005	bone remodeling disease	15/282	201/10312	0.000407007	0.00484692	0.00346525	APOE/GSTP1/PON1/CD44/HP/ENPP1/PLS3/CTSK/VCP/PLOD1/ITGB3/COL1A1/TALDO1/THBS1/COL1A2	15
DOID:4074	pancreatic adenocarcinoma	15/282	201/10312	0.000407007	0.00484692	0.00346525	HSPA8/CD59/C3/PKM/LGALS1/NQO1/PEBP1/FLNA/RAC1/RHOA/RALA/QSOX1/CDH1/THBS1/FASN	15
DOID:11758	iron deficiency anemia	5/282	24/10312	0.000409262	0.00484692	0.00346525	FN1/PON1/HP/TF/APP	5
DOID:8850	salivary gland cancer	8/282	66/10312	0.000410914	0.00484692	0.00346525	CTSD/CTNNB1/LGALS3/ADAM10/MCAM/EZR/MMP2/CDH1	8
DOID:1542	head and neck carcinoma	18/282	269/10312	0.000420771	0.00490741	0.0035085	SLC3A2/APOE/GSTP1/SLC7A5/CD44/CRYAB/COL18A1/ENO1/CTNNB1/CSPG4/RAC1/LDHA/CDC42/MMP2/ITGB1/GNAS/CDH1/TALDO1	18
DOID:0050997	cerebellar ataxia, mental retardation and dysequlibrium syndrome	4/282	14/10312	0.000441238	0.00508894	0.00363828	TUBB/TUBB8/TUBB2A/TUBB2B	4
DOID:2952	inner ear disease	11/282	122/10312	0.000501197	0.00571695	0.00408726	ACTG1/APOE/MYH9/ATP1A1/HSPA1A/SCARB1/EDNRB/MYO1C/ITGB3/TXN/COL1A1	11
DOID:9799	eye degenerative disease	20/282	321/10312	0.00051341	0.0057926	0.00414135	APOE/ANXA5/HSPA8/GSTP1/PON1/C3/CRYAB/TYR/NQO1/GSN/CTNNA1/TF/GNB1/SCARB1/KCNJ13/MDH1/MMP2/RAB6A/RAB6B/BCAN	20
DOID:2462	retinal vascular disease	13/282	166/10312	0.000623961	0.00696067	0.00497645	APOC3/APOE/GAPDH/CD59/APOB/PON1/MME/CTNNB1/MMP2/ITGB3/A2M/THBS1/POSTN	13
DOID:50	thyroid gland disease	16/282	232/10312	0.00063035	0.00696067	0.00497645	APOC3/ANXA2/ANXA2P2/APOE/ANXA5/HLA-A/LGALS1/GSN/LGALS3/VIM/ANXA1/PLOD3/PLOD1/GNAS/COL1A1/COL1A2	16
DOID:1271	capillary disease	3/282	7/10312	0.000652719	0.00713181	0.0050988	PON1/MMP2/GNAQ	3
DOID:1686	glaucoma	13/282	167/10312	0.000660413	0.00714072	0.00510517	APOC3/APOE/TYRP1/PON1/COL18A1/TYR/HSPA5/EEF2/VCP/TXN/CDH1/SLC1A3/HSPA4	13
DOID:219	colon cancer	23/282	403/10312	0.000681758	0.00729551	0.00521584	UBA52/LGALS3BP/HSPA8/SLC7A5/CD44/HSP90AA1/HSPA1A/NQO1/CD82/DPP4/CTNNB1/LGALS3/RAC1/RHOA/ADAM10/PRDX1/HSP90B1/LMNA/MMP2/ITGB1/ACTR1A/CDH1/POSTN	23
DOID:9455	lipid storage disease	19/282	305/10312	0.000707874	0.00749769	0.00536038	ACTB/APOC3/APOE/GSTP1/APOB/HP/HPR/CTSD/NQO1/LGALS3/HSPA5/SCARB1/AHCY/LMNA/TPP1/ASAH1/TXN/COL1A1/FASN	19
DOID:1247	blood coagulation disease	16/282	235/10312	0.000724437	0.00759561	0.00543039	ANXA2/PON1/C3/MYH9/HLA-A/FLNA/CTNNB1/LDHA/RAB38/AHCY/ACTN1/RAB27A/GNAQ/ITGB3/IDH1/THBS1	16
DOID:5223	infertility	15/282	213/10312	0.000747411	0.00775812	0.00554657	CD9/GSTP1/APOB/CD44/HSPB1/C3/HSP90AB1/SCARB1/ITGAV/HSPA2/LMNA/MMP2/ITGB1/ITGB3/CDH1	15
DOID:0060099	musculoskeletal system benign neoplasm	7/282	56/10312	0.000781809	0.00803483	0.0057444	HLA-A/CTNNB1/EZR/CTSK/MMP2/BSG/COL6A3	7
DOID:854	collagen disease	7/282	57/10312	0.000870795	0.00886162	0.00633551	COL4A1/FLNA/COL5A2/PLOD1/COL1A1/AEBP1/COL1A2	7
DOID:10003	sensorineural hearing loss	9/282	92/10312	0.00089811	0.00905086	0.0064708	ACTG1/APOE/MYH9/ATP1A1/SCARB1/EDNRB/MYO1C/ITGB3/TXN	9
DOID:0050868	hepatocellular adenoma	3/282	8/10312	0.00102326	0.010213	0.00730163	HP/HPR/A2M	3
DOID:3454	brain infarction	15/282	220/10312	0.0010404	0.010285	0.00735317	APOE/GAPDH/APOB/PON1/HP/HPR/C3/NQO1/VIM/SERPINE2/ANXA1/BCAN/A2M/HSPA4/APP	15
DOID:62	aortic valve disease	7/282	60/10312	0.00118646	0.0116184	0.00830641	APOE/APOB/PON1/ENPP1/LGALS3/LMNA/MMP2	7
DOID:8466	retinal degeneration	19/282	319/10312	0.00120807	0.0117194	0.00837863	APOE/ANXA5/HSPA8/GSTP1/PON1/C3/CRYAB/TYR/NQO1/GSN/CTNNA1/TF/GNB1/SCARB1/MDH1/MMP2/RAB6A/RAB6B/BCAN	19
DOID:0090131	complex cortical dysplasia with other brain malformations	4/282	18/10312	0.00123723	0.0118273	0.0084558	TUBB/TUBB8/TUBB2A/TUBB2B	4
DOID:11476	osteoporosis	11/282	136/10312	0.00124198	0.0118273	0.0084558	APOE/GSTP1/PON1/CD44/HP/PLS3/CTSK/PLOD1/COL1A1/THBS1/COL1A2	11
DOID:8947	diabetic retinopathy	12/282	158/10312	0.00130871	0.0122185	0.00873547	APOC3/APOE/GAPDH/CD59/APOB/PON1/MME/MMP2/ITGB3/A2M/THBS1/POSTN	12
DOID:0080008	ischemic bone disease	7/282	61/10312	0.00130953	0.0122185	0.00873547	ANXA2/ANXA5/ANXA6/PON1/CTNNB1/ANXA11/A2M	7
DOID:0080011	bone resorption disease	11/282	137/10312	0.00131837	0.0122185	0.00873547	APOE/GSTP1/PON1/CD44/HP/PLS3/CTSK/PLOD1/COL1A1/THBS1/COL1A2	11
DOID:2742	auditory system disease	18/282	297/10312	0.00133077	0.0122242	0.00873956	ACTG1/ACTB/APOE/MYH9/ATP1A1/HSPA1A/ENPP1/SCARB1/EDNRB/MYO1C/COL11A1/CTSK/LMNA/MMP2/RDX/ITGB3/TXN/COL1A1	18
DOID:7693	abdominal aortic aneurysm	8/282	79/10312	0.00137483	0.0125182	0.00894973	APOE/CD59/APOB/CD44/ITGAV/PRDX1/MMP2/POSTN	8
DOID:3429	inclusion body myositis	5/282	31/10312	0.00139915	0.0126289	0.00902886	APOE/LMNA/VCP/THBS1/APP	5
DOID:4971	myelofibrosis	7/282	62/10312	0.00144237	0.0129067	0.00922751	FN1/LDHB/LDHA/MCAM/CDC42/IDH1/THBS1	7
DOID:0080332	bicuspid aortic valve disease	3/282	9/10312	0.00150395	0.0133427	0.0095392	ENPP1/LMNA/MMP2	3
DOID:13580	cholestasis	12/282	161/10312	0.00153815	0.0135305	0.00967344	APOC3/APOE/GSTP1/CD44/HP/HPR/LGALS1/NQO1/MME/ITGAV/MMP2/COL1A1	12
DOID:0060123	connective tissue benign neoplasm	6/282	47/10312	0.00165911	0.0144719	0.0103465	HLA-A/CTNNB1/EZR/CTSK/BSG/COL6A3	6
DOID:3963	thyroid gland carcinoma	15/282	231/10312	0.00169415	0.0146544	0.010477	FN1/PEBP1/CTNNB1/LGALS3/TF/P2RX7/RAP1B/PRDX1/MMP2/TXN/CDH1/BSG/THBS1/LRP1/POSTN	15
DOID:4928	intrahepatic cholangiocarcinoma	7/282	64/10312	0.00173944	0.0146789	0.0104945	HSP90AA1/HSP90AB1/MME/VIM/ANXA1/EZR/IDH1	7
DOID:0050621	respiratory system benign neoplasm	8/282	82/10312	0.00175062	0.0146789	0.0104945	ANXA2/PKM/PDCD6/MCAM/ANXA1/ITGB1/ACTR1A/PLXNA1	8
DOID:0080524	thyroid gland adenocarcinoma	11/282	142/10312	0.00176053	0.0146789	0.0104945	FN1/CTNNB1/LGALS3/TF/P2RX7/RAP1B/PRDX1/TXN/CDH1/THBS1/POSTN	11
DOID:0080525	differentiated thyroid gland carcinoma	11/282	142/10312	0.00176053	0.0146789	0.0104945	FN1/CTNNB1/LGALS3/TF/P2RX7/RAP1B/PRDX1/TXN/CDH1/THBS1/POSTN	11
DOID:9452	fatty liver disease	15/282	232/10312	0.00176769	0.0146789	0.0104945	ACTB/APOC3/APOE/GSTP1/APOB/HP/HPR/NQO1/LGALS3/HSPA5/AHCY/LMNA/TXN/COL1A1/FASN	15
DOID:10873	Kuhnt-Junius degeneration	5/282	33/10312	0.00186921	0.0152775	0.0109224	APOE/ANXA5/GSTP1/PON1/C3	5
DOID:14004	thoracic aortic aneurysm	5/282	33/10312	0.00186921	0.0152775	0.0109224	ACTG1/ACTB/FN1/ADAM10/MMP2	5
DOID:1067	open-angle glaucoma	8/282	83/10312	0.00189246	0.0153467	0.0109719	APOC3/APOE/TYRP1/PON1/HSPA5/CDH1/SLC1A3/HSPA4	8
DOID:3213	demyelinating disease	16/282	259/10312	0.00200709	0.0161501	0.0115463	APOE/HSPA8/GAPDH/GSTP1/C3/CRYAB/HLA-A/PLP1/HSP90AB1/CSPG4/RHOA/CNP/COL1A1/A2M/SLC1A3/HSPA4	16
DOID:2218	blood platelet disease	10/282	124/10312	0.00209391	0.0164303	0.0117466	MYH9/FLNA/CTNNB1/LDHA/RAB38/ACTN1/RAB27A/ITGB3/IDH1/THBS1	10
DOID:0050632	oculocutaneous albinism	3/282	10/10312	0.00210523	0.0164303	0.0117466	TYRP1/TYR/OCA2	3
DOID:1803	neuritis	3/282	10/10312	0.00210523	0.0164303	0.0117466	APOE/ITGB3/APP	3
DOID:1858	McCune Albright syndrome	3/282	10/10312	0.00210523	0.0164303	0.0117466	GNAI2/GNAI3/GNAS	3
DOID:1459	hypothyroidism	11/282	146/10312	0.00219559	0.0170076	0.0121594	APOC3/ANXA2/ANXA2P2/APOE/ANXA5/GSN/ANXA1/PLOD3/PLOD1/GNAS/COL1A2	11
DOID:3319	lymphangioleiomyomatosis	4/282	21/10312	0.00226856	0.0173385	0.0123959	CD44/CTNNB1/CTSK/BSG	4
DOID:10241	thalassemia	7/282	67/10312	0.00227171	0.0173385	0.0123959	APOE/APOB/PON1/HP/ITGB1/GDF15/COL1A1	7
DOID:3910	lung adenocarcinoma	16/282	263/10312	0.00234353	0.0177561	0.0126945	SLC3A2/APOE/GSTP1/CD63/SLC7A5/CD44/EEF1A2/HSPB1/NQO1/CTNNB1/SRPX/LGALS3/ITGAV/ITGB1/IDH1/CDH1	16
DOID:2228	thrombocytosis	5/282	35/10312	0.00244547	0.0183942	0.0131507	CTNNB1/LDHA/ITGB3/IDH1/THBS1	5
DOID:9884	muscular dystrophy	13/282	193/10312	0.00246577	0.0184134	0.0131644	HSPG2/HLA-A/COL4A1/COL6A1/RAB27A/LMNA/MMP2/VCP/DYNC1H1/DNAJA1/UTRN/COL6A2/COL6A3	13
DOID:3969	thyroid gland papillary carcinoma	10/282	127/10312	0.00249845	0.0185242	0.0132437	FN1/CTNNB1/LGALS3/TF/P2RX7/RAP1B/PRDX1/TXN/CDH1/POSTN	10
DOID:4138	bile duct disease	13/282	195/10312	0.00269802	0.0198372	0.0141823	APOC3/APOE/GSTP1/CD44/HP/HPR/LGALS1/NQO1/MME/ITGAV/MMP2/CDH1/COL1A1	13
DOID:11266	Hantavirus hemorrhagic fever with renal syndrome	4/282	22/10312	0.00271375	0.0198372	0.0141823	FN1/APOC3/ITGB3/THBS1	4
DOID:1967	leiomyosarcoma	5/282	36/10312	0.00277748	0.020021	0.0143138	LGALS1/CTNNB1/LGALS3/MMP2/CDH1	5
DOID:4230	smooth muscle cancer	5/282	36/10312	0.00277748	0.020021	0.0143138	LGALS1/CTNNB1/LGALS3/MMP2/CDH1	5
DOID:332	amyotrophic lateral sclerosis	14/282	220/10312	0.00288092	0.0206234	0.0147444	APOE/GSTP1/PON1/C3/LAMC1/PFN1/TUBA4A/LGALS3/CSPG4/ANXA11/MMP2/VCP/P4HB/APP	14
DOID:9741	biliary tract disease	13/282	197/10312	0.00294789	0.0209583	0.0149839	APOC3/APOE/GSTP1/CD44/HP/HPR/LGALS1/NQO1/MME/ITGAV/MMP2/CDH1/COL1A1	13
DOID:3211	lysosomal storage disease	19/282	346/10312	0.00304599	0.0215084	0.0153772	ACTB/APOC3/APOE/GSTP1/APOB/HP/HPR/CTSD/NQO1/LGALS3/HSPA5/SCARB1/AHCY/LMNA/TPP1/ASAH1/TXN/COL1A1/FASN	19
DOID:3770	pulmonary fibrosis	13/282	198/10312	0.00307974	0.0215553	0.0154107	GSTP1/COL18A1/HSP90AB1/CTNNB1/RHOA/ANXA1/LMNA/MMP2/CDH1/COL1A1/AEBP1/HSPA4/COL1A2	13
DOID:2377	multiple sclerosis	15/282	246/10312	0.00311057	0.0215553	0.0154107	APOE/HSPA8/GAPDH/GSTP1/C3/CRYAB/HLA-A/HSP90AB1/CSPG4/RHOA/CNP/COL1A1/A2M/SLC1A3/HSPA4	15
DOID:3021	acute kidney failure	9/282	110/10312	0.00313519	0.0215553	0.0154107	FN1/HSPA8/GSTP1/HP/HPR/HSPA1A/NQO1/LGALS3/ANXA1	9
DOID:0060084	cell type benign neoplasm	24/282	480/10312	0.00313569	0.0215553	0.0154107	SLC3A2/GSTP1/SLC7A5/CD44/LGALS1/NQO1/GSN/DPP4/LAMB1/MME/CTNNB1/CTNNA1/CSPG4/COL11A1/PRDX1/ANXA1/MMP2/ITGB1/NCL/GNAS/GDF15/CDH1/COL1A1/THBS1	24
DOID:0060307	autosomal dominant intellectual developmental disorder	7/282	71/10312	0.0031672	0.0216286	0.0154631	EEF1A2/CTNNB1/GNB1/RAC1/CLTC/DIP2B/DYNC1H1	7
DOID:1781	thyroid gland cancer	15/282	247/10312	0.00323214	0.0219279	0.0156771	FN1/PEBP1/CTNNB1/LGALS3/TF/P2RX7/RAP1B/PRDX1/MMP2/TXN/CDH1/BSG/THBS1/LRP1/POSTN	15
DOID:230	lateral sclerosis	9/282	111/10312	0.00333225	0.0224602	0.0160576	APOE/GSTP1/PON1/LAMC1/CSPG4/MMP2/VCP/P4HB/APP	9
DOID:12377	spinal muscular atrophy	6/282	54/10312	0.00340322	0.0225003	0.0160863	HSPG2/HSPB1/PLS3/UBA1/DYNC1H1/ASAH1	6
DOID:1312	focal segmental glomerulosclerosis	6/282	54/10312	0.00340322	0.0225003	0.0160863	APOE/HSPB1/MYH9/ACTN4/MMP2/ACTR3	6
DOID:7998	hyperthyroidism	6/282	54/10312	0.00340322	0.0225003	0.0160863	APOC3/ANXA2/ANXA2P2/ANXA5/VIM/ANXA1	6
DOID:5517	stomach carcinoma	13/282	202/10312	0.00365613	0.0240194	0.0171724	SLC7A5/CD44/HSPB1/LGALS1/PEBP1/CTNNB1/HSPA5/ANXA1/MMP2/ITGB1/ITGB3/PLXNA1/COL1A2	13
DOID:633	myositis	9/282	113/10312	0.00375554	0.0245173	0.0175283	UBB/APOE/HLA-A/LMNA/MMP2/VCP/THBS1/APP/POSTN	9
DOID:1115	sarcoma	13/282	205/10312	0.00414353	0.0268811	0.0192183	HSPB1/CD82/CTNNB1/CSPG4/VIM/RAC1/EDNRB/EZR/MMP2/MLANA/CDH1/THBS1/LRP1	13
DOID:3082	interstitial lung disease	15/282	254/10312	0.00419727	0.0270606	0.0193467	GSTP1/C3/COL18A1/HSP90AB1/CTNNB1/RHOA/ANXA1/CTSK/LMNA/MMP2/CDH1/COL1A1/AEBP1/HSPA4/COL1A2	15
DOID:0050908	myelodysplastic syndrome	6/282	57/10312	0.00446704	0.0286222	0.0204631	GSTP1/NQO1/GNB1/ARPC1B/ITGB3/IDH1	6
DOID:3587	pancreatic ductal carcinoma	7/282	76/10312	0.00463935	0.0294553	0.0210587	ANXA2/ANXA5/GSTP1/ACTN4/CTNND1/MMP2/THBS1	7
DOID:5520	head and neck squamous cell carcinoma	13/282	208/10312	0.0046822	0.0294553	0.0210587	SLC3A2/GSTP1/SLC7A5/CD44/CRYAB/CTNNB1/CSPG4/RAC1/CDC42/MMP2/ITGB1/CDH1/TALDO1	13
DOID:630	genetic disease	13/282	208/10312	0.0046822	0.0294553	0.0210587	APOE/C3/GDI2/EDNRB/PRDX1/LMNA/RPLP0/RPLP0P6/KCNAB2/ACTR1A/ARPC4/THBS1/APP	13
DOID:5199	ureteral obstruction	6/282	58/10312	0.00487083	0.0304574	0.0217751	FN1/CFL1/NQO1/HSPA5/COL1A1/COL1A2	6
DOID:4195	hyperglycemia	12/282	187/10312	0.00526564	0.0325899	0.0232997	APOC3/HSPG2/CD59/PON1/HP/DPP4/ENPP1/TF/LDHA/ITGAV/MCAM/FASN	12
DOID:3717	gastric adenocarcinoma	9/282	119/10312	0.00528236	0.0325899	0.0232997	SLC7A5/CD44/HSPB1/LGALS1/PEBP1/CTNNB1/ANXA1/MMP2/COL1A2	9
DOID:1319	brain cancer	8/282	98/10312	0.00531733	0.0325899	0.0232997	GAPDH/CTNNB1/RAC1/RAC2/RAC3/SEPTIN2/COL1A2/APP	8
DOID:5679	retinal disease	18/282	338/10312	0.00533745	0.0325899	0.0232997	APOC3/APOE/GAPDH/CD59/APOB/PON1/GSN/MME/CTNNB1/GNB1/KCNJ13/EDNRB/MDH1/MMP2/ITGB3/A2M/THBS1/POSTN	18
DOID:3298	vaccinia	5/282	42/10312	0.0054867	0.0333052	0.0238112	GAPDH/HLA-A/RHOA/ACTR3/ACTR2	5
DOID:0050589	inflammatory bowel disease	15/282	262/10312	0.00557613	0.0336513	0.0240586	PON1/HP/HPR/COL18A1/GNAI2/HSPA1B/HSPA5/RHOA/ARHGDIA/ANXA1/EPB41L3/RAB11B/RAB11A/COL1A1/HSPA4	15
DOID:83	cataract	9/282	121/10312	0.0058859	0.0353154	0.0252483	FN1/APOE/GSTP1/PON1/CRYAB/HSPA1B/VIM/ADAM10/ANXA1	9
DOID:9120	amyloidosis	5/282	43/10312	0.00607284	0.0362276	0.0259005	APOE/GSN/MME/MMP2/APP	5
DOID:110	lens disease	9/282	123/10312	0.00654133	0.0387994	0.0277392	FN1/APOE/GSTP1/PON1/CRYAB/HSPA1B/VIM/ADAM10/ANXA1	9
DOID:0080014	chromosomal disease	12/282	193/10312	0.00673761	0.0397366	0.0284092	APOE/C3/GDI2/EDNRB/PRDX1/RPLP0/RPLP0P6/KCNAB2/ACTR1A/ARPC4/THBS1/APP	12
DOID:2256	osteochondrodysplasia	9/282	124/10312	0.00688939	0.0404022	0.0288851	FN1/HSPG2/FLNA/COL11A1/CTSK/RAB10/P4HB/COL1A1/COL1A2	9
DOID:11239	appendix cancer	2/282	5/10312	0.00705602	0.0404649	0.0289299	VIM/CDH1	2
DOID:13476	supraglottis cancer	2/282	5/10312	0.00705602	0.0404649	0.0289299	MMP2/CDH1	2
DOID:3559	pseudomyxoma peritonei	2/282	5/10312	0.00705602	0.0404649	0.0289299	VIM/CDH1	2
DOID:7763	carcinoma of supraglottis	2/282	5/10312	0.00705602	0.0404649	0.0289299	MMP2/CDH1	2
DOID:3149	keratoacanthoma	3/282	15/10312	0.00721339	0.0411401	0.0294126	CD44/CTNNB1/THBS1	3
DOID:3151	skin squamous cell carcinoma	4/282	29/10312	0.00758537	0.0430252	0.0307604	CD44/CTNNB1/MMP2/THBS1	4
DOID:4007	bladder carcinoma	6/282	64/10312	0.0078775	0.0444394	0.0317714	GSTP1/CD82/MME/VIM/YWHAB/ANXA1	6
DOID:526	human immunodeficiency virus infectious disease	13/282	222/10312	0.00798817	0.044513	0.031824	PPIA/HP/HSPB1/C3/HLA-A/DPP4/MME/HSPA5/TSG101/NCL/IDH1/CDH1/LRP1	13
DOID:9408	acute myocardial infarction	8/282	105/10312	0.00800437	0.044513	0.031824	FN1/ANXA5/HP/C3/MMP2/ITGB3/HSPA4/POSTN	8
DOID:3525	middle cerebral artery infarction	9/282	127/10312	0.0080192	0.044513	0.031824	APOE/GAPDH/HP/HPR/C3/NQO1/BCAN/HSPA4/APP	9
DOID:440	neuromuscular disease	10/282	150/10312	0.00809407	0.0446896	0.0319503	HSPB1/ATP1A1/RAB7A/MME/AGRN/GPI/LMNA/MMP2/VCP/DYNC1H1	10
DOID:0050851	glomerulosclerosis	6/282	65/10312	0.0084849	0.0465261	0.0332632	APOE/HSPB1/MYH9/ACTN4/MMP2/ACTR3	6
DOID:12306	vitiligo	7/282	85/10312	0.00851633	0.0465261	0.0332632	PMEL/GSTP1/TYRP1/HLA-A/TYR/HSPA1A/MLANA	7
DOID:2352	hemochromatosis	4/282	30/10312	0.00856775	0.0465619	0.0332889	APOE/HLA-A/TF/GDF15	4
DOID:1474	aggressive periodontitis	3/282	16/10312	0.00870072	0.0470382	0.0336294	PPIA/COL1A1/POSTN	3
DOID:0050890	synucleinopathy	20/282	411/10312	0.00903759	0.0486063	0.0347505	UBB/APOE/ANXA5/HSPA8/GSTP1/PON1/HP/C3/CRYAB/PGK1/YWHAZ/NQO1/TF/GSTO1/RAB32/GPI/YWHAB/A2M/BST1/HSPA4	20

## Sheet: DOSE_gsea
ID	Description	setSize	enrichmentScore	NES	pvalue	p.adjust	qvalue	rank	leading_edge	core_enrichment
DOID:4	disease	282	0.794199	1.20187	0.0103874	0.015581	0.00273351	77	tags=27%, list=25%, signal=202%	ACTG1/ACTB/UBA52/RPS27A/UBB/UBC/KRT9/KRT1/LGALS3BP/MFGE8/SDCBP/FN1/APOC3/CD81/ANXA2/ANXA2P2/SLC3A2/APOE/HSPG2/ANXA5/HSPA8/CD9/PMEL/SPTBN1/GAPDH/ANXA6/GSTP1/CD59/TYRP1/CD63/SLC7A5/APOB/PPIA/PON1/CD44/HP/HPR/STOM/EEF1A1/EEF1A1P5/EEF1A2/PDCD6IP/IGSF8/SLC1A4/HSPB1/LAMA1/C3/PKM/CRYAB/PDCD6/PGK1/YWHAZ/TUBB/CTSD/COL4A2/PTTG1IP/HSP90AA1/LAMC1/MYH9/HLA-A/LGALS1/ATP1A1/COL18A1/GNAI2/ENO1/CFL1/TYR/HSPA1B/HS…
DOID:7	disease of anatomical entity	220	0.749389	1.17309	0.00680409	0.015581	0.00273351	72	tags=28%, list=23%, signal=73%	ACTG1/ACTB/UBB/UBC/KRT9/KRT1/LGALS3BP/MFGE8/FN1/APOC3/CD81/ANXA2/ANXA2P2/APOE/HSPG2/ANXA5/HSPA8/CD9/PMEL/SPTBN1/GAPDH/ANXA6/GSTP1/CD59/TYRP1/CD63/SLC7A5/APOB/PPIA/PON1/CD44/HP/HPR/STOM/EEF1A1/EEF1A1P5/EEF1A2/PDCD6IP/IGSF8/SLC1A4/HSPB1/C3/CRYAB/PGK1/YWHAZ/TUBB/CTSD/COL4A2/HSP90AA1/LAMC1/MYH9/HLA-A/LGALS1/ATP1A1/COL18A1/GNAI2/ENO1/CFL1/TYR/HSPA1B/HSPA1A/NQO1
DOID:162	cancer	214	0.745942	1.16896	0.00553996	0.015581	0.00273351	94	tags=37%, list=30%, signal=82%	ACTB/UBA52/RPS27A/UBB/UBC/LGALS3BP/MFGE8/SDCBP/FN1/APOC3/CD81/ANXA2/ANXA2P2/SLC3A2/APOE/HSPG2/ANXA5/HSPA8/CD9/PMEL/SPTBN1/GAPDH/ANXA6/GSTP1/CD59/TYRP1/CD63/SLC7A5/APOB/PPIA/PON1/CD44/HP/HPR/EEF1A1/EEF1A2/HSPB1/C3/PKM/CRYAB/PDCD6/PGK1/YWHAZ/TUBB/CTSD/COL4A2/PTTG1IP/HSP90AA1/LAMC1/MYH9/HLA-A/LGALS1/COL18A1/GNAI2/ENO1/CFL1/TYR/HSPA1B/HSPA1A/NQO1/ALDOA/LDHB/CLIC1/RAB7A/MVP/MSN/ACTN4/GSN/PEBP1/HSP90AB…
DOID:14566	disease of cellular proliferation	215	0.744349	1.16664	0.00799607	0.015581	0.00273351	94	tags=37%, list=30%, signal=82%	ACTB/UBA52/RPS27A/UBB/UBC/LGALS3BP/MFGE8/SDCBP/FN1/APOC3/CD81/ANXA2/ANXA2P2/SLC3A2/APOE/HSPG2/ANXA5/HSPA8/CD9/PMEL/SPTBN1/GAPDH/ANXA6/GSTP1/CD59/TYRP1/CD63/SLC7A5/APOB/PPIA/PON1/CD44/HP/HPR/EEF1A1/EEF1A2/HSPB1/C3/PKM/CRYAB/PDCD6/PGK1/YWHAZ/TUBB/CTSD/COL4A2/PTTG1IP/HSP90AA1/LAMC1/MYH9/HLA-A/LGALS1/COL18A1/GNAI2/ENO1/CFL1/TYR/HSPA1B/HSPA1A/NQO1/ALDOA/LDHB/CLIC1/RAB7A/MVP/MSN/ACTN4/GSN/PEBP1/HSP90AB…
DOID:863	nervous system disease	138	0.724411	1.14303	0.036963	0.0443556	0.00778169	72	tags=33%, list=23%, signal=46%	ACTG1/ACTB/UBB/UBC/FN1/APOC3/ANXA2/APOE/HSPG2/ANXA5/HSPA8/SPTBN1/GAPDH/GSTP1/CD59/TYRP1/CD63/APOB/PPIA/PON1/CD44/HP/EEF1A1/EEF1A1P5/EEF1A2/SLC1A4/HSPB1/C3/CRYAB/PGK1/YWHAZ/TUBB/CTSD/COL4A2/HSP90AA1/LAMC1/MYH9/HLA-A/ATP1A1/COL18A1/ENO1/CFL1/TYR/HSPA1B/HSPA1A/NQO1

[truncated: 2 more sheets: DGN, DGN_gsea]
