# Supplementary material for: Enrichment, Characterization, and Proteomic Profiling of Small Extracellular Vesicles Derived from Human Limbal Mesenchymal Stromal Cells and Melanocytes
Source: Cells. 2024 Apr 4;13(7):623. doi: 10.3390/cells13070623 (PMC11011788; doi:10.3390/cells13070623)
Supplement: Supplementary file 1 [file cells-13-00623-s001.zip › Supplementary Table S5.xlsx]

## Sheet: enrichGO
ONTOLOGY	ID	Description	GeneRatio	BgRatio	pvalue	p.adjust	qvalue	geneID	Count
BP	GO:0030198	extracellular matrix organization	40/297	314/18614	1.41707e-24	2.72721e-21	1.93126e-21	POSTN/TGFBI/COL1A1/COL1A2/ABI3BP/PTX3/COL12A1/LAMC1/COL7A1/PXDN/LAMB1/MMP2/NID1/FBLN1/ANXA2/COL5A1/ITGB1/TGFB1/SERPINH1/APP/EMILIN1/NID2/COL3A1/COL5A2/AEBP1/QSOX1/LAMB2/ADAM10/MFAP4/TNFRSF11B/LAMA2/CCDC80/CRTAP/FSCN1/LRP1/COL15A1/ENG/PLOD3/BMP1/LAMA1	40
BP	GO:0043062	extracellular structure organization	40/297	315/18614	1.60102e-24	2.72721e-21	1.93126e-21	POSTN/TGFBI/COL1A1/COL1A2/ABI3BP/PTX3/COL12A1/LAMC1/COL7A1/PXDN/LAMB1/MMP2/NID1/FBLN1/ANXA2/COL5A1/ITGB1/TGFB1/SERPINH1/APP/EMILIN1/NID2/COL3A1/COL5A2/AEBP1/QSOX1/LAMB2/ADAM10/MFAP4/TNFRSF11B/LAMA2/CCDC80/CRTAP/FSCN1/LRP1/COL15A1/ENG/PLOD3/BMP1/LAMA1	40
BP	GO:0045229	external encapsulating structure organization	40/297	317/18614	2.04082e-24	2.72721e-21	1.93126e-21	POSTN/TGFBI/COL1A1/COL1A2/ABI3BP/PTX3/COL12A1/LAMC1/COL7A1/PXDN/LAMB1/MMP2/NID1/FBLN1/ANXA2/COL5A1/ITGB1/TGFB1/SERPINH1/APP/EMILIN1/NID2/COL3A1/COL5A2/AEBP1/QSOX1/LAMB2/ADAM10/MFAP4/TNFRSF11B/LAMA2/CCDC80/CRTAP/FSCN1/LRP1/COL15A1/ENG/PLOD3/BMP1/LAMA1	40
BP	GO:0031589	cell-substrate adhesion	39/297	359/18614	1.98628e-21	1.99075e-18	1.40973e-18	FN1/ACTG1/COL1A1/ABI3BP/LAMC1/THY1/SPOCK1/THBS1/LAMB1/NID1/FBLN1/ITGB1/CD44/EDIL3/CD63/EMILIN1/SERPINE1/NID2/ITGA5/COL3A1/FLNA/RAC1/RAC2/RAC3/MYADM/ITGA2/ITGA3/NRP1/S100A10/TLN1/CCDC80/P4HB/ITGAV/CDH13/CSF1/CTNNB1/RRAS/ITGBL1/VCL	39
BP	GO:0007229	integrin-mediated signaling pathway	23/297	112/18614	2.55941e-19	2.05214e-16	1.45321e-16	FN1/LAMC1/THY1/LAMB1/NID1/TIMP1/ITGB1/CD63/ITGA5/COL3A1/FLNA/LAMB2/ADAM10/ITGA2/ITGA3/LAMA2/NRP1/TLN1/ITGAV/MYH9/CTNNA1/ITGBL1/LAMA1	23
BP	GO:0042060	wound healing	38/297	439/18614	1.69574e-17	1.13303e-14	8.02351e-15	ACTG1/ACTB/COL1A1/SERPINE2/KRT1/CD59/THBS1/TIMP1/FBLN1/ANXA2/COL5A1/CD9/HSPB1/ITGB1/TGFB1/CD44/ANXA5/ANXA6/PPIA/EMILIN1/SERPINE1/CLIC1/ITGA5/COL3A1/FLNA/PLAUR/ANXA1/PDGFRB/ITGA2/LMAN1/S100A10/TLN1/PTK7/AHNAK/GNAS/CD151/MYH9/VCL	38
BP	GO:0010810	regulation of cell-substrate adhesion	28/297	222/18614	2.35477e-17	1.34861e-14	9.55008e-15	FN1/ACTG1/COL1A1/ABI3BP/THY1/SPOCK1/THBS1/NID1/FBLN1/EDIL3/EMILIN1/SERPINE1/ITGA5/FLNA/RAC1/RAC2/RAC3/MYADM/ITGA3/NRP1/S100A10/TLN1/CCDC80/P4HB/CDH13/CSF1/RRAS/VCL	28
BP	GO:0007160	cell-matrix adhesion	26/297	239/18614	1.26391e-14	6.33377e-12	4.48522e-12	FN1/ACTG1/THY1/THBS1/NID1/ITGB1/CD44/CD63/EMILIN1/SERPINE1/NID2/ITGA5/COL3A1/RAC1/ITGA2/ITGA3/NRP1/S100A10/TLN1/ITGAV/CDH13/CSF1/CTNNB1/RRAS/ITGBL1/VCL	26
BP	GO:0006457	protein folding	25/297	220/18614	1.51243e-14	6.73702e-12	4.77078e-12	CLU/HSPB1/HSPA8/PPIA/HSP90AB1/HSPA5/QSOX1/HSP90AA1/TCP1/HSP90B1/LMAN1/DNAJC3/CRTAP/DNAJB11/P4HB/CCT3/CCT6A/HYOU1/CCT8/CCT2/CCT5/CCT4/HSPA1B/HSPA1A/CCT7	25
BP	GO:0044403	biological process involved in symbiotic interaction	29/297	313/18614	2.41768e-14	9.69248e-12	6.86367e-12	FN1/CD81/PTX3/GAPDH/LGALS1/SLC1A5/EEF1A1/ITGB1/HSPA8/STOM/CFL1/PPIA/SLC3A2/HSP90AB1/BSG/ITGA5/ANPEP/CTSB/TCP1/ITGA2/RPSA/NRP1/P4HB/ITGAV/EPHA2/FASN/HSPA1B/HSPA1A/RAB7A	29
BP	GO:0045785	positive regulation of cell adhesion	35/297	482/18614	7.05953e-14	2.57288e-11	1.82197e-11	FN1/ACTB/ABI3BP/CD81/LGALS1/LAMC1/THY1/LAMB1/NID1/CD44/EDIL3/EMILIN1/ITGA5/FLNA/RAC1/RAC3/PLAUR/ANXA1/MYADM/IGFBP2/LAMB2/ITGA2/ITGA3/LAMA2/NRP1/S100A10/CCDC80/P4HB/ITGAV/CDH13/RPS3/HLA-A/CSF1/RRAS/LAMA1	35
BP	GO:0010811	positive regulation of cell-substrate adhesion	19/297	125/18614	1.18964e-13	3.9744e-11	2.81445e-11	FN1/ABI3BP/THY1/NID1/EDIL3/EMILIN1/ITGA5/FLNA/RAC1/RAC3/MYADM/ITGA3/NRP1/S100A10/CCDC80/P4HB/CDH13/CSF1/RRAS	19
BP	GO:1904851	positive regulation of establishment of protein localization to telomere	8/297	10/18614	1.67429e-13	5.16327e-11	3.65633e-11	TCP1/CCT3/CCT6A/CCT8/CCT2/CCT5/CCT4/CCT7	8
BP	GO:0007596	blood coagulation	24/297	224/18614	1.92118e-13	5.43071e-11	3.84572e-11	ACTG1/ACTB/SERPINE2/KRT1/CD59/THBS1/FBLN1/ANXA2/CD9/HSPB1/ANXA5/PPIA/EMILIN1/SERPINE1/CLIC1/COL3A1/FLNA/PLAUR/ITGA2/LMAN1/TLN1/GNAS/MYH9/VCL	24
BP	GO:0061077	chaperone-mediated protein folding	15/297	69/18614	2.03194e-13	5.43071e-11	3.84572e-11	CLU/HSPB1/HSPA8/HSPA5/TCP1/CRTAP/CCT3/CCT6A/CCT8/CCT2/CCT5/CCT4/HSPA1B/HSPA1A/CCT7	15
BP	GO:0050817	coagulation	24/297	229/18614	3.12777e-13	7.83701e-11	5.54973e-11	ACTG1/ACTB/SERPINE2/KRT1/CD59/THBS1/FBLN1/ANXA2/CD9/HSPB1/ANXA5/PPIA/EMILIN1/SERPINE1/CLIC1/COL3A1/FLNA/PLAUR/ITGA2/LMAN1/TLN1/GNAS/MYH9/VCL	24
BP	GO:0007599	hemostasis	24/297	230/18614	3.44267e-13	8.11863e-11	5.74916e-11	ACTG1/ACTB/SERPINE2/KRT1/CD59/THBS1/FBLN1/ANXA2/CD9/HSPB1/ANXA5/PPIA/EMILIN1/SERPINE1/CLIC1/COL3A1/FLNA/PLAUR/ITGA2/LMAN1/TLN1/GNAS/MYH9/VCL	24
BP	GO:2001044	regulation of integrin-mediated signaling pathway	10/297	22/18614	5.02102e-13	1.11829e-10	7.91911e-11	LAMC1/LAMB1/NID1/TIMP1/CD63/FLNA/LAMB2/LAMA2/CTNNA1/LAMA1	10
BP	GO:0070203	regulation of establishment of protein localization to telomere	8/297	11/18614	6.05434e-13	1.1558e-10	8.18474e-11	TCP1/CCT3/CCT6A/CCT8/CCT2/CCT5/CCT4/CCT7	8
BP	GO:1904869	regulation of protein localization to Cajal body	8/297	11/18614	6.05434e-13	1.1558e-10	8.18474e-11	TCP1/CCT3/CCT6A/CCT8/CCT2/CCT5/CCT4/CCT7	8
BP	GO:1904871	positive regulation of protein localization to Cajal body	8/297	11/18614	6.05434e-13	1.1558e-10	8.18474e-11	TCP1/CCT3/CCT6A/CCT8/CCT2/CCT5/CCT4/CCT7	8
BP	GO:0030199	collagen fibril organization	14/297	64/18614	1.19484e-12	2.17732e-10	1.54185e-10	COL1A1/COL1A2/COL12A1/PXDN/ANXA2/COL5A1/SERPINH1/EMILIN1/COL3A1/COL5A2/AEBP1/CRTAP/PLOD3/BMP1	14
BP	GO:0032963	collagen metabolic process	17/297	108/18614	1.33057e-12	2.31925e-10	1.64236e-10	COL1A1/VIM/COL1A2/MMP2/COL5A1/ITGB1/TGFB1/SERPINH1/EMILIN1/PCOLCE/CTSB/MFAP4/PDGFRB/INHBA/ITGA2/ENG/PLOD3	17
BP	GO:0070202	regulation of establishment of protein localization to chromosome	8/297	12/18614	1.79123e-12	2.65965e-10	1.88342e-10	TCP1/CCT3/CCT6A/CCT8/CCT2/CCT5/CCT4/CCT7	8
BP	GO:1903405	protein localization to nuclear body	8/297	12/18614	1.79123e-12	2.65965e-10	1.88342e-10	TCP1/CCT3/CCT6A/CCT8/CCT2/CCT5/CCT4/CCT7	8
BP	GO:1904816	positive regulation of protein localization to chromosome, telomeric region	8/297	12/18614	1.79123e-12	2.65965e-10	1.88342e-10	TCP1/CCT3/CCT6A/CCT8/CCT2/CCT5/CCT4/CCT7	8
BP	GO:1904867	protein localization to Cajal body	8/297	12/18614	1.79123e-12	2.65965e-10	1.88342e-10	TCP1/CCT3/CCT6A/CCT8/CCT2/CCT5/CCT4/CCT7	8
BP	GO:0071711	basement membrane organization	11/297	33/18614	2.01006e-12	2.87798e-10	2.03802e-10	LAMC1/PXDN/LAMB1/NID1/ITGB1/NID2/COL3A1/LAMB2/LAMA2/PLOD3/LAMA1	11
BP	GO:0051701	biological process involved in interaction with host	22/297	206/18614	2.14663e-12	2.96753e-10	2.10143e-10	CD81/PTX3/LGALS1/SLC1A5/ITGB1/PPIA/SLC3A2/HSP90AB1/BSG/ITGA5/ANPEP/CTSB/TCP1/ITGA2/RPSA/NRP1/P4HB/ITGAV/EPHA2/HSPA1B/HSPA1A/RAB7A	22
BP	GO:2001046	positive regulation of integrin-mediated signaling pathway	8/297	13/18614	4.59294e-12	6.1377e-10	4.34637e-10	LAMC1/LAMB1/NID1/CD63/FLNA/LAMB2/LAMA2/LAMA1	8
BP	GO:0034329	cell junction assembly	31/297	444/18614	5.7714e-12	7.46372e-10	5.28539e-10	FN1/ACTG1/ACTB/LAMC1/THY1/THBS1/SDCBP/CD9/APP/THBS2/SRPX2/ITGA5/CLSTN1/PDCD6IP/RAC1/ITGA2/WDR1/CDH2/NRP1/S100A10/TLN1/FSCN1/CDH13/AGRN/CTNNB1/CDH6/EPHA2/CTNND1/MYO1C/CTNNA1/VCL	31
BP	GO:0035987	endodermal cell differentiation	12/297	48/18614	9.10449e-12	1.14062e-09	8.07724e-10	FN1/COL6A1/COL12A1/COL7A1/LAMB1/MMP2/COL5A1/ITGA5/COL5A2/INHBA/ITGAV/CTNNB1	12
BP	GO:1904814	regulation of protein localization to chromosome, telomeric region	8/297	14/18614	1.0569e-11	1.24621e-09	8.82495e-10	TCP1/CCT3/CCT6A/CCT8/CCT2/CCT5/CCT4/CCT7	8
BP	GO:1990173	protein localization to nucleoplasm	8/297	14/18614	1.0569e-11	1.24621e-09	8.82495e-10	TCP1/CCT3/CCT6A/CCT8/CCT2/CCT5/CCT4/CCT7	8
BP	GO:0019058	viral life cycle	26/297	320/18614	1.13671e-11	1.30202e-09	9.22014e-10	CD81/PTX3/LGALS1/SLC1A5/EEF1A1/ITGB1/HSPA8/STOM/PPIA/SLC3A2/HSP90AB1/BSG/ITGA5/ANPEP/PDCD6IP/CTSB/ITGA2/RPSA/NRP1/P4HB/ITGAV/EPHA2/HSPA1B/HSPA1A/RAB7A/VCP	26
BP	GO:0044000	movement in host	20/297	185/18614	1.77033e-11	1.97146e-09	1.39607e-09	CD81/PTX3/LGALS1/SLC1A5/ITGB1/PPIA/SLC3A2/BSG/ITGA5/ANPEP/CTSB/ITGA2/RPSA/NRP1/P4HB/ITGAV/EPHA2/HSPA1B/HSPA1A/RAB7A	20
BP	GO:1904874	positive regulation of telomerase RNA localization to Cajal body	8/297	15/18614	2.23354e-11	2.42007e-09	1.71376e-09	TCP1/CCT3/CCT6A/CCT8/CCT2/CCT5/CCT4/CCT7	8
BP	GO:0046718	viral entry into host cell	18/297	153/18614	4.51096e-11	4.75906e-09	3.3701e-09	CD81/PTX3/LGALS1/SLC1A5/ITGB1/SLC3A2/BSG/ITGA5/ANPEP/CTSB/ITGA2/RPSA/NRP1/P4HB/ITGAV/EPHA2/HSPA1B/HSPA1A	18
BP	GO:0031647	regulation of protein stability	25/297	322/18614	7.6522e-11	7.86607e-09	5.57031e-09	CD81/GAPDH/TF/CLU/HSPA8/PFN1/HSP90AB1/PRNP/FLNA/RTN4/HSP90AA1/TCP1/CRTAP/CCT3/PARK7/CCT6A/CCT8/CCT2/CTSA/CCT5/CCT4/HSPA1B/HSPA1A/CTNND1/CCT7	25
BP	GO:0001706	endoderm formation	12/297	57/18614	8.13258e-11	8.0245e-09	5.6825e-09	FN1/COL6A1/COL12A1/COL7A1/LAMB1/MMP2/COL5A1/ITGA5/COL5A2/INHBA/ITGAV/CTNNB1	12
BP	GO:0070200	establishment of protein localization to telomere	8/297	17/18614	8.20665e-11	8.0245e-09	5.6825e-09	TCP1/CCT3/CCT6A/CCT8/CCT2/CCT5/CCT4/CCT7	8
BP	GO:0044409	entry into host	18/297	160/18614	9.5713e-11	8.93107e-09	6.32448e-09	CD81/PTX3/LGALS1/SLC1A5/ITGB1/SLC3A2/BSG/ITGA5/ANPEP/CTSB/ITGA2/RPSA/NRP1/P4HB/ITGAV/EPHA2/HSPA1B/HSPA1A	18
BP	GO:0050808	synapse organization	30/297	466/18614	9.57934e-11	8.93107e-09	6.32448e-09	ACTG1/ACTB/SDCBP/ITGB1/SDF4/HSPA8/APP/CFL1/THBS2/SRPX2/PFN1/PRNP/TUBB/CLSTN1/YWHAZ/FLNA/RAC3/LAMB2/ADAM10/ITGA3/CDH2/NRP1/TNC/PTK7/ARF1/AGRN/CTNNB1/CDH6/VCP/EZR	30
BP	GO:1903829	positive regulation of protein localization	30/297	468/18614	1.06316e-10	9.68685e-09	6.85968e-09	CD81/SPTBN1/ITGB1/TGFB1/STOM/PPIA/HSP90AB1/PRNP/MSN/FLNA/RTN4/RAC2/HSP90AA1/TCP1/ITGA3/RAN/YWHAE/CCT3/PARK7/CCT6A/LRP1/CCT8/CCT2/CCT5/EPHA2/EPB41L2/CCT4/CCT7/MYO1C/EZR	30
BP	GO:0070527	platelet aggregation	13/297	73/18614	1.22497e-10	1.09132e-08	7.72808e-09	ACTG1/ACTB/SERPINE2/CD9/HSPB1/PPIA/EMILIN1/CLIC1/FLNA/TLN1/GNAS/MYH9/VCL	13
BP	GO:1904872	regulation of telomerase RNA localization to Cajal body	8/297	18/18614	1.45682e-10	1.26965e-08	8.99097e-09	TCP1/CCT3/CCT6A/CCT8/CCT2/CCT5/CCT4/CCT7	8
BP	GO:0001704	formation of primary germ layer	16/297	127/18614	1.96158e-10	1.67319e-08	1.18486e-08	FN1/COL6A1/COL12A1/COL7A1/LAMB1/MMP2/COL5A1/ITGB1/ITGA5/COL5A2/INHBA/ITGA2/ITGA3/ITGAV/CTNNB1/EPHA2	16
BP	GO:0050821	protein stabilization	20/297	213/18614	2.29506e-10	1.88775e-08	1.3368e-08	GAPDH/CLU/PFN1/HSP90AB1/FLNA/RTN4/HSP90AA1/TCP1/CRTAP/CCT3/PARK7/CCT6A/CCT8/CCT2/CCT5/CCT4/HSPA1B/HSPA1A/CTNND1/CCT7	20
BP	GO:0090670	RNA localization to Cajal body	8/297	19/18614	2.48164e-10	1.88775e-08	1.3368e-08	TCP1/CCT3/CCT6A/CCT8/CCT2/CCT5/CCT4/CCT7	8
BP	GO:0090671	telomerase RNA localization to Cajal body	8/297	19/18614	2.48164e-10	1.88775e-08	1.3368e-08	TCP1/CCT3/CCT6A/CCT8/CCT2/CCT5/CCT4/CCT7	8
BP	GO:0090672	telomerase RNA localization	8/297	19/18614	2.48164e-10	1.88775e-08	1.3368e-08	TCP1/CCT3/CCT6A/CCT8/CCT2/CCT5/CCT4/CCT7	8
BP	GO:0090685	RNA localization to nucleus	8/297	19/18614	2.48164e-10	1.88775e-08	1.3368e-08	TCP1/CCT3/CCT6A/CCT8/CCT2/CCT5/CCT4/CCT7	8
BP	GO:0045216	cell-cell junction organization	20/297	214/18614	2.49565e-10	1.88775e-08	1.3368e-08	ACTG1/ACTB/CD9/TGFB1/FLNA/PDCD6IP/ADAM10/WDR1/CDH2/TLN1/FSCN1/CDH13/SVEP1/CTNNB1/CDH6/EPHA2/CTNND1/MYO1C/CTNNA1/VCL	20
BP	GO:0016032	viral process	28/297	426/18614	2.61132e-10	1.93866e-08	1.37285e-08	CD81/PTX3/LGALS1/SLC1A5/EEF1A1/ITGB1/HSPA8/STOM/CFL1/PPIA/SLC3A2/HSP90AB1/BSG/ITGA5/ANPEP/PDCD6IP/CTSB/ITGA2/RPSA/RAN/NRP1/P4HB/ITGAV/EPHA2/HSPA1B/HSPA1A/RAB7A/VCP	28
BP	GO:1990778	protein localization to cell periphery	25/297	345/18614	3.3002e-10	2.40555e-08	1.70347e-08	ACTB/CD81/SPTBN1/ITGB1/TGFB1/PRNP/BSG/CLSTN1/FLNA/MYADM/CLTC/ADAM10/ITGA3/CDH2/S100A10/LRP1/EHD1/EHD4/TSPAN14/EHD2/RAB10/EPHA2/EPB41L2/RAB7A/EZR	25
BP	GO:0032964	collagen biosynthetic process	11/297	51/18614	3.83285e-10	2.74391e-08	1.94308e-08	COL1A1/VIM/COL5A1/TGFB1/SERPINH1/EMILIN1/PCOLCE/PDGFRB/INHBA/ITGA2/ENG	11
BP	GO:0034109	homotypic cell-cell adhesion	14/297	97/18614	4.35782e-10	3.065e-08	2.17046e-08	ACTG1/ACTB/SERPINE2/CD9/HSPB1/PPIA/EMILIN1/CLIC1/FLNA/PLAUR/TLN1/GNAS/MYH9/VCL	14
BP	GO:0008037	cell recognition	17/297	155/18614	4.79521e-10	3.31448e-08	2.34713e-08	VCAN/CD81/PTX3/CD9/APP/MSN/YWHAZ/ALDOA/RTN4/TCP1/NRP1/CCT3/CCT8/CCT2/CCT5/CCT4/CCT7	17
BP	GO:1901998	toxin transport	10/297	40/18614	5.10626e-10	3.46966e-08	2.45702e-08	HSPA5/ADAM10/TCP1/NRP1/CCT3/CCT8/CCT2/CCT5/CCT4/CCT7	10
BP	GO:0007492	endoderm development	13/297	83/18614	6.51305e-10	4.3518e-08	3.0817e-08	FN1/COL6A1/COL12A1/LAMC1/COL7A1/LAMB1/MMP2/COL5A1/ITGA5/COL5A2/INHBA/ITGAV/CTNNB1	13
BP	GO:0050878	regulation of body fluid levels	25/297	361/18614	8.49156e-10	5.58077e-08	3.95198e-08	ACTG1/ACTB/SERPINE2/KRT1/CD59/THBS1/FBLN1/ANXA2/CD9/HSPB1/ANXA5/PPIA/EMILIN1/SERPINE1/GNAI2/CLIC1/COL3A1/FLNA/PLAUR/ITGA2/LMAN1/TLN1/GNAS/MYH9/VCL	25
BP	GO:1900182	positive regulation of protein localization to nucleus	13/297	86/18614	1.02684e-09	6.63966e-08	4.70183e-08	TGFB1/FLNA/HSP90AA1/TCP1/RAN/CCT3/PARK7/CCT6A/CCT8/CCT2/CCT5/CCT4/CCT7	13
BP	GO:0090287	regulation of cellular response to growth factor stimulus	24/297	345/18614	1.71227e-09	1.0896e-07	7.71595e-08	LTBP1/FBN1/THBS1/HTRA1/DKK3/DCN/SDCBP/TGFB1/FSTL1/CD63/EMILIN1/FBN2/HSP90AB1/ITGA5/HSPA5/ITGA3/NRP1/GPC1/CTNNB1/CCBE1/ENG/HSPA1A/MYO1C/PDCD6	24
BP	GO:2000573	positive regulation of DNA biosynthetic process	12/297	74/18614	1.98161e-09	1.24042e-07	8.78393e-08	HSP90AB1/HSP90AA1/PDGFRB/TCP1/CCT3/CCT6A/CCT8/CCT2/CTNNB1/CCT5/CCT4/CCT7	12
BP	GO:1903053	regulation of extracellular matrix organization	11/297	59/18614	2.01115e-09	1.24042e-07	8.78393e-08	LAMC1/LAMB1/NID1/TGFB1/EMILIN1/AEBP1/LAMB2/LAMA2/FSCN1/LRP1/LAMA1	11
BP	GO:0032212	positive regulation of telomere maintenance via telomerase	9/297	34/18614	2.19557e-09	1.33364e-07	9.44411e-08	TCP1/CCT3/CCT6A/CCT8/CCT2/CTNNB1/CCT5/CCT4/CCT7	9
BP	GO:2001233	regulation of apoptotic signaling pathway	25/297	381/18614	2.57082e-09	1.53827e-07	1.08932e-07	UBB/THBS1/CLU/HSPB1/CD44/ENO1/PPIA/SERPINE1/GNAI2/SRPX/GSTP1/PLAUR/INHBA/NRP1/P4HB/ITGAV/PARK7/SCG2/RPS3/HYOU1/CTNNB1/HSPA1B/HSPA1A/CTNNA1/TIMP3	25
BP	GO:0051604	protein maturation	23/297	332/18614	4.09705e-09	2.41545e-07	1.71049e-07	SERPINE2/THBS1/FBLN1/ANXA2/SERPINH1/ENO1/SERPINE1/SRGN/ATP6AP2/PRNP/PGK1/FLNA/AEBP1/PLAUR/C1R/ADAM10/S100A10/DNAJB11/P4HB/TSPAN14/MYH9/CCBE1/BMP1	23
BP	GO:0042176	regulation of protein catabolic process	24/297	361/18614	4.19539e-09	2.43758e-07	1.72616e-07	CD81/UBB/SERPINE2/TIMP1/EEF1A1/EEF1A2/SDCBP/CLU/ANXA2/TIMP2/HSP90AB1/NQO1/MSN/FLNA/HSP90AA1/PARK7/LRP1/CTSA/HSPA1B/HSPA1A/RAB7A/VCP/EZR/TIMP3	24
BP	GO:0007043	cell-cell junction assembly	16/297	157/18614	4.61701e-09	2.62825e-07	1.86118e-07	ACTG1/ACTB/CD9/PDCD6IP/WDR1/CDH2/TLN1/FSCN1/CDH13/CTNNB1/CDH6/EPHA2/CTNND1/MYO1C/CTNNA1/VCL	16
BP	GO:0031639	plasminogen activation	8/297	26/18614	4.65466e-09	2.62825e-07	1.86118e-07	SERPINE2/THBS1/ANXA2/ENO1/SERPINE1/PGK1/PLAUR/S100A10	8
BP	GO:1904358	positive regulation of telomere maintenance via telomere lengthening	9/297	37/18614	4.99336e-09	2.78033e-07	1.96887e-07	TCP1/CCT3/CCT6A/CCT8/CCT2/CTNNB1/CCT5/CCT4/CCT7	9
BP	GO:0072659	protein localization to plasma membrane	21/297	285/18614	6.71575e-09	3.62332e-07	2.56583e-07	ACTB/CD81/SPTBN1/ITGB1/TGFB1/PRNP/BSG/FLNA/CLTC/ITGA3/CDH2/S100A10/LRP1/EHD1/EHD4/TSPAN14/EHD2/RAB10/EPHA2/RAB7A/EZR	21
BP	GO:0010755	regulation of plasminogen activation	7/297	18/18614	6.71719e-09	3.62332e-07	2.56583e-07	SERPINE2/THBS1/ANXA2/ENO1/SERPINE1/PLAUR/S100A10	7
BP	GO:0110011	regulation of basement membrane organization	6/297	11/18614	6.77847e-09	3.62332e-07	2.56583e-07	LAMC1/LAMB1/NID1/LAMB2/LAMA2/LAMA1	6
BP	GO:2001234	negative regulation of apoptotic signaling pathway	19/297	233/18614	6.92014e-09	3.65037e-07	2.58499e-07	THBS1/CLU/HSPB1/CD44/ENO1/PPIA/SERPINE1/GNAI2/GSTP1/PLAUR/NRP1/ITGAV/PARK7/SCG2/HYOU1/CTNNB1/HSPA1B/HSPA1A/CTNNA1	19
BP	GO:0070199	establishment of protein localization to chromosome	8/297	28/18614	9.007e-09	4.68949e-07	3.32083e-07	TCP1/CCT3/CCT6A/CCT8/CCT2/CCT5/CCT4/CCT7	8
BP	GO:0042692	muscle cell differentiation	25/297	410/18614	1.12623e-08	5.77321e-07	4.08826e-07	ACTG1/CD81/LAMC1/LAMB1/NID1/CD9/ITGB1/TGFB1/PTGFRN/TMEM119/LAMB2/PDGFRB/WDR1/CDH2/LAMA2/UCHL1/EHD1/ADAM12/CTNNB1/MYH9/EHD2/ENG/FLNC/G6PD/LAMA1	25
BP	GO:0007004	telomere maintenance via telomerase	11/297	69/18614	1.13765e-08	5.77321e-07	4.08826e-07	HSP90AB1/HSP90AA1/TCP1/CCT3/CCT6A/CCT8/CCT2/CTNNB1/CCT5/CCT4/CCT7	11
BP	GO:0070198	protein localization to chromosome, telomeric region	8/297	30/18614	1.64973e-08	8.26723e-07	5.85439e-07	TCP1/CCT3/CCT6A/CCT8/CCT2/CCT5/CCT4/CCT7	8
BP	GO:0007369	gastrulation	17/297	196/18614	1.75255e-08	8.67404e-07	6.14247e-07	FN1/COL6A1/COL12A1/COL7A1/LAMB1/MMP2/COL5A1/ITGB1/ITGA5/COL5A2/MYADM/INHBA/ITGA2/ITGA3/ITGAV/CTNNB1/EPHA2	17
BP	GO:0009988	cell-cell recognition	11/297	72/18614	1.8069e-08	8.834e-07	6.25574e-07	CD81/CD9/MSN/ALDOA/TCP1/CCT3/CCT8/CCT2/CCT5/CCT4/CCT7	11
BP	GO:1905475	regulation of protein localization to membrane	16/297	175/18614	2.20369e-08	1.06441e-06	7.53755e-07	ACTB/CD81/SPTBN1/ITGB1/TGFB1/STOM/PRNP/CLTC/ADAM10/ITGA3/CDH2/LRP1/GPC1/EPHA2/MYO1C/EZR	16
BP	GO:0007163	establishment or maintenance of cell polarity	18/297	226/18614	2.50881e-08	1.19736e-06	8.47903e-07	ACTB/ITGB1/HSP90AB1/MSN/PDCD6IP/RAC1/RAC3/HSP90AA1/WDR1/CLIC4/FSCN1/PTK7/CAP1/MYH9/FAT1/RAB10/CTNNA1/LAMA1	18
BP	GO:0006278	RNA-templated DNA biosynthetic process	11/297	75/18614	2.80681e-08	1.32382e-06	9.37457e-07	HSP90AB1/HSP90AA1/TCP1/CCT3/CCT6A/CCT8/CCT2/CTNNB1/CCT5/CCT4/CCT7	11
BP	GO:0030168	platelet activation	14/297	133/18614	2.85267e-08	1.32981e-06	9.41695e-07	ACTG1/ACTB/SERPINE2/CD9/HSPB1/PPIA/EMILIN1/CLIC1/COL3A1/FLNA/TLN1/GNAS/MYH9/VCL	14
BP	GO:0001667	ameboidal-type cell migration	27/297	496/18614	3.10344e-08	1.43008e-06	1.0127e-06	FN1/SPARC/THBS1/TIMP1/DCN/HSPB1/ITGB1/TGFB1/FSTL1/ANXA6/SRPX2/PFN1/RTN4/RAC1/ANXA1/ITGA2/ITGA3/CDH2/NRP1/SCG2/CDH13/CAP1/MYH9/CCBE1/EPHA2/RRAS/PDCD6	27
BP	GO:1900180	regulation of protein localization to nucleus	14/297	134/18614	3.14036e-08	1.43065e-06	1.0131e-06	TGFB1/FLNA/HSP90AA1/TCP1/RAN/CCT3/PARK7/CCT6A/CCT8/CCT2/CCT5/CCT4/CCT7/CTNNA1	14
BP	GO:0010712	regulation of collagen metabolic process	9/297	46/18614	3.89913e-08	1.75636e-06	1.24376e-06	VIM/ITGB1/TGFB1/EMILIN1/MFAP4/PDGFRB/INHBA/ITGA2/ENG	9
BP	GO:0051346	negative regulation of hydrolase activity	22/297	345/18614	4.0008e-08	1.78213e-06	1.26201e-06	COL6A3/PTX3/GAPDH/ANGPTL4/SERPINE2/SPOCK1/THBS1/COL7A1/TIMP1/CD44/SERPINH1/APP/TIMP2/SERPINE1/GNAI2/PLAUR/ANXA1/CTSB/SLC39A14/PARK7/LRP1/TIMP3	22
BP	GO:0007044	cell-substrate junction assembly	12/297	96/18614	4.12743e-08	1.81834e-06	1.28764e-06	FN1/ACTG1/LAMC1/THY1/THBS1/ITGA5/RAC1/ITGA2/NRP1/S100A10/TLN1/VCL	12
BP	GO:0035966	response to topologically incorrect protein	15/297	164/18614	6.08103e-08	2.64988e-06	1.87649e-06	THBS1/CLU/HSPB1/HSPA8/SERPINH1/HSP90AB1/STC2/HSPA5/HSP90AA1/DNAJC3/DNAJB9/HSPA1B/HSPA1A/VCP/OS9	15
BP	GO:0010833	telomere maintenance via telomere lengthening	11/297	81/18614	6.38241e-08	2.7513e-06	1.94832e-06	HSP90AB1/HSP90AA1/TCP1/CCT3/CCT6A/CCT8/CCT2/CTNNB1/CCT5/CCT4/CCT7	11
BP	GO:0034446	substrate adhesion-dependent cell spreading	12/297	100/18614	6.55755e-08	2.7683e-06	1.96036e-06	FN1/LAMC1/LAMB1/FBLN1/FLNA/RAC1/RAC3/MYADM/NRP1/S100A10/P4HB/ITGAV	12
BP	GO:0006986	response to unfolded protein	14/297	142/18614	6.57321e-08	2.7683e-06	1.96036e-06	THBS1/HSPB1/HSPA8/SERPINH1/HSP90AB1/STC2/HSPA5/HSP90AA1/DNAJC3/DNAJB9/HSPA1B/HSPA1A/VCP/OS9	14
BP	GO:1901342	regulation of vasculature development	22/297	355/18614	6.62901e-08	2.7683e-06	1.96036e-06	SPARC/ANGPTL4/KRT1/THBS1/PKM/DCN/HSPB1/ITGB1/THBS2/EMILIN1/SERPINE1/ITGA5/PGK1/ADAM10/NRP1/ADAM12/CTNNB1/CCBE1/EPHA2/ENG/RRAS/PDCD6	22
BP	GO:0007179	transforming growth factor beta receptor signaling pathway	17/297	218/18614	8.40247e-08	3.47273e-06	2.45919e-06	COL1A2/LTBP2/LTBP1/FBN1/THBS1/HTRA1/DKK3/SDCBP/TGFB1/EMILIN1/FBN2/HSP90AB1/COL3A1/HSPA5/ITGA3/ENG/HSPA1A	17
BP	GO:0150115	cell-substrate junction organization	12/297	103/18614	9.14832e-08	3.74241e-06	2.65016e-06	FN1/ACTG1/LAMC1/THY1/THBS1/ITGA5/RAC1/ITGA2/NRP1/S100A10/TLN1/VCL	12
BP	GO:0035036	sperm-egg recognition	9/297	51/18614	1.00405e-07	4.06591e-06	2.87925e-06	CD9/ALDOA/TCP1/CCT3/CCT8/CCT2/CCT5/CCT4/CCT7	9
BP	GO:0070613	regulation of protein processing	10/297	67/18614	1.02153e-07	4.0953e-06	2.90006e-06	SERPINE2/THBS1/ANXA2/ENO1/SERPINE1/PRNP/PLAUR/S100A10/MYH9/CCBE1	10
BP	GO:0061684	chaperone-mediated autophagy	6/297	16/18614	1.0984e-07	4.35228e-06	3.08204e-06	EEF1A1/EEF1A2/CLU/HSPA8/HSP90AA1/CTSA	6
BP	GO:0017015	regulation of transforming growth factor beta receptor signaling pathway	14/297	148/18614	1.10734e-07	4.35228e-06	3.08204e-06	LTBP1/FBN1/THBS1/HTRA1/DKK3/SDCBP/TGFB1/EMILIN1/FBN2/HSP90AB1/HSPA5/ITGA3/ENG/HSPA1A	14
BP	GO:0016485	protein processing	18/297	250/18614	1.17166e-07	4.53165e-06	3.20906e-06	SERPINE2/THBS1/ANXA2/ENO1/SERPINE1/SRGN/ATP6AP2/PRNP/PGK1/AEBP1/PLAUR/C1R/ADAM10/S100A10/P4HB/MYH9/CCBE1/BMP1	18
BP	GO:0007178	transmembrane receptor protein serine/threonine kinase signaling pathway	23/297	398/18614	1.17558e-07	4.53165e-06	3.20906e-06	VIM/COL1A2/LTBP2/LTBP1/FBN1/THBS1/HTRA1/SPTBN1/DKK3/TF/SDCBP/TGFB1/FSTL1/EMILIN1/FBN2/HSP90AB1/COL3A1/HSPA5/INHBA/ITGA3/LRP1/ENG/HSPA1A	23
BP	GO:0007339	binding of sperm to zona pellucida	8/297	38/18614	1.23379e-07	4.71072e-06	3.33587e-06	ALDOA/TCP1/CCT3/CCT8/CCT2/CCT5/CCT4/CCT7	8
BP	GO:0071559	response to transforming growth factor beta	19/297	280/18614	1.31843e-07	4.98642e-06	3.5311e-06	COL1A1/COL1A2/LTBP2/LTBP1/FBN1/THBS1/HTRA1/DKK3/SDCBP/TGFB1/EMILIN1/FBN2/HSP90AB1/COL3A1/HSPA5/ITGA3/ENG/MXRA5/HSPA1A	19
BP	GO:0033627	cell adhesion mediated by integrin	11/297	87/18614	1.3544e-07	5.07456e-06	3.59352e-06	FBN1/ITGB1/EMILIN1/SERPINE1/ITGA5/RAC3/ITGA2/ITGA3/ITGAV/EPHA2/ITGBL1	11
BP	GO:0032210	regulation of telomere maintenance via telomerase	9/297	53/18614	1.42227e-07	5.21655e-06	3.69406e-06	TCP1/CCT3/CCT6A/CCT8/CCT2/CTNNB1/CCT5/CCT4/CCT7	9
BP	GO:1903844	regulation of cellular response to transforming growth factor beta stimulus	14/297	151/18614	1.42352e-07	5.21655e-06	3.69406e-06	LTBP1/FBN1/THBS1/HTRA1/DKK3/SDCBP/TGFB1/EMILIN1/FBN2/HSP90AB1/HSPA5/ITGA3/ENG/HSPA1A	14
BP	GO:0010631	epithelial cell migration	22/297	371/18614	1.43133e-07	5.21655e-06	3.69406e-06	SPARC/THBS1/DCN/HSPB1/ITGB1/TGFB1/FSTL1/SRPX2/PFN1/RTN4/RAC1/ANXA1/ITGA2/ITGA3/NRP1/SCG2/CDH13/MYH9/CCBE1/EPHA2/RRAS/PDCD6	22
BP	GO:0010634	positive regulation of epithelial cell migration	15/297	176/18614	1.54766e-07	5.58971e-06	3.95832e-06	SPARC/THBS1/HSPB1/TGFB1/SRPX2/PFN1/RTN4/RAC1/ANXA1/ITGA2/ITGA3/NRP1/CCBE1/RRAS/PDCD6	15
BP	GO:0090132	epithelium migration	22/297	374/18614	1.64539e-07	5.88961e-06	4.17069e-06	SPARC/THBS1/DCN/HSPB1/ITGB1/TGFB1/FSTL1/SRPX2/PFN1/RTN4/RAC1/ANXA1/ITGA2/ITGA3/NRP1/SCG2/CDH13/MYH9/CCBE1/EPHA2/RRAS/PDCD6	22
BP	GO:1903317	regulation of protein maturation	10/297	71/18614	1.79796e-07	6.37877e-06	4.51708e-06	SERPINE2/THBS1/ANXA2/ENO1/SERPINE1/PRNP/PLAUR/S100A10/MYH9/CCBE1	10
BP	GO:0090130	tissue migration	22/297	379/18614	2.06874e-07	7.27507e-06	5.15179e-06	SPARC/THBS1/DCN/HSPB1/ITGB1/TGFB1/FSTL1/SRPX2/PFN1/RTN4/RAC1/ANXA1/ITGA2/ITGA3/NRP1/SCG2/CDH13/MYH9/CCBE1/EPHA2/RRAS/PDCD6	22
BP	GO:0045765	regulation of angiogenesis	21/297	349/18614	2.17595e-07	7.58554e-06	5.37165e-06	SPARC/ANGPTL4/KRT1/THBS1/PKM/DCN/HSPB1/ITGB1/THBS2/EMILIN1/SERPINE1/ITGA5/PGK1/NRP1/ADAM12/CTNNB1/CCBE1/EPHA2/ENG/RRAS/PDCD6	21
BP	GO:0006090	pyruvate metabolic process	12/297	112/18614	2.32581e-07	8.03807e-06	5.69211e-06	GAPDH/PKM/APP/ENO1/PGK1/ALDOA/LDHA/TPI1/SLC16A1/PGAM1/SLC16A3/LDHB	12
BP	GO:0001894	tissue homeostasis	18/297	263/18614	2.50021e-07	8.49437e-06	6.01524e-06	ACTG1/ACTB/LAMC1/KRT1/TF/HSPB1/ITGB1/COL3A1/RAC3/TMEM119/PRDX1/TNFRSF11B/LAMA2/SLC2A1/CSF1/CTNNB1/RAB7A/VCL	18
BP	GO:0060249	anatomical structure homeostasis	18/297	263/18614	2.50021e-07	8.49437e-06	6.01524e-06	ACTG1/ACTB/LAMC1/KRT1/TF/HSPB1/ITGB1/COL3A1/RAC3/TMEM119/PRDX1/TNFRSF11B/LAMA2/SLC2A1/CSF1/CTNNB1/RAB7A/VCL	18
BP	GO:0010466	negative regulation of peptidase activity	17/297	236/18614	2.63007e-07	8.86047e-06	6.27448e-06	COL6A3/GAPDH/SERPINE2/SPOCK1/THBS1/COL7A1/TIMP1/CD44/SERPINH1/APP/TIMP2/SERPINE1/PLAUR/CTSB/PARK7/LRP1/TIMP3	17
BP	GO:0085029	extracellular matrix assembly	8/297	42/18614	2.81737e-07	9.41238e-06	6.66531e-06	COL1A2/PXDN/TGFB1/EMILIN1/COL3A1/QSOX1/MFAP4/PLOD3	8
BP	GO:1904951	positive regulation of establishment of protein localization	20/297	325/18614	2.9811e-07	9.87705e-06	6.99437e-06	CD81/TGFB1/STOM/PPIA/PRNP/FLNA/RAC2/HSP90AA1/TCP1/RAN/YWHAE/CCT3/CCT6A/CCT8/CCT2/CCT5/CCT4/CCT7/MYO1C/EZR	20
BP	GO:0030100	regulation of endocytosis	16/297	214/18614	3.59979e-07	1.1733e-05	8.30864e-06	ACTG1/ACTB/TF/SDCBP/CLU/ANXA2/CD63/SERPINE1/RAC1/ITGA2/ITGAV/LRP1/CDH13/ARF1/CD151/EHD4	16
BP	GO:1901888	regulation of cell junction assembly	16/297	214/18614	3.59979e-07	1.1733e-05	8.30864e-06	ACTG1/THY1/THBS1/APP/THBS2/SRPX2/CLSTN1/RAC1/NRP1/S100A10/TLN1/AGRN/CTNNB1/EPHA2/MYO1C/VCL	16
BP	GO:0045861	negative regulation of proteolysis	20/297	330/18614	3.80073e-07	1.2288e-05	8.70166e-06	COL6A3/GAPDH/SERPINE2/SPOCK1/THBS1/COL7A1/TIMP1/SDCBP/CD44/SERPINH1/APP/TIMP2/SERPINE1/HSP90AB1/PRNP/PLAUR/CTSB/PARK7/LRP1/TIMP3	20
BP	GO:0050900	leukocyte migration	22/297	393/18614	3.84509e-07	1.2332e-05	8.73281e-06	CD81/THY1/THBS1/MMP2/CD9/ITGB1/APP/PPIA/EMILIN1/SERPINE1/BSG/MSN/RAC1/RAC2/ANXA1/ADAM10/ITGA2/ITGA3/WDR1/SCG2/CSF1/MYH9	22
BP	GO:0016049	cell growth	25/297	495/18614	4.21928e-07	1.34247e-05	9.5066e-06	FN1/SERPINE2/SPOCK1/SDCBP/ITGB1/TGFB1/APP/ENO1/IGFBP7/HSP90AB1/IGFBP3/CLSTN1/RTN4/HSP90AA1/LAMB2/ADAM10/INHBA/NRP1/TNC/ALCAM/CTNNB1/HSPA1B/HSPA1A/G6PD/VCL	25
BP	GO:0071560	cellular response to transforming growth factor beta stimulus	18/297	274/18614	4.57575e-07	1.44442e-05	1.02286e-05	COL1A1/COL1A2/LTBP2/LTBP1/FBN1/THBS1/HTRA1/DKK3/SDCBP/TGFB1/EMILIN1/FBN2/HSP90AB1/COL3A1/HSPA5/ITGA3/ENG/HSPA1A	18
BP	GO:1904356	regulation of telomere maintenance via telomere lengthening	9/297	61/18614	4.97744e-07	1.55895e-05	1.10396e-05	TCP1/CCT3/CCT6A/CCT8/CCT2/CTNNB1/CCT5/CCT4/CCT7	9
BP	GO:0050921	positive regulation of chemotaxis	13/297	143/18614	5.0169e-07	1.55913e-05	1.10409e-05	THBS1/HSPB1/TGFB1/SERPINE1/RAC1/RAC2/ADAM10/PDGFRB/ITGA2/NRP1/SCG2/CDH13/CSF1	13
BP	GO:2000278	regulation of DNA biosynthetic process	12/297	121/18614	5.42454e-07	1.67285e-05	1.18461e-05	HSP90AB1/HSP90AA1/PDGFRB/TCP1/CCT3/CCT6A/CCT8/CCT2/CTNNB1/CCT5/CCT4/CCT7	12
BP	GO:0031638	zymogen activation	9/297	63/18614	6.60616e-07	2.02005e-05	1.43048e-05	SERPINE2/THBS1/ANXA2/ENO1/SERPINE1/PGK1/PLAUR/C1R/S100A10	9
BP	GO:0032388	positive regulation of intracellular transport	15/297	197/18614	6.65119e-07	2.02005e-05	1.43048e-05	CD81/ANXA2/TGFB1/STOM/PRNP/MSN/FLNA/RAC2/HSP90AA1/RAN/YWHAE/EHD1/EHD2/MYO1C/EZR	15
BP	GO:0043542	endothelial cell migration	18/297	283/18614	7.33125e-07	2.20985e-05	1.56489e-05	SPARC/THBS1/DCN/HSPB1/ITGB1/TGFB1/FSTL1/SRPX2/RAC1/ANXA1/NRP1/SCG2/CDH13/MYH9/CCBE1/EPHA2/RRAS/PDCD6	18
BP	GO:0001952	regulation of cell-matrix adhesion	12/297	125/18614	7.7149e-07	2.30814e-05	1.63449e-05	ACTG1/THY1/THBS1/SERPINE1/RAC1/NRP1/S100A10/TLN1/CDH13/CSF1/RRAS/VCL	12
BP	GO:0007520	myoblast fusion	8/297	48/18614	8.28983e-07	2.44367e-05	1.73047e-05	CD81/CD9/ITGB1/PTGFRN/EHD1/ADAM12/MYH9/EHD2	8
BP	GO:0030865	cortical cytoskeleton organization	8/297	48/18614	8.28983e-07	2.44367e-05	1.73047e-05	PDCD6IP/RAC1/RAC3/WDR1/TLN1/EHD2/EPB41L2/EZR	8
BP	GO:1904375	regulation of protein localization to cell periphery	12/297	128/18614	9.95851e-07	2.91414e-05	2.06363e-05	ACTB/SPTBN1/ITGB1/TGFB1/PRNP/CLTC/ADAM10/ITGA3/LRP1/EPHA2/EPB41L2/EZR	12
BP	GO:0042063	gliogenesis	19/297	320/18614	1.01753e-06	2.95598e-05	2.09326e-05	VIM/SERPINE2/LAMB1/CLU/CD9/TGFB1/APP/COL3A1/RTN4/ANXA1/LAMB2/SLC7A5/WDR1/CDH2/LRP1/GPC1/CSF1/CTNNB1/RRAS	19
BP	GO:0018149	peptide cross-linking	7/297	35/18614	1.12476e-06	3.24401e-05	2.29723e-05	FN1/BGN/KRT1/THBS1/DCN/COL3A1/ANXA1	7
BP	GO:2001236	regulation of extrinsic apoptotic signaling pathway	13/297	156/18614	1.35633e-06	3.88394e-05	2.75038e-05	THBS1/SERPINE1/SRPX/GSTP1/INHBA/NRP1/ITGAV/PARK7/SCG2/HSPA1B/HSPA1A/CTNNA1/TIMP3	13
BP	GO:0032206	positive regulation of telomere maintenance	9/297	70/18614	1.64639e-06	4.68113e-05	3.31491e-05	TCP1/CCT3/CCT6A/CCT8/CCT2/CTNNB1/CCT5/CCT4/CCT7	9
BP	GO:0045766	positive regulation of angiogenesis	14/297	185/18614	1.6926e-06	4.7452e-05	3.36028e-05	ANGPTL4/THBS1/PKM/HSPB1/ITGB1/EMILIN1/SERPINE1/ITGA5/NRP1/ADAM12/CCBE1/ENG/RRAS/PDCD6	14
BP	GO:1904018	positive regulation of vasculature development	14/297	185/18614	1.6926e-06	4.7452e-05	3.36028e-05	ANGPTL4/THBS1/PKM/HSPB1/ITGB1/EMILIN1/SERPINE1/ITGA5/NRP1/ADAM12/CCBE1/ENG/RRAS/PDCD6	14
BP	GO:0042476	odontogenesis	12/297	135/18614	1.75775e-06	4.89362e-05	3.46539e-05	COL1A1/COL1A2/HTRA1/LAMB1/SERPINE1/BSG/SLC7A5/INHBA/TNFRSF11B/CSF1/CTNNB1/CTNNA1	12
BP	GO:0042177	negative regulation of protein catabolic process	11/297	112/18614	1.78324e-06	4.93034e-05	3.49139e-05	SERPINE2/TIMP1/SDCBP/ANXA2/TIMP2/HSP90AB1/NQO1/FLNA/PARK7/CTSA/TIMP3	11
BP	GO:0006605	protein targeting	19/297	333/18614	1.83931e-06	5.05055e-05	3.57651e-05	LTBP2/SDCBP/CLU/HSPA8/STOM/PRNP/HSPA5/YWHAZ/RAC2/HSP90AA1/LMAN1/YWHAE/YWHAG/HYOU1/YWHAQ/YWHAB/RAB7A/MYO1C/OS9	19
BP	GO:0006979	response to oxidative stress	22/297	434/18614	2.00776e-06	5.47559e-05	3.8775e-05	COL1A1/KRT1/PXDN/MMP2/HSPB1/APP/PPIA/PRNP/STC2/NQO1/GSTP1/ANXA1/PDGFRB/PRDX1/PRDX6/P4HB/PARK7/RPS3/CTNNB1/HSPA1B/HSPA1A/G6PD	22
BP	GO:0009205	purine ribonucleoside triphosphate metabolic process	16/297	244/18614	2.05607e-06	5.56944e-05	3.94396e-05	GAPDH/PKM/TGFB1/HSPA8/APP/ENO1/NT5E/PGK1/ALDOA/LDHA/RAN/TPI1/PGAM1/HSPA1B/HSPA1A/VCP	16
BP	GO:0050819	negative regulation of coagulation	8/297	54/18614	2.10384e-06	5.66061e-05	4.00852e-05	SERPINE2/KRT1/THBS1/ANXA2/CD9/ANXA5/SERPINE1/PLAUR	8
BP	GO:0007338	single fertilization	13/297	163/18614	2.22249e-06	5.93999e-05	4.20636e-05	MFGE8/CD9/ALDOA/IGSF8/TCP1/CCT3/PARK7/CCT8/CCT2/MYH9/CCT5/CCT4/CCT7	13
BP	GO:0046034	ATP metabolic process	15/297	219/18614	2.51548e-06	6.6785e-05	4.72934e-05	GAPDH/PKM/TGFB1/HSPA8/APP/ENO1/NT5E/PGK1/ALDOA/LDHA/TPI1/PGAM1/HSPA1B/HSPA1A/VCP	15
BP	GO:0046031	ADP metabolic process	10/297	94/18614	2.54886e-06	6.72261e-05	4.76057e-05	GAPDH/PKM/APP/ENO1/NT5E/PGK1/ALDOA/LDHA/TPI1/PGAM1	10
BP	GO:0070371	ERK1 and ERK2 cascade	19/297	341/18614	2.60736e-06	6.83195e-05	4.838e-05	FN1/TF/FBLN1/TGFB1/CD44/APP/EMILIN1/GNAI2/YWHAZ/GSTP1/PDGFC/PDGFRB/INHBA/NRP1/ITGAV/EPHA2/RRAS/EZR/TIMP3	19
BP	GO:0009144	purine nucleoside triphosphate metabolic process	16/297	249/18614	2.67572e-06	6.96556e-05	4.93262e-05	GAPDH/PKM/TGFB1/HSPA8/APP/ENO1/NT5E/PGK1/ALDOA/LDHA/RAN/TPI1/PGAM1/HSPA1B/HSPA1A/VCP	16
BP	GO:0007015	actin filament organization	22/297	442/18614	2.70228e-06	6.98931e-05	4.94943e-05	ACTG1/SPTBN1/TF/CFL1/PFN1/FLNA/ALDOA/RAC1/RAC2/RAC3/MYADM/MARCKS/HSP90B1/WDR1/NRP1/S100A10/FSCN1/ARF1/FAT1/MYO1C/SPTAN1/EZR	22
BP	GO:0035088	establishment or maintenance of apical/basal cell polarity	8/297	56/18614	2.794e-06	7.13449e-05	5.05224e-05	MSN/PDCD6IP/WDR1/CLIC4/FSCN1/PTK7/FAT1/LAMA1	8
BP	GO:0061245	establishment or maintenance of bipolar cell polarity	8/297	56/18614	2.794e-06	7.13449e-05	5.05224e-05	MSN/PDCD6IP/WDR1/CLIC4/FSCN1/PTK7/FAT1/LAMA1	8
BP	GO:1902903	regulation of supramolecular fiber organization	20/297	376/18614	2.87568e-06	7.29659e-05	5.16703e-05	ACTG1/SPTBN1/CLU/HSPA8/APP/EMILIN1/PFN1/FLNA/AEBP1/RAC1/MYADM/WDR1/NRP1/S100A10/PARK7/RPS3/ARF1/HSPA1B/HSPA1A/SPTAN1	20
BP	GO:0050818	regulation of coagulation	9/297	75/18614	2.96557e-06	7.43494e-05	5.265e-05	SERPINE2/KRT1/THBS1/ANXA2/CD9/ANXA5/EMILIN1/SERPINE1/PLAUR	9
BP	GO:0009199	ribonucleoside triphosphate metabolic process	16/297	251/18614	2.9673e-06	7.43494e-05	5.265e-05	GAPDH/PKM/TGFB1/HSPA8/APP/ENO1/NT5E/PGK1/ALDOA/LDHA/RAN/TPI1/PGAM1/HSPA1B/HSPA1A/VCP	16
BP	GO:0032965	regulation of collagen biosynthetic process	7/297	41/18614	3.46459e-06	8.62704e-05	6.10918e-05	VIM/TGFB1/EMILIN1/PDGFRB/INHBA/ITGA2/ENG	7
BP	GO:0032967	positive regulation of collagen biosynthetic process	6/297	27/18614	3.50193e-06	8.6662e-05	6.13692e-05	VIM/TGFB1/PDGFRB/INHBA/ITGA2/ENG	6
BP	GO:0006898	receptor-mediated endocytosis	16/297	256/18614	3.82498e-06	9.40756e-05	6.6619e-05	CD81/TF/SDCBP/CLU/ANXA2/CD9/ITGB1/CD63/SERPINE1/RAC1/CLTC/ITGAV/LRP1/ARF1/CAP1/EZR	16
BP	GO:2001237	negative regulation of extrinsic apoptotic signaling pathway	10/297	99/18614	4.0946e-06	0.000100093	7.08801e-05	THBS1/SERPINE1/GSTP1/NRP1/ITGAV/PARK7/SCG2/HSPA1B/HSPA1A/CTNNA1	10
BP	GO:0010714	positive regulation of collagen metabolic process	6/297	28/18614	4.39757e-06	0.000106848	7.56634e-05	VIM/TGFB1/PDGFRB/INHBA/ITGA2/ENG	6
BP	GO:0071604	transforming growth factor beta production	7/297	43/18614	4.83223e-06	0.000116701	8.26412e-05	FN1/LTBP1/THBS1/ATP6AP2/HSP90AB1/COL3A1/ITGAV	7
BP	GO:0009566	fertilization	14/297	203/18614	5.03129e-06	0.000120781	8.55303e-05	MFGE8/CD9/ALDOA/IGSF8/TCP1/CLIC4/CCT3/PARK7/CCT8/CCT2/MYH9/CCT5/CCT4/CCT7	14
BP	GO:1905477	positive regulation of protein localization to membrane	10/297	102/18614	5.36779e-06	0.000128092	9.07077e-05	CD81/SPTBN1/ITGB1/STOM/PRNP/ITGA3/LRP1/EPHA2/MYO1C/EZR	10
BP	GO:1900024	regulation of substrate adhesion-dependent cell spreading	8/297	61/18614	5.40588e-06	0.000128238	9.08107e-05	FBLN1/FLNA/RAC1/RAC3/MYADM/NRP1/S100A10/P4HB	8
BP	GO:0010632	regulation of epithelial cell migration	17/297	295/18614	5.66356e-06	0.00013136	9.3022e-05	SPARC/THBS1/DCN/HSPB1/TGFB1/SRPX2/PFN1/RTN4/RAC1/ANXA1/ITGA2/ITGA3/NRP1/CCBE1/EPHA2/RRAS/PDCD6	17
BP	GO:0050807	regulation of synapse organization	15/297	234/18614	5.66543e-06	0.00013136	9.3022e-05	ITGB1/HSPA8/APP/CFL1/THBS2/SRPX2/PRNP/TUBB/CLSTN1/YWHAZ/ADAM10/CDH2/AGRN/CTNNB1/VCP	15
BP	GO:0021762	substantia nigra development	7/297	44/18614	5.66858e-06	0.00013136	9.3022e-05	ACTB/HSPA5/BASP1/YWHAE/YWHAQ/G6PD/GNB4	7
BP	GO:1900026	positive regulation of substrate adhesion-dependent cell spreading	7/297	44/18614	5.66858e-06	0.00013136	9.3022e-05	FLNA/RAC1/RAC3/MYADM/NRP1/S100A10/P4HB	7
BP	GO:1903076	regulation of protein localization to plasma membrane	10/297	103/18614	5.86223e-06	0.000135067	9.56469e-05	ACTB/SPTBN1/ITGB1/TGFB1/PRNP/CLTC/ITGA3/LRP1/EPHA2/EZR	10
BP	GO:0000768	syncytium formation by plasma membrane fusion	8/297	62/18614	6.12168e-06	0.000139442	9.87451e-05	CD81/CD9/ITGB1/PTGFRN/EHD1/ADAM12/MYH9/EHD2	8
BP	GO:0140253	cell-cell fusion	8/297	62/18614	6.12168e-06	0.000139442	9.87451e-05	CD81/CD9/ITGB1/PTGFRN/EHD1/ADAM12/MYH9/EHD2	8
BP	GO:0044703	multi-organism reproductive process	14/297	207/18614	6.30284e-06	0.000142757	0.000101093	SERPINE2/MMP2/TIMP1/FBLN1/IGFBP7/STC2/BSG/ITGA5/CTSB/IGFBP2/ITGA2/ITGA3/SLC2A1/SLC38A2	14
BP	GO:0032386	regulation of intracellular transport	18/297	332/18614	6.99607e-06	0.000157569	0.000111581	CD81/ANXA2/TGFB1/STOM/PRNP/MSN/FLNA/RAC2/HSP90AA1/LMAN1/RAN/YWHAE/PARK7/EHD1/EHD2/MYO1C/OS9/EZR	18
BP	GO:0009141	nucleoside triphosphate metabolic process	16/297	269/18614	7.18511e-06	0.000160922	0.000113956	GAPDH/PKM/TGFB1/HSPA8/APP/ENO1/NT5E/PGK1/ALDOA/LDHA/RAN/TPI1/PGAM1/HSPA1B/HSPA1A/VCP	16
BP	GO:0090092	regulation of transmembrane receptor protein serine/threonine kinase signaling pathway	17/297	301/18614	7.38976e-06	0.000164586	0.000116551	LTBP1/FBN1/THBS1/HTRA1/DKK3/SDCBP/TGFB1/FSTL1/EMILIN1/FBN2/HSP90AB1/HSPA5/INHBA/ITGA3/LRP1/ENG/HSPA1A	17
BP	GO:0009135	purine nucleoside diphosphate metabolic process	10/297	106/18614	7.58946e-06	0.000167177	0.000118385	GAPDH/PKM/APP/ENO1/NT5E/PGK1/ALDOA/LDHA/TPI1/PGAM1	10
BP	GO:0009179	purine ribonucleoside diphosphate metabolic process	10/297	106/18614	7.58946e-06	0.000167177	0.000118385	GAPDH/PKM/APP/ENO1/NT5E/PGK1/ALDOA/LDHA/TPI1/PGAM1	10
BP	GO:0050803	regulation of synapse structure or activity	15/297	240/18614	7.69295e-06	0.00016853	0.000119344	ITGB1/HSPA8/APP/CFL1/THBS2/SRPX2/PRNP/TUBB/CLSTN1/YWHAZ/ADAM10/CDH2/AGRN/CTNNB1/VCP	15
BP	GO:0051893	regulation of focal adhesion assembly	8/297	64/18614	7.79573e-06	0.000168936	0.000119631	ACTG1/THY1/THBS1/RAC1/NRP1/S100A10/TLN1/VCL	8
BP	GO:0090109	regulation of cell-substrate junction assembly	8/297	64/18614	7.79573e-06	0.000168936	0.000119631	ACTG1/THY1/THBS1/RAC1/NRP1/S100A10/TLN1/VCL	8
BP	GO:0010595	positive regulation of endothelial cell migration	11/297	131/18614	8.24798e-06	0.000177775	0.00012589	SPARC/THBS1/HSPB1/TGFB1/SRPX2/RAC1/ANXA1/NRP1/CCBE1/RRAS/PDCD6	11
BP	GO:0045936	negative regulation of phosphate metabolic process	21/297	439/18614	8.4175e-06	0.000179412	0.000127049	THY1/FBLN1/HSPB1/TGFB1/PPIA/EMILIN1/GNAI2/PRNP/IGFBP3/GSTP1/MVP/MYADM/INHBA/DNAJC3/YWHAE/UCHL1/PARK7/LRP1/YWHAG/YWHAB/ENG	21
BP	GO:0034504	protein localization to nucleus	17/297	304/18614	8.41845e-06	0.000179412	0.000127049	COL1A1/TGFB1/FLNA/HSP90AA1/TCP1/RAN/YWHAE/CCT3/PARK7/CCT6A/CCT8/CCT2/CCT5/CCT4/CCT7/KPNB1/CTNNA1	17
BP	GO:0006096	glycolytic process	9/297	85/18614	8.45819e-06	0.000179412	0.000127049	GAPDH/PKM/APP/ENO1/PGK1/ALDOA/LDHA/TPI1/PGAM1	9
BP	GO:0010563	negative regulation of phosphorus metabolic process	21/297	440/18614	8.71355e-06	0.000183856	0.000130196	THY1/FBLN1/HSPB1/TGFB1/PPIA/EMILIN1/GNAI2/PRNP/IGFBP3/GSTP1/MVP/MYADM/INHBA/DNAJC3/YWHAE/UCHL1/PARK7/LRP1/YWHAG/YWHAB/ENG	21
BP	GO:0043277	apoptotic cell clearance	7/297	47/18614	8.93036e-06	0.000187444	0.000132737	MFGE8/THBS1/RAC1/RAC3/ANXA1/ITGAV/LRP1	7
BP	GO:0006757	ATP generation from ADP	9/297	86/18614	9.31627e-06	0.000193518	0.000137038	GAPDH/PKM/APP/ENO1/PGK1/ALDOA/LDHA/TPI1/PGAM1	9
BP	GO:0048041	focal adhesion assembly	9/297	86/18614	9.31627e-06	0.000193518	0.000137038	ACTG1/THY1/THBS1/RAC1/ITGA2/NRP1/S100A10/TLN1/VCL	9
BP	GO:0061448	connective tissue development	16/297	275/18614	9.48216e-06	0.000195948	0.00013876	TGFBI/BGN/COL1A1/UBB/TIMP1/COL5A1/TGFB1/CD44/SERPINH1/ANXA6/COL3A1/PDGFRB/SLC39A14/CSF1/CTNNB1/BMP1	16
BP	GO:0006949	syncytium formation	8/297	66/18614	9.84081e-06	0.000202317	0.000143269	CD81/CD9/ITGB1/PTGFRN/EHD1/ADAM12/MYH9/EHD2	8
BP	GO:0007565	female pregnancy	13/297	187/18614	1.00557e-05	0.00020568	0.000145651	MMP2/TIMP1/FBLN1/IGFBP7/STC2/BSG/ITGA5/CTSB/IGFBP2/ITGA2/ITGA3/SLC2A1/SLC38A2	13
BP	GO:0044706	multi-multicellular organism process	14/297	216/18614	1.02568e-05	0.000208042	0.000147324	SERPINE2/MMP2/TIMP1/FBLN1/IGFBP7/STC2/BSG/ITGA5/CTSB/IGFBP2/ITGA2/ITGA3/SLC2A1/SLC38A2	14
BP	GO:0010951	negative regulation of endopeptidase activity	12/297	160/18614	1.0275e-05	0.000208042	0.000147324	GAPDH/SERPINE2/SPOCK1/THBS1/TIMP1/CD44/SERPINH1/TIMP2/SERPINE1/PLAUR/PARK7/TIMP3	12
BP	GO:0034605	cellular response to heat	8/297	67/18614	1.10221e-05	0.000222049	0.000157242	THBS1/HSP90AB1/HSP90AA1/YWHAE/HSPA1B/HSPA1A/PDCD6/VCP	8
BP	GO:1904377	positive regulation of protein localization to cell periphery	8/297	68/18614	1.23207e-05	0.000246968	0.000174889	SPTBN1/ITGB1/PRNP/ITGA3/LRP1/EPHA2/EPB41L2/EZR	8
BP	GO:0061041	regulation of wound healing	11/297	137/18614	1.26482e-05	0.000252272	0.000178645	ACTG1/SERPINE2/KRT1/THBS1/ANXA2/CD9/ITGB1/EMILIN1/SERPINE1/PLAUR/ANXA1	11
BP	GO:0051235	maintenance of location	18/297	347/18614	1.27652e-05	0.000253346	0.000179405	LTBP1/THY1/FBN1/ANXA6/SRGN/FBN2/HSPA5/FLNA/ANXA1/HSP90B1/LMAN1/ITGAV/PLIN3/PARK7/EHD1/YWHAB/PLOD3/OS9	18
BP	GO:0070372	regulation of ERK1 and ERK2 cascade	17/297	315/18614	1.33783e-05	0.000264206	0.000187095	FN1/FBLN1/TGFB1/CD44/APP/EMILIN1/GNAI2/YWHAZ/GSTP1/PDGFC/PDGFRB/INHBA/NRP1/EPHA2/RRAS/EZR/TIMP3	17
BP	GO:0072594	establishment of protein localization to organelle	21/297	453/18614	1.35189e-05	0.000264965	0.000187634	CLU/TGFB1/HSPA8/HSPA5/FLNA/RAC2/HSP90AA1/TCP1/LMAN1/RAN/CCT3/CCT6A/HYOU1/CCT8/CCT2/RAB10/CCT5/CCT4/RAB7A/CCT7/KPNB1	21
BP	GO:0030195	negative regulation of blood coagulation	7/297	50/18614	1.36151e-05	0.000264965	0.000187634	SERPINE2/KRT1/THBS1/ANXA2/CD9/SERPINE1/PLAUR	7
BP	GO:0038084	vascular endothelial growth factor signaling pathway	7/297	50/18614	1.36151e-05	0.000264965	0.000187634	DCN/HSPB1/CD63/PDGFRB/NRP1/CCBE1/MYO1C	7
BP	GO:0150116	regulation of cell-substrate junction organization	8/297	69/18614	1.37457e-05	0.000266215	0.000188519	ACTG1/THY1/THBS1/RAC1/NRP1/S100A10/TLN1/VCL	8
BP	GO:0051973	positive regulation of telomerase activity	6/297	34/18614	1.44847e-05	0.000279179	0.000197699	HSP90AB1/HSP90AA1/TCP1/CCT2/CTNNB1/CCT4	6
BP	GO:0097581	lamellipodium organization	9/297	91/18614	1.48117e-05	0.000284114	0.000201194	ITGB1/CD44/RAC1/RAC2/HSP90AA1/FSCN1/CDH13/EPHA2/VCL	9
BP	GO:0030193	regulation of blood coagulation	8/297	70/18614	1.53069e-05	0.000292216	0.000206931	SERPINE2/KRT1/THBS1/ANXA2/CD9/EMILIN1/SERPINE1/PLAUR	8
BP	GO:1900047	negative regulation of hemostasis	7/297	51/18614	1.55676e-05	0.000295785	0.000209458	SERPINE2/KRT1/THBS1/ANXA2/CD9/SERPINE1/PLAUR	7
BP	GO:0045185	maintenance of protein location	9/297	92/18614	1.6191e-05	0.000306179	0.000216818	LTBP1/FBN1/SRGN/FBN2/HSPA5/FLNA/PARK7/YWHAB/OS9	9
BP	GO:0009185	ribonucleoside diphosphate metabolic process	10/297	116/18614	1.68958e-05	0.000318005	0.000225193	GAPDH/PKM/APP/ENO1/NT5E/PGK1/ALDOA/LDHA/TPI1/PGAM1	10
BP	GO:0035633	maintenance of blood-brain barrier	6/297	35/18614	1.72489e-05	0.000323134	0.000228825	ACTG1/ACTB/LAMC1/ITGB1/LAMA2/VCL	6
BP	GO:0052547	regulation of peptidase activity	20/297	425/18614	1.75359e-05	0.000326983	0.000231551	COL6A3/GAPDH/SERPINE2/SPOCK1/THBS1/COL7A1/TIMP1/CD44/SERPINH1/APP/TIMP2/SERPINE1/PLAUR/CTSB/PARK7/LRP1/RPS3/PDCD6/VCP/TIMP3	20
BP	GO:0002685	regulation of leukocyte migration	14/297	227/18614	1.79612e-05	0.000331827	0.000234981	CD81/THY1/THBS1/CD9/APP/EMILIN1/SERPINE1/MSN/RAC1/RAC2/ANXA1/ADAM10/ITGA2/CSF1	14
BP	GO:0097191	extrinsic apoptotic signaling pathway	14/297	227/18614	1.79612e-05	0.000331827	0.000234981	THBS1/TGFB1/SERPINE1/SRPX/GSTP1/INHBA/NRP1/ITGAV/PARK7/SCG2/HSPA1B/HSPA1A/CTNNA1/TIMP3	14
BP	GO:0071897	DNA biosynthetic process	13/297	198/18614	1.85308e-05	0.000340779	0.000241321	HSP90AB1/HSP90AA1/PDGFRB/TCP1/CCT3/CCT6A/CCT8/CCT2/CTNNB1/CCT5/CCT4/CCT7/VCP	13
BP	GO:1900046	regulation of hemostasis	8/297	72/18614	1.88794e-05	0.000344958	0.00024428	SERPINE2/KRT1/THBS1/ANXA2/CD9/EMILIN1/SERPINE1/PLAUR	8
BP	GO:1903034	regulation of response to wounding	12/297	170/18614	1.89409e-05	0.000344958	0.00024428	ACTG1/SERPINE2/KRT1/THBS1/ANXA2/CD9/ITGB1/EMILIN1/SERPINE1/FLNA/PLAUR/ANXA1	12
BP	GO:0034976	response to endoplasmic reticulum stress	15/297	259/18614	1.90253e-05	0.000344958	0.00024428	THBS1/CLU/STC2/SRPX/HSPA5/MARCKS/HSP90B1/DNAJC3/DNAJB9/P4HB/PARK7/HYOU1/HSPA1A/VCP/OS9	15
BP	GO:0034975	protein folding in endoplasmic reticulum	4/297	11/18614	1.91883e-05	0.000344958	0.00024428	HSPA5/HSP90B1/DNAJC3/P4HB	4
BP	GO:0098974	postsynaptic actin cytoskeleton organization	4/297	11/18614	1.91883e-05	0.000344958	0.00024428	ACTG1/ACTB/RAC3/EZR	4
BP	GO:0001738	morphogenesis of a polarized epithelium	9/297	94/18614	1.92803e-05	0.000345065	0.000244355	ACTG1/ACTB/MSN/RAC1/WDR1/PTK7/FAT1/RAB10/LAMA1	9
BP	GO:0001503	ossification	20/297	429/18614	2.00572e-05	0.000357374	0.000253072	VCAN/COL6A1/COL1A1/COL1A2/MMP2/CLIC1/SRGN/FBN2/CLEC11A/XYLT1/IGFBP3/COL5A2/TMEM119/CLTC/TNC/CSF1/CTNNB1/EPHA2/FASN/BMP1	20
BP	GO:0030032	lamellipodium assembly	8/297	73/18614	2.09129e-05	0.000369935	0.000261967	ITGB1/RAC1/RAC2/HSP90AA1/FSCN1/CDH13/EPHA2/VCL	8
BP	GO:0035089	establishment of apical/basal cell polarity	5/297	22/18614	2.10729e-05	0.000369935	0.000261967	MSN/FSCN1/PTK7/FAT1/LAMA1	5
BP	GO:0042026	protein refolding	5/297	22/18614	2.10729e-05	0.000369935	0.000261967	HSPA8/HSPA5/HSP90AA1/HSPA1B/HSPA1A	5
BP	GO:0045446	endothelial cell differentiation	10/297	119/18614	2.11312e-05	0.000369935	0.000261967	FSTL1/MSN/MYADM/NRP1/CLIC4/CTNNB1/FASN/PLOD3/EZR/VCL	10
BP	GO:2001242	regulation of intrinsic apoptotic signaling pathway	12/297	173/18614	2.25539e-05	0.000393124	0.000278389	UBB/CLU/HSPB1/CD44/ENO1/PPIA/PLAUR/P4HB/PARK7/RPS3/HYOU1/HSPA1A	12
BP	GO:0035924	cellular response to vascular endothelial growth factor stimulus	8/297	74/18614	2.31271e-05	0.00040137	0.000284228	DCN/HSPB1/CD63/ANXA1/PDGFRB/NRP1/CCBE1/MYO1C	8
BP	GO:0044319	wound healing, spreading of cells	6/297	37/18614	2.40517e-05	0.000413834	0.000293054	COL5A1/ITGB1/CD44/ITGA5/FLNA/CD151	6
BP	GO:0090505	epiboly involved in wound healing	6/297	37/18614	2.40517e-05	0.000413834	0.000293054	COL5A1/ITGB1/CD44/ITGA5/FLNA/CD151	6
BP	GO:0051146	striated muscle cell differentiation	16/297	297/18614	2.45404e-05	0.000420438	0.000297731	ACTG1/CD81/CD9/ITGB1/TGFB1/PTGFRN/TMEM119/PDGFRB/WDR1/CDH2/EHD1/ADAM12/MYH9/EHD2/FLNC/G6PD	16
BP	GO:0051131	chaperone-mediated protein complex assembly	5/297	23/18614	2.65764e-05	0.000453382	0.000321059	CLU/HSP90AB1/HSP90AA1/CCT2/HSPA1A	5
BP	GO:0006909	phagocytosis	14/297	236/18614	2.76756e-05	0.000470134	0.000332922	PTX3/MFGE8/THBS1/ITGB1/SRPX/RAC1/RAC3/ANXA1/ITGA2/ITGAV/LRP1/MYH9/ANXA11/RAB7A	14
BP	GO:0090504	epiboly	6/297	38/18614	2.81815e-05	0.000476707	0.000337577	COL5A1/ITGB1/CD44/ITGA5/FLNA/CD151	6
BP	GO:0001954	positive regulation of cell-matrix adhesion	7/297	56/18614	2.91326e-05	0.000490725	0.000347504	THY1/RAC1/NRP1/S100A10/CDH13/CSF1/RRAS	7
BP	GO:2001243	negative regulation of intrinsic apoptotic signaling pathway	9/297	99/18614	2.92708e-05	0.00049099	0.000347691	CLU/HSPB1/CD44/ENO1/PPIA/PLAUR/PARK7/HYOU1/HSPA1A	9
BP	GO:0031623	receptor internalization	10/297	125/18614	3.23909e-05	0.000541062	0.00038315	CD81/SDCBP/ANXA2/CD9/ITGB1/CD63/CLTC/LRP1/ARF1/EZR	10
BP	GO:0034332	adherens junction organization	7/297	57/18614	3.27624e-05	0.000544997	0.000385936	ACTB/ADAM10/CDH2/CDH13/CTNNB1/CDH6/VCL	7
BP	GO:0030859	polarized epithelial cell differentiation	5/297	24/18614	3.31339e-05	0.000546641	0.000387101	MSN/PTK7/FAT1/RAB10/LAMA1	5
BP	GO:0061162	establishment of monopolar cell polarity	5/297	24/18614	3.31339e-05	0.000546641	0.000387101	MSN/FSCN1/PTK7/FAT1/LAMA1	5
BP	GO:0097529	myeloid leukocyte migration	14/297	241/18614	3.48599e-05	0.00057276	0.000405597	CD81/THBS1/MMP2/CD9/PPIA/EMILIN1/SERPINE1/BSG/RAC1/RAC2/ANXA1/WDR1/SCG2/CSF1	14
BP	GO:0006414	translational elongation	7/297	58/18614	3.67558e-05	0.000599086	0.000424239	EEF1A1/EEF1A1P5/EEF1A2/EEF2/EEF1G/EEF1D/EEF1B2	7
BP	GO:0001933	negative regulation of protein phosphorylation	17/297	341/18614	3.67611e-05	0.000599086	0.000424239	THY1/FBLN1/HSPB1/TGFB1/PPIA/EMILIN1/PRNP/IGFBP3/GSTP1/MVP/MYADM/DNAJC3/UCHL1/PARK7/LRP1/YWHAG/ENG	17
BP	GO:0006165	nucleoside diphosphate phosphorylation	9/297	102/18614	3.71492e-05	0.00060296	0.000426982	GAPDH/PKM/APP/ENO1/PGK1/ALDOA/LDHA/TPI1/PGAM1	9
BP	GO:0071634	regulation of transforming growth factor beta production	6/297	40/18614	3.81478e-05	0.000616672	0.000436692	FN1/LTBP1/THBS1/ATP6AP2/HSP90AB1/ITGAV	6
BP	GO:0015824	proline transport	4/297	13/18614	4.05377e-05	0.000652673	0.000462186	SLC3A2/SLC7A5/SLC1A4/SLC38A2	4
BP	GO:0061339	establishment or maintenance of monopolar cell polarity	5/297	25/18614	4.08793e-05	0.000654133	0.00046322	MSN/FSCN1/PTK7/FAT1/LAMA1	5
BP	GO:0071230	cellular response to amino acid stimulus	8/297	80/18614	4.09547e-05	0.000654133	0.00046322	COL6A1/COL1A1/COL1A2/MMP2/COL3A1/COL5A2/PDGFC/SLC7A5	8
BP	GO:0008347	glial cell migration	7/297	59/18614	4.11404e-05	0.000654491	0.000463473	LAMB1/CD9/COL3A1/RTN4/CSF1/CTNNB1/RRAS	7
BP	GO:0000723	telomere maintenance	11/297	156/18614	4.25328e-05	0.000673968	0.000477266	HSP90AB1/HSP90AA1/TCP1/CCT3/CCT6A/CCT8/CCT2/CTNNB1/CCT5/CCT4/CCT7	11
BP	GO:0032204	regulation of telomere maintenance	9/297	104/18614	4.3342e-05	0.000681404	0.000482532	TCP1/CCT3/CCT6A/CCT8/CCT2/CTNNB1/CCT5/CCT4/CCT7	9
BP	GO:0046939	nucleotide phosphorylation	9/297	104/18614	4.3342e-05	0.000681404	0.000482532	GAPDH/PKM/APP/ENO1/PGK1/ALDOA/LDHA/TPI1/PGAM1	9
BP	GO:0099173	postsynapse organization	12/297	185/18614	4.36891e-05	0.000684178	0.000484496	ACTG1/ACTB/HSPA8/CFL1/PRNP/RAC3/ADAM10/ITGA3/CDH2/NRP1/ARF1/EZR	12
BP	GO:0009612	response to mechanical stimulus	13/297	215/18614	4.38964e-05	0.000684749	0.000484901	ACTG1/COL1A1/SERPINE2/THBS1/MMP2/IGFBP2/ITGA2/CDH2/SLC2A1/CSF1/CTNNB1/SLC38A2/ENG	13
BP	GO:0002011	morphogenesis of an epithelial sheet	7/297	60/18614	4.5945e-05	0.000711172	0.000503612	COL5A1/ITGB1/CD44/ITGA5/FLNA/CD151/LAMA1	7
BP	GO:1903078	positive regulation of protein localization to plasma membrane	7/297	60/18614	4.5945e-05	0.000711172	0.000503612	SPTBN1/ITGB1/PRNP/ITGA3/LRP1/EPHA2/EZR	7
BP	GO:0042326	negative regulation of phosphorylation	18/297	383/18614	4.70564e-05	0.000725574	0.000513811	THY1/FBLN1/HSPB1/TGFB1/PPIA/EMILIN1/PRNP/IGFBP3/GSTP1/MVP/MYADM/INHBA/DNAJC3/UCHL1/PARK7/LRP1/YWHAG/ENG	18
BP	GO:0051149	positive regulation of muscle cell differentiation	8/297	82/18614	4.8989e-05	0.000752478	0.000532863	LAMC1/LAMB1/NID1/TGFB1/LAMB2/LAMA2/ENG/LAMA1	8
BP	GO:0010954	positive regulation of protein processing	5/297	26/18614	4.99552e-05	0.000764391	0.000541299	ANXA2/ENO1/S100A10/MYH9/CCBE1	5
BP	GO:0001654	eye development	18/297	385/18614	5.03319e-05	0.000765134	0.000541825	VIM/THY1/FBN1/PXDN/COL5A1/FBN2/COL5A2/LAMB2/GNB1/PDGFRB/INHBA/MFAP2/NRP1/CLIC4/CTNNB1/FAT1/EPHA2/LAMA1	18
BP	GO:1901890	positive regulation of cell junction assembly	9/297	106/18614	5.03855e-05	0.000765134	0.000541825	THY1/THBS2/SRPX2/CLSTN1/RAC1/NRP1/S100A10/AGRN/EPHA2	9
BP	GO:0001570	vasculogenesis	8/297	83/18614	5.34739e-05	0.000808969	0.000572866	TGFB1/PDGFRB/NRP1/ITGAV/CTNNB1/EPHA2/ENG/RRAS	8
BP	GO:0099188	postsynaptic cytoskeleton organization	4/297	14/18614	5.60411e-05	0.000841456	0.000595872	ACTG1/ACTB/RAC3/EZR	4
BP	GO:1905049	negative regulation of metallopeptidase activity	4/297	14/18614	5.60411e-05	0.000841456	0.000595872	TIMP1/TIMP2/LRP1/TIMP3	4
BP	GO:0150063	visual system development	18/297	389/18614	5.74955e-05	0.000860072	0.000609054	VIM/THY1/FBN1/PXDN/COL5A1/FBN2/COL5A2/LAMB2/GNB1/PDGFRB/INHBA/MFAP2/NRP1/CLIC4/CTNNB1/FAT1/EPHA2/LAMA1	18
BP	GO:0009132	nucleoside diphosphate metabolic process	10/297	134/18614	5.87195e-05	0.000875117	0.000619709	GAPDH/PKM/APP/ENO1/NT5E/PGK1/ALDOA/LDHA/TPI1/PGAM1	10
BP	GO:0018126	protein hydroxylation	5/297	27/18614	6.05128e-05	0.000895188	0.000633921	PLOD1/PLOD2/CRTAP/P4HB/PLOD3	5
BP	GO:0042730	fibrinolysis	5/297	27/18614	6.05128e-05	0.000895188	0.000633921	KRT1/THBS1/ANXA2/SERPINE1/PLAUR	5
BP	GO:0001885	endothelial cell development	7/297	63/18614	6.319e-05	0.000931356	0.000659534	MSN/MYADM/CLIC4/FASN/PLOD3/EZR/VCL	7
BP	GO:1903573	negative regulation of response to endoplasmic reticulum stress	6/297	44/18614	6.65019e-05	0.00097658	0.000691559	CLU/HSPA5/DNAJB9/PARK7/HYOU1/HSPA1A	6
BP	GO:0033157	regulation of intracellular protein transport	13/297	224/18614	6.68638e-05	0.00097831	0.000692784	CD81/TGFB1/STOM/PRNP/FLNA/RAC2/HSP90AA1/LMAN1/RAN/YWHAE/PARK7/MYO1C/OS9	13
BP	GO:0009408	response to heat	9/297	110/18614	6.7398e-05	0.00098254	0.00069578	THBS1/IGFBP7/HSP90AB1/HSP90AA1/YWHAE/HSPA1B/HSPA1A/PDCD6/VCP	9
BP	GO:0048880	sensory system development	18/297	395/18614	6.99371e-05	0.00101586	0.000719376	VIM/THY1/FBN1/PXDN/COL5A1/FBN2/COL5A2/LAMB2/GNB1/PDGFRB/INHBA/MFAP2/NRP1/CLIC4/CTNNB1/FAT1/EPHA2/LAMA1	18
BP	GO:0003158	endothelium development	10/297	137/18614	7.08096e-05	0.00102482	0.000725721	FSTL1/MSN/MYADM/NRP1/CLIC4/CTNNB1/FASN/PLOD3/EZR/VCL	10
BP	GO:2001252	positive regulation of chromosome organization	9/297	111/18614	7.23346e-05	0.00104139	0.000737453	TCP1/CCT3/CCT6A/CCT8/CCT2/CTNNB1/CCT5/CCT4/CCT7	9
BP	GO:1903319	positive regulation of protein maturation	5/297	28/18614	7.27118e-05	0.00104139	0.000737453	ANXA2/ENO1/S100A10/MYH9/CCBE1	5
BP	GO:0031334	positive regulation of protein-containing complex assembly	12/297	195/18614	7.27336e-05	0.00104139	0.000737453	CLU/TGFB1/PFN1/MSN/RAC1/HSP90AA1/FSCN1/PARK7/RPS3/HSPA1B/HSPA1A/VCP	12
BP	GO:0010232	vascular transport	8/297	87/18614	7.49804e-05	0.00106594	0.000754842	SLC1A5/SLC44A1/SLC7A5/SLC1A4/LRP1/SLC2A1/SLC16A1/SLC38A2	8
BP	GO:0150104	transport across blood-brain barrier	8/297	87/18614	7.49804e-05	0.00106594	0.000754842	SLC1A5/SLC44A1/SLC7A5/SLC1A4/LRP1/SLC2A1/SLC16A1/SLC38A2	8
BP	GO:0002573	myeloid leukocyte differentiation	13/297	227/18614	7.65487e-05	0.00108439	0.000767907	CD81/FBN1/TF/ANXA2/TGFB1/APP/INHBA/TNFRSF11B/CSF1/CTNNB1/MYH9/EPHA2/FASN	13
BP	GO:0048857	neural nucleus development	7/297	65/18614	7.7382e-05	0.00109234	0.000773533	ACTB/HSPA5/BASP1/YWHAE/YWHAQ/G6PD/GNB4	7
BP	GO:0006403	RNA localization	12/297	197/18614	8.02081e-05	0.00112826	0.00079897	MVP/TCP1/RAN/CCT3/CCT6A/RFTN1/CCT8/CCT2/CCT5/CCT4/CCT7/KPNB1	12
BP	GO:0035304	regulation of protein dephosphorylation	8/297	88/18614	8.13527e-05	0.00114036	0.000807539	TGFB1/PPIA/GNAI2/HSP90AB1/PDGFRB/HSP90B1/YWHAE/YWHAB	8
BP	GO:0044788	modulation by host of viral process	6/297	46/18614	8.59157e-05	0.00120013	0.000849861	PTX3/EEF1A1/HSPA8/STOM/CFL1/FASN	6
BP	GO:0001778	plasma membrane repair	5/297	29/18614	8.67203e-05	0.00120716	0.000854841	ANXA2/ANXA6/S100A10/AHNAK/MYH9	5
BP	GO:0050920	regulation of chemotaxis	13/297	230/18614	8.74272e-05	0.00121279	0.000858827	THBS1/HSPB1/TGFB1/SERPINE1/RAC1/RAC2/ADAM10/PDGFRB/ITGA2/NRP1/SCG2/CDH13/CSF1	13
BP	GO:0071229	cellular response to acid chemical	8/297	89/18614	8.81677e-05	0.00121884	0.000863115	COL6A1/COL1A1/COL1A2/MMP2/COL3A1/COL5A2/PDGFC/SLC7A5	8
BP	GO:0061564	axon development	20/297	479/18614	9.32049e-05	0.00128405	0.000909291	FN1/THY1/MMP2/ITGB1/APP/HSP90AB1/FLNA/RTN4/RAC1/RAC3/HSP90AA1/LAMB2/CDH2/NRP1/UCHL1/TNC/ALCAM/RAB10/CTNNA1/VCL	20
BP	GO:0048259	regulation of receptor-mediated endocytosis	9/297	115/18614	9.52343e-05	0.00130534	0.00092437	TF/SDCBP/CLU/ANXA2/CD63/SERPINE1/RAC1/ITGAV/ARF1	9
BP	GO:0010594	regulation of endothelial cell migration	13/297	232/18614	9.54017e-05	0.00130534	0.00092437	SPARC/THBS1/DCN/HSPB1/TGFB1/SRPX2/RAC1/ANXA1/NRP1/CCBE1/EPHA2/RRAS/PDCD6	13
BP	GO:0070482	response to oxygen levels	16/297	333/18614	9.58417e-05	0.0013069	0.000925475	COL1A1/ANGPTL4/THBS1/MMP2/PLOD1/ENO1/PLOD2/STC2/PGK1/SLC7A5/PDGFRB/ITGA2/HSP90B1/P4HB/SLC2A1/HYOU1	16
BP	GO:0051972	regulation of telomerase activity	6/297	47/18614	9.71818e-05	0.00132068	0.000935234	HSP90AB1/HSP90AA1/TCP1/CCT2/CTNNB1/CCT4	6
BP	GO:0006735	NADH regeneration	4/297	16/18614	9.93555e-05	0.00133663	0.000946527	PKM/ENO1/PGK1/TPI1	4
BP	GO:0061621	canonical glycolysis	4/297	16/18614	9.93555e-05	0.00133663	0.000946527	PKM/ENO1/PGK1/TPI1	4
BP	GO:0061718	glucose catabolic process to pyruvate	4/297	16/18614	9.93555e-05	0.00133663	0.000946527	PKM/ENO1/PGK1/TPI1	4
BP	GO:0034502	protein localization to chromosome	9/297	116/18614	0.000101824	0.00136109	0.000963844	TCP1/CCT3/CCT6A/CCT8/CCT2/CCT5/CCT4/CCT7/VCP	9
BP	GO:0031032	actomyosin structure organization	12/297	202/18614	0.000101852	0.00136109	0.000963844	ACTG1/ITGB1/PFN1/PDCD6IP/RAC1/PDGFRB/WDR1/NRP1/S100A10/MYH9/EPB41L2/FLNC	12
BP	GO:0030901	midbrain development	8/297	91/18614	0.000103221	0.0013748	0.000973555	ACTB/HSPA5/BASP1/YWHAE/YWHAQ/CTNNB1/G6PD/GNB4	8
BP	GO:0060560	developmental growth involved in morphogenesis	13/297	234/18614	0.000103998	0.00137992	0.000977181	FN1/ITGB1/APP/HSP90AB1/RTN4/HSP90AA1/LAMB2/NRP1/PTK7/ALCAM/CSF1/CTNNB1/VCL	13
BP	GO:0007264	small GTPase mediated signal transduction	20/297	483/18614	0.000104294	0.00137992	0.000977181	COL1A2/NUCB1/SDCBP/ITGB1/CFL1/NUCB2/COL3A1/RAC1/RAC3/GNB1/PDGFRB/GDI2/ITGA3/NRP1/ITGAV/PARK7/CDH13/CSF1/YWHAQ/KPNB1	20
BP	GO:0051216	cartilage development	12/297	203/18614	0.000106736	0.00140758	0.000996772	TGFBI/BGN/COL1A1/TIMP1/TGFB1/CD44/SERPINH1/ANXA6/COL3A1/SLC39A14/CTNNB1/BMP1	12
BP	GO:0060348	bone development	13/297	235/18614	0.000108542	0.0014267	0.00101031	BGN/COL1A1/FBN1/ANXA2/SERPINH1/ANXA6/XYLT1/COL3A1/FLNA/PDGFC/TMEM119/GNAS/ENG	13
BP	GO:0051054	positive regulation of DNA metabolic process	15/297	303/18614	0.000113756	0.00149035	0.00105538	ACTB/TGFB1/HSP90AB1/HSP90AA1/PDGFRB/TCP1/CCT3/CCT6A/RPS3/CCT8/CCT2/CTNNB1/CCT5/CCT4/CCT7	15
BP	GO:0001819	positive regulation of cytokine production	20/297	489/18614	0.000123122	0.00160781	0.00113856	CD81/GAPDH/THBS1/SPTBN1/CLU/HSPB1/TGFB1/APP/SERPINE1/ATP6AP2/HSP90AA1/ANXA1/SLC7A5/PARK7/RFTN1/RPS3/HLA-A/CCBE1/HSPA1B/HSPA1A	20
BP	GO:0048675	axon extension	9/297	119/18614	0.000123927	0.00161307	0.00114228	FN1/ITGB1/HSP90AB1/RTN4/HSP90AA1/LAMB2/NRP1/ALCAM/VCL	9
BP	GO:0043627	response to estrogen	7/297	70/18614	0.000124501	0.00161529	0.00114386	MMP2/HAPLN3/HSP90AA1/IGFBP2/PDGFRB/TNFRSF11B/CTNNA1	7
BP	GO:0051099	positive regulation of binding	11/297	176/18614	0.000126242	0.00163259	0.00115611	ANXA2/TGFB1/APP/PLAUR/ITGA2/RAN/NRP1/S100A10/PARK7/LRP1/CTNNB1	11
BP	GO:0045198	establishment of epithelial cell apical/basal polarity	4/297	17/18614	0.0001283	0.00165387	0.00117118	MSN/PTK7/FAT1/LAMA1	4
BP	GO:0032355	response to estradiol	9/297	120/18614	0.000132132	0.00169239	0.00119846	COL1A1/MMP2/TGFB1/NQO1/ANXA1/IGFBP2/PDGFRB/ITGA2/CTNNB1	9
BP	GO:0043200	response to amino acid	9/297	120/18614	0.000132132	0.00169239	0.00119846	COL6A1/COL1A1/COL1A2/MMP2/NQO1/COL3A1/COL5A2/PDGFC/SLC7A5	9
BP	GO:0002064	epithelial cell development	12/297	210/18614	0.000146907	0.00187564	0.00132822	VIM/MSN/MYADM/LAMB2/CDH2/CLIC4/FAT1/EPHA2/FASN/PLOD3/EZR/VCL	12
BP	GO:0045807	positive regulation of endocytosis	8/297	96/18614	0.000150367	0.00191372	0.00135519	TF/CLU/ANXA2/CD63/SERPINE1/ITGA2/LRP1/CD151	8
BP	GO:0030099	myeloid cell differentiation	18/297	421/18614	0.000155724	0.00197563	0.00139903	CD81/FBN1/TF/ANXA2/TGFB1/APP/FLNA/INHBA/TNFRSF11B/WDR1/CSF1/CTNNB1/MYH9/EPHA2/FASN/HSPA1B/HSPA1A/G6PD	18
BP	GO:0007162	negative regulation of cell adhesion	15/297	312/18614	0.000156879	0.00197776	0.00140054	TGFBI/COL1A1/SERPINE2/SPOCK1/THBS1/MMP2/FBLN1/CD9/TGFB1/SERPINE1/PRNP/ANXA1/MYADM/ADAM10/CDH13	15
BP	GO:0060326	cell chemotaxis	15/297	312/18614	0.000156879	0.00197776	0.00140054	THBS1/MMP2/HSPB1/PPIA/SERPINE1/BSG/RAC1/RAC2/ANXA1/ADAM10/PDGFRB/NRP1/SCG2/CSF1/EPHA2	15
BP	GO:0061298	retina vasculature development in camera-type eye	4/297	18/18614	0.000162892	0.00203438	0.00144063	PDGFRB/NRP1/CLIC4/LAMA1	4
BP	GO:0061620	glycolytic process through glucose-6-phosphate	4/297	18/18614	0.000162892	0.00203438	0.00144063	PKM/ENO1/PGK1/TPI1	4
BP	GO:1903729	regulation of plasma membrane organization	4/297	18/18614	0.000162892	0.00203438	0.00144063	ANXA2/S100A10/AHNAK/MYH9	4
BP	GO:0045197	establishment or maintenance of epithelial cell apical/basal polarity	6/297	52/18614	0.000172362	0.00213932	0.00151495	MSN/PDCD6IP/WDR1/PTK7/FAT1/LAMA1	6
BP	GO:0089718	amino acid import across plasma membrane	6/297	52/18614	0.000172362	0.00213932	0.00151495	SLC1A5/ITGB1/SLC3A2/SLC7A5/SLC1A4/SLC38A2	6
BP	GO:0034620	cellular response to unfolded protein	8/297	98/18614	0.00017362	0.00214828	0.00152129	HSPA8/STC2/HSPA5/DNAJB9/HSPA1B/HSPA1A/VCP/OS9	8
BP	GO:0040013	negative regulation of locomotion	18/297	427/18614	0.000185368	0.00228659	0.00161923	THY1/THBS1/TIMP1/FBLN1/DCN/TGFB1/EMILIN1/SERPINE1/COL3A1/IGFBP3/RAC1/NRP1/CLIC4/LRP1/ENG/RRAS/CTNNA1/VCL	18
BP	GO:0140694	non-membrane-bounded organelle assembly	17/297	390/18614	0.000188505	0.00231106	0.00163656	ACTG1/ITGB1/TUBB/MSN/FLNA/PDGFRB/WDR1/RPSA/FSCN1/RPLP0/RPLP0P6/RPS3/FLNC/HSPA1B/HSPA1A/KPNB1/EZR	17
BP	GO:2000146	negative regulation of cell motility	17/297	390/18614	0.000188505	0.00231106	0.00163656	THY1/THBS1/TIMP1/FBLN1/DCN/TGFB1/EMILIN1/SERPINE1/COL3A1/IGFBP3/RAC1/CLIC4/LRP1/ENG/RRAS/CTNNA1/VCL	17
BP	GO:0030010	establishment of cell polarity	10/297	155/18614	0.000196998	0.0024005	0.0016999	ITGB1/HSP90AB1/MSN/HSP90AA1/FSCN1/PTK7/MYH9/FAT1/RAB10/LAMA1	10
BP	GO:0090316	positive regulation of intracellular protein transport	10/297	155/18614	0.000196998	0.0024005	0.0016999	CD81/TGFB1/STOM/PRNP/FLNA/RAC2/HSP90AA1/RAN/YWHAE/MYO1C	10
BP	GO:0014902	myotube differentiation	9/297	127/18614	0.000203259	0.00245295	0.00173704	CD81/CD9/ITGB1/PTGFRN/TMEM119/EHD1/ADAM12/MYH9/EHD2	9
BP	GO:0035303	regulation of dephosphorylation	9/297	127/18614	0.000203259	0.00245295	0.00173704	TGFB1/PPIA/GNAI2/HSP90AB1/PDGFRB/ITGA2/HSP90B1/YWHAE/YWHAB	9
BP	GO:0032328	alanine transport	4/297	19/18614	0.00020375	0.00245295	0.00173704	SLC3A2/SLC7A5/SLC1A4/SLC38A2	4
BP	GO:0061615	glycolytic process through fructose-6-phosphate	4/297	19/18614	0.00020375	0.00245295	0.00173704	PKM/ENO1/PGK1/TPI1	4
BP	GO:0051896	regulation of protein kinase B signaling	11/297	186/18614	0.000205071	0.00246146	0.00174307	THBS1/ITGB1/TGFB1/HSP90AB1/RTN4/HSP90AA1/PARK7/EPHA2/ENG/RRAS/PDCD6	11
BP	GO:0060485	mesenchyme development	15/297	320/18614	0.000206485	0.00247104	0.00174985	FN1/COL1A1/SDCBP/TGFB1/ANXA6/FLNA/RTN4/BASP1/PDGFRB/CDH2/NRP1/PTK7/CTNNB1/ENG/PDCD6	15
BP	GO:1903036	positive regulation of response to wounding	7/297	76/18614	0.000209313	0.00249742	0.00176853	ACTG1/THBS1/ITGB1/EMILIN1/SERPINE1/FLNA/ANXA1	7
BP	GO:1902743	regulation of lamellipodium organization	6/297	54/18614	0.000212907	0.00253278	0.00179357	CD44/RAC1/RAC2/HSP90AA1/FSCN1/EPHA2	6
BP	GO:0032200	telomere organization	11/297	187/18614	0.000214855	0.00254839	0.00180462	HSP90AB1/HSP90AA1/TCP1/CCT3/CCT6A/CCT8/CCT2/CTNNB1/CCT5/CCT4/CCT7	11
BP	GO:0019693	ribose phosphate metabolic process	19/297	473/18614	0.000228193	0.0026986	0.00191099	GAPDH/PKM/TGFB1/HSPA8/APP/ENO1/NT5E/PGK1/ALDOA/LDHA/RAN/TPI1/PGAM1/ACLY/EPHA2/HSPA1B/HSPA1A/VCP/G6PD	19
BP	GO:0030316	osteoclast differentiation	8/297	102/18614	0.000229031	0.00270054	0.00191237	CD81/FBN1/TF/ANXA2/TNFRSF11B/CSF1/CTNNB1/EPHA2	8
BP	GO:0007266	Rho protein signal transduction	9/297	130/18614	0.000242245	0.00284797	0.00201677	COL1A2/ITGB1/CFL1/COL3A1/RAC1/PDGFRB/ITGA3/NRP1/CDH13	9
BP	GO:0061045	negative regulation of wound healing	7/297	78/18614	0.000246183	0.00288244	0.00204118	SERPINE2/KRT1/THBS1/ANXA2/CD9/SERPINE1/PLAUR	7
BP	GO:0031099	regeneration	11/297	190/18614	0.000246614	0.00288244	0.00204118	CD81/THY1/MMP2/CD9/PTGFRN/FLNA/ANXA1/LAMB2/SLC7A5/TNC/CTNNA1	11
BP	GO:0044794	positive regulation by host of viral process	4/297	20/18614	0.000251503	0.00291409	0.0020636	EEF1A1/HSPA8/STOM/CFL1	4
BP	GO:0046931	pore complex assembly	4/297	20/18614	0.000251503	0.00291409	0.0020636	RTN4/ADAM10/CCT3/CCT8	4
BP	GO:0055093	response to hyperoxia	4/297	20/18614	0.000251503	0.00291409	0.0020636	COL1A1/MMP2/SLC7A5/PDGFRB	4
BP	GO:1905039	carboxylic acid transmembrane transport	10/297	160/18614	0.000254797	0.00294375	0.0020846	SLC1A5/THBS1/ITGB1/SLC3A2/SLC7A5/SLC1A4/SLC2A1/SLC16A1/SLC38A2/SLC16A3	10
BP	GO:0051017	actin filament bundle assembly	10/297	161/18614	0.000267914	0.00306876	0.00217312	ACTG1/PFN1/FLNA/RAC1/MARCKS/HSP90B1/NRP1/S100A10/FSCN1/EZR	10
BP	GO:0051147	regulation of muscle cell differentiation	10/297	161/18614	0.000267914	0.00306876	0.00217312	LAMC1/LAMB1/NID1/TGFB1/TMEM119/LAMB2/LAMA2/ENG/G6PD/LAMA1	10
BP	GO:1903825	organic acid transmembrane transport	10/297	161/18614	0.000267914	0.00306876	0.00217312	SLC1A5/THBS1/ITGB1/SLC3A2/SLC7A5/SLC1A4/SLC2A1/SLC16A1/SLC38A2/SLC16A3	10
BP	GO:0007566	embryo implantation	6/297	57/18614	0.000287421	0.00328135	0.00232367	MMP2/TIMP1/FBLN1/IGFBP7/STC2/BSG	6
BP	GO:0001895	retina homeostasis	7/297	80/18614	0.000288111	0.00328135	0.00232367	ACTG1/ACTB/KRT1/TF/HSPB1/PRDX1/SLC2A1	7
BP	GO:0009150	purine ribonucleotide metabolic process	18/297	445/18614	0.000305943	0.00347458	0.0024605	GAPDH/PKM/TGFB1/HSPA8/APP/ENO1/NT5E/PGK1/ALDOA/LDHA/RAN/TPI1/PGAM1/ACLY/EPHA2/HSPA1B/HSPA1A/VCP	18
BP	GO:0007265	Ras protein signal transduction	15/297	333/18614	0.000316111	0.00356243	0.00252271	COL1A2/SDCBP/ITGB1/CFL1/COL3A1/RAC1/RAC3/GNB1/PDGFRB/ITGA3/NRP1/PARK7/CDH13/CSF1/KPNB1	15
BP	GO:0006956	complement activation	6/297	58/18614	0.000316344	0.00356243	0.00252271	KRT1/CD59/CLU/C1S/C1R/SVEP1	6
BP	GO:0099024	plasma membrane invagination	6/297	58/18614	0.000316344	0.00356243	0.00252271	THBS1/RAC1/RAC3/ITGA2/ARF1/MYH9	6
BP	GO:0051084	'de novo' post-translational protein folding	5/297	38/18614	0.000325971	0.0036526	0.00258656	HSPA8/HSPA5/CCT2/HSPA1B/HSPA1A	5
BP	GO:0061572	actin filament bundle organization	10/297	165/18614	0.000326174	0.0036526	0.00258656	ACTG1/PFN1/FLNA/RAC1/MARCKS/HSP90B1/NRP1/S100A10/FSCN1/EZR	10
BP	GO:0043254	regulation of protein-containing complex assembly	17/297	409/18614	0.000328164	0.00366465	0.0025951	SPTBN1/CLU/TGFB1/HSPA8/PFN1/MSN/HSPA5/RAC1/HSP90AA1/MYADM/FSCN1/PARK7/RPS3/HSPA1B/HSPA1A/VCP/SPTAN1	17
BP	GO:0001101	response to acid chemical	9/297	136/18614	0.000338945	0.00377453	0.00267291	COL6A1/COL1A1/COL1A2/MMP2/NQO1/COL3A1/COL5A2/PDGFC/SLC7A5	9
BP	GO:0031102	neuron projection regeneration	6/297	59/18614	0.0003475	0.00383844	0.00271817	THY1/MMP2/FLNA/LAMB2/TNC/CTNNA1	6
BP	GO:0033619	membrane protein proteolysis	6/297	59/18614	0.0003475	0.00383844	0.00271817	TIMP1/TGFB1/TIMP2/ADAM10/MYH9/TIMP3	6
BP	GO:0052548	regulation of endopeptidase activity	15/297	336/18614	0.000347557	0.00383844	0.00271817	GAPDH/SERPINE2/SPOCK1/THBS1/TIMP1/CD44/SERPINH1/TIMP2/SERPINE1/PLAUR/PARK7/RPS3/PDCD6/VCP/TIMP3	15
BP	GO:0007051	spindle organization	11/297	198/18614	0.000351287	0.00386748	0.00273873	TUBB/FLNA/CLTC/RAN/RPS3/MYH9/HSPA1B/HSPA1A/KPNB1/VCP/EZR	11
BP	GO:0098657	import into cell	13/297	265/18614	0.000352115	0.00386748	0.00273873	ACTB/SLC1A5/THBS1/ITGB1/SLC3A2/PRNP/SLC7A5/SLC39A14/SLC1A4/ATP1A1/PARK7/SLC2A1/SLC38A2	13
BP	GO:0048588	developmental cell growth	12/297	231/18614	0.000353382	0.00387078	0.00274107	FN1/ITGB1/APP/HSP90AB1/RTN4/HSP90AA1/LAMB2/NRP1/ALCAM/CTNNB1/G6PD/VCL	12
BP	GO:0008360	regulation of cell shape	9/297	138/18614	0.000377509	0.0041238	0.00292024	FN1/MSN/ALDOA/RAC1/RAC3/ANXA1/WDR1/MYH9/EZR	9
BP	GO:0007009	plasma membrane organization	10/297	170/18614	0.000413524	0.00450494	0.00319014	SPTBN1/CLU/ANXA2/COL5A1/CD9/ANXA6/S100A10/AHNAK/MYH9/EHD2	10
BP	GO:0030866	cortical actin cytoskeleton organization	5/297	40/18614	0.000416351	0.0045059	0.00319083	PDCD6IP/TLN1/EHD2/EPB41L2/EZR	5
BP	GO:0034113	heterotypic cell-cell adhesion	6/297	61/18614	0.000416984	0.0045059	0.00319083	THY1/ITGB1/CD44/ITGA5/MYADM/ITGAV	6
BP	GO:1905517	macrophage migration	6/297	61/18614	0.000416984	0.0045059	0.00319083	CD81/THBS1/MMP2/CD9/EMILIN1/CSF1	6
BP	GO:1902905	positive regulation of supramolecular fiber organization	10/297	171/18614	0.000433141	0.0046679	0.00330555	CLU/APP/PFN1/RAC1/WDR1/NRP1/S100A10/RPS3/HSPA1B/HSPA1A	10
BP	GO:0001765	membrane raft assembly	3/297	10/18614	0.000444071	0.00470859	0.00333435	ANXA2/S100A10/RFTN1	3
BP	GO:0006868	glutamine transport	3/297	10/18614	0.000444071	0.00470859	0.00333435	SLC1A5/SLC1A4/SLC38A2	3
BP	GO:0048251	elastic fiber assembly	3/297	10/18614	0.000444071	0.00470859	0.00333435	EMILIN1/COL3A1/MFAP4	3
BP	GO:0060346	bone trabecula formation	3/297	10/18614	0.000444071	0.00470859	0.00333435	COL1A1/MMP2/FBN2	3
BP	GO:0061299	retina vasculature morphogenesis in camera-type eye	3/297	10/18614	0.000444071	0.00470859	0.00333435	NRP1/CLIC4/LAMA1	3
BP	GO:0001558	regulation of cell growth	17/297	420/18614	0.00044446	0.00470859	0.00333435	FN1/SERPINE2/SPOCK1/SDCBP/TGFB1/ENO1/IGFBP7/IGFBP3/CLSTN1/RTN4/ADAM10/INHBA/NRP1/TNC/HSPA1B/HSPA1A/G6PD	17
BP	GO:0072593	reactive oxygen species metabolic process	12/297	237/18614	0.000445137	0.00470859	0.00333435	THBS1/PXDN/TGFB1/GNAI2/NQO1/GSTP1/RAC1/RAC2/PDGFRB/PRDX1/PARK7/G6PD	12
BP	GO:1990138	neuron projection extension	10/297	172/18614	0.000453525	0.00476852	0.0033768	FN1/ITGB1/HSP90AB1/RTN4/HSP90AA1/LAMB2/NRP1/ALCAM/CTNNB1/VCL	10
BP	GO:0043588	skin development	14/297	308/18614	0.000455055	0.00476852	0.0033768	COL1A1/COL1A2/KRT1/KRT9/COL5A1/COL3A1/COL5A2/ANXA1/INHBA/ITGA2/ITGA3/CLIC4/CTNNB1/EPHA2	14
BP	GO:0022617	extracellular matrix disassembly	6/297	62/18614	0.000455561	0.00476852	0.0033768	LAMC1/MMP2/TGFB1/ADAM10/FSCN1/LRP1	6
BP	GO:0090303	positive regulation of wound healing	6/297	62/18614	0.000455561	0.00476852	0.0033768	ACTG1/THBS1/ITGB1/EMILIN1/SERPINE1/ANXA1	6
BP	GO:1902074	response to salt	16/297	383/18614	0.000462932	0.00483305	0.0034225	ACTG1/COL1A1/THBS1/NT5E/GNAI2/HSPA5/HSP90AA1/IGFBP2/GNB1/ITGA2/HSP90B1/CLIC4/AGRN/ANXA11/PDCD6/G6PD	16
BP	GO:0032956	regulation of actin cytoskeleton organization	15/297	346/18614	0.000472577	0.00492094	0.00348473	ACTG1/SPTBN1/PFN1/FLNA/RAC1/RAC3/MYADM/PDGFRB/WDR1/NRP1/S100A10/FSCN1/LRP1/ARF1/SPTAN1	15
BP	GO:0010959	regulation of metal ion transport	17/297	423/18614	0.000481771	0.00500368	0.00354332	THY1/SERPINE2/TF/ITGB1/STOM/CD63/GNAI2/PRNP/STC2/FLNA/PDGFRB/GNB2/YWHAE/ATP1A1/AHNAK/CTNNB1/G6PD	17
BP	GO:0060393	regulation of pathway-restricted SMAD protein phosphorylation	6/297	63/18614	0.000496863	0.00514709	0.00364488	SDCBP/TGFB1/EMILIN1/INHBA/LRP1/ENG	6
BP	GO:0009259	ribonucleotide metabolic process	18/297	464/18614	0.000502323	0.00519024	0.00367543	GAPDH/PKM/TGFB1/HSPA8/APP/ENO1/NT5E/PGK1/ALDOA/LDHA/RAN/TPI1/PGAM1/ACLY/EPHA2/HSPA1B/HSPA1A/VCP	18
BP	GO:0032970	regulation of actin filament-based process	16/297	387/18614	0.000518148	0.00533998	0.00378147	ACTG1/SPTBN1/PFN1/FLNA/RAC1/RAC3/MYADM/PDGFRB/WDR1/NRP1/S100A10/FSCN1/LRP1/ARF1/MYH9/SPTAN1	16
BP	GO:0006458	'de novo' protein folding	5/297	42/18614	0.000524445	0.00536468	0.00379896	HSPA8/HSPA5/CCT2/HSPA1B/HSPA1A	5
BP	GO:0010591	regulation of lamellipodium assembly	5/297	42/18614	0.000524445	0.00536468	0.00379896	RAC1/RAC2/HSP90AA1/FSCN1/EPHA2	5
BP	GO:0008045	motor neuron axon guidance	4/297	24/18614	0.000524559	0.00536468	0.00379896	RAC1/RAC3/NRP1/ALCAM	4
BP	GO:0010324	membrane invagination	6/297	65/18614	0.000588172	0.00599995	0.00424883	THBS1/RAC1/RAC3/ITGA2/ARF1/MYH9	6
BP	GO:0022604	regulation of cell morphogenesis	12/297	245/18614	0.000598094	0.00607533	0.00430221	FN1/SPARC/CD44/CFL1/MSN/ALDOA/RAC1/RAC3/ANXA1/WDR1/MYH9/EZR	12
BP	GO:0002687	positive regulation of leukocyte migration	9/297	147/18614	0.000598592	0.00607533	0.00430221	THY1/THBS1/APP/SERPINE1/RAC1/RAC2/ADAM10/ITGA2/CSF1	9
BP	GO:0032329	serine transport	3/297	11/18614	0.000603402	0.00607798	0.00430409	SLC1A5/SLC1A4/SLC38A2	3
BP	GO:0035581	sequestering of extracellular ligand from receptor	3/297	11/18614	0.000603402	0.00607798	0.00430409	LTBP1/FBN1/FBN2	3
BP	GO:2001241	positive regulation of extrinsic apoptotic signaling pathway in absence of ligand	3/297	11/18614	0.000603402	0.00607798	0.00430409	SRPX/INHBA/CTNNA1	3
BP	GO:0035967	cellular response to topologically incorrect protein	8/297	118/18614	0.00061372	0.00611956	0.00433353	HSPA8/STC2/HSPA5/DNAJB9/HSPA1B/HSPA1A/VCP/OS9	8
BP	GO:0051702	biological process involved in interaction with symbiont	8/297	118/18614	0.00061372	0.00611956	0.00433353	FN1/PTX3/GAPDH/EEF1A1/HSPA8/STOM/CFL1/FASN	8
BP	GO:0051897	positive regulation of protein kinase B signaling	8/297	118/18614	0.00061372	0.00611956	0.00433353	THBS1/ITGB1/TGFB1/HSP90AB1/RTN4/HSP90AA1/PARK7/ENG	8
BP	GO:0006007	glucose catabolic process	4/297	25/18614	0.000616688	0.00611956	0.00433353	PKM/ENO1/PGK1/TPI1	4
BP	GO:0031579	membrane raft organization	4/297	25/18614	0.000616688	0.00611956	0.00433353	ANXA2/MYADM/S100A10/RFTN1	4
BP	GO:0070841	inclusion body assembly	4/297	25/18614	0.000616688	0.00611956	0.00433353	CLU/HSPA1B/HSPA1A/VCP	4
BP	GO:0098739	import across plasma membrane	11/297	212/18614	0.00062408	0.00617762	0.00437464	SLC1A5/THBS1/ITGB1/SLC3A2/PRNP/SLC7A5/SLC39A14/SLC1A4/ATP1A1/SLC2A1/SLC38A2	11
BP	GO:0042475	odontogenesis of dentin-containing tooth	7/297	91/18614	0.000632634	0.00624687	0.00442368	HTRA1/SERPINE1/BSG/TNFRSF11B/CSF1/CTNNB1/CTNNA1	7
BP	GO:0006509	membrane protein ectodomain proteolysis	5/297	44/18614	0.000652367	0.00639448	0.00452821	TIMP1/TIMP2/ADAM10/MYH9/TIMP3	5
BP	GO:0050856	regulation of T cell receptor signaling pathway	5/297	44/18614	0.000652367	0.00639448	0.00452821	CD81/THY1/PRNP/RPS3/EZR	5
BP	GO:1905521	regulation of macrophage migration	5/297	44/18614	0.000652367	0.00639448	0.00452821	CD81/THBS1/CD9/EMILIN1/CSF1	5
BP	GO:0048771	tissue remodeling	10/297	181/18614	0.000675506	0.00660513	0.00467738	MMP2/TIMP1/TF/TGFB1/FLNA/TMEM119/TNFRSF11B/CTNNB1/EPHA2/RAB7A	10
BP	GO:0038034	signal transduction in absence of ligand	6/297	67/18614	0.000691995	0.00670458	0.0047478	SRPX/INHBA/ITGAV/HSPA1B/HSPA1A/CTNNA1	6
BP	GO:0060389	pathway-restricted SMAD protein phosphorylation	6/297	67/18614	0.000691995	0.00670458	0.0047478	SDCBP/TGFB1/EMILIN1/INHBA/LRP1/ENG	6
BP	GO:0097192	extrinsic apoptotic signaling pathway in absence of ligand	6/297	67/18614	0.000691995	0.00670458	0.0047478	SRPX/INHBA/ITGAV/HSPA1B/HSPA1A/CTNNA1	6
BP	GO:2000377	regulation of reactive oxygen species metabolic process	9/297	150/18614	0.000692366	0.00670458	0.0047478	THBS1/TGFB1/GNAI2/GSTP1/RAC1/RAC2/PDGFRB/PARK7/G6PD	9
BP	GO:0043491	protein kinase B signaling	11/297	215/18614	0.00070111	0.00677289	0.00479618	THBS1/ITGB1/TGFB1/HSP90AB1/RTN4/HSP90AA1/PARK7/EPHA2/ENG/RRAS/PDCD6	11
BP	GO:0001649	osteoblast differentiation	12/297	250/18614	0.000714461	0.00687965	0.00487178	VCAN/COL6A1/COL1A1/CLIC1/FBN2/IGFBP3/TMEM119/CLTC/TNC/CTNNB1/EPHA2/FASN	12
BP	GO:0006929	substrate-dependent cell migration	4/297	26/18614	0.00071973	0.00687965	0.00487178	FN1/SDCBP/ITGA2/NRP1	4
BP	GO:0051894	positive regulation of focal adhesion assembly	4/297	26/18614	0.00071973	0.00687965	0.00487178	THY1/RAC1/NRP1/S100A10	4
BP	GO:1905048	regulation of metallopeptidase activity	4/297	26/18614	0.00071973	0.00687965	0.00487178	TIMP1/TIMP2/LRP1/TIMP3	4
BP	GO:1903035	negative regulation of response to wounding	7/297	93/18614	0.000720742	0.00687965	0.00487178	SERPINE2/KRT1/THBS1/ANXA2/CD9/SERPINE1/PLAUR	7
BP	GO:0016525	negative regulation of angiogenesis	9/297	151/18614	0.000726165	0.00691496	0.00489678	SPARC/THBS1/DCN/THBS2/EMILIN1/SERPINE1/PGK1/CTNNB1/EPHA2	9
BP	GO:0009266	response to temperature stimulus	10/297	183/18614	0.000735379	0.0069861	0.00494716	THBS1/IGFBP7/HSP90AB1/HSP90AA1/DNAJC3/YWHAE/HSPA1B/HSPA1A/PDCD6/VCP	10
BP	GO:0009410	response to xenobiotic stimulus	17/297	440/18614	0.000748398	0.00709297	0.00502284	COL1A1/THBS1/MMP2/PRNP/NQO1/HSPA5/GSTP1/HSP90AA1/IGFBP2/INHBA/ITGA2/ITGA3/TNFRSF11B/UCHL1/ATP1A1/CTNNB1/ENG	17
BP	GO:0048732	gland development	17/297	441/18614	0.0007674	0.00725591	0.00513823	SERPINE2/MMP2/DKK3/TGFB1/PSAP/MSN/RTN4/ANXA1/SLC7A5/ITGA2/NRP1/TNC/CSF1/CTNNB1/EPHA2/FASN/LAMA1	17
BP	GO:0036363	transforming growth factor beta activation	3/297	12/18614	0.000795062	0.00746465	0.00528604	LTBP1/HSP90AB1/ITGAV	3
BP	GO:0043589	skin morphogenesis	3/297	12/18614	0.000795062	0.00746465	0.00528604	COL1A1/COL1A2/ITGA2	3
BP	GO:1902946	protein localization to early endosome	3/297	12/18614	0.000795062	0.00746465	0.00528604	MSN/NRP1/EZR	3
BP	GO:2000181	negative regulation of blood vessel morphogenesis	9/297	153/18614	0.000797805	0.0074729	0.00529188	SPARC/THBS1/DCN/THBS2/EMILIN1/SERPINE1/PGK1/CTNNB1/EPHA2	9
BP	GO:0002455	humoral immune response mediated by circulating immunoglobulin	5/297	46/18614	0.000802319	0.00748023	0.00529707	CD81/CLU/C1S/C1R/SVEP1	5
BP	GO:2001239	regulation of extrinsic apoptotic signaling pathway in absence of ligand	5/297	46/18614	0.000802319	0.00748023	0.00529707	SRPX/INHBA/HSPA1B/HSPA1A/CTNNA1	5
BP	GO:0022612	gland morphogenesis	8/297	123/18614	0.000806971	0.00750614	0.00531543	MMP2/TGFB1/MSN/NRP1/TNC/CSF1/EPHA2/LAMA1	8
BP	GO:0034599	cellular response to oxidative stress	13/297	290/18614	0.000820167	0.00761122	0.00538984	MMP2/HSPB1/PPIA/NQO1/ANXA1/PRDX1/P4HB/PARK7/RPS3/CTNNB1/HSPA1B/HSPA1A/G6PD	13
BP	GO:0021801	cerebral cortex radial glia-guided migration	4/297	27/18614	0.000834377	0.00768445	0.00544169	LAMB1/COL3A1/RTN4/CTNNB1	4
BP	GO:0022030	telencephalon glial cell migration	4/297	27/18614	0.000834377	0.00768445	0.00544169	LAMB1/COL3A1/RTN4/CTNNB1	4
BP	GO:0036296	response to increased oxygen levels	4/297	27/18614	0.000834377	0.00768445	0.00544169	COL1A1/MMP2/SLC7A5/PDGFRB	4
BP	GO:1901343	negative regulation of vasculature development	9/297	154/18614	0.000835725	0.00768445	0.00544169	SPARC/THBS1/DCN/THBS2/EMILIN1/SERPINE1/PGK1/CTNNB1/EPHA2	9
BP	GO:0048762	mesenchymal cell differentiation	12/297	255/18614	0.000849221	0.00777289	0.00550432	FN1/COL1A1/SDCBP/TGFB1/ANXA6/FLNA/RTN4/CDH2/NRP1/CTNNB1/ENG/PDCD6	12
BP	GO:1903320	regulation of protein modification by small protein conjugation or removal	12/297	255/18614	0.000849221	0.00777289	0.00550432	UBB/PPIA/HSP90AB1/HSPA5/HSP90AA1/PARK7/RPS3/CTNNB1/HSPA1B/HSPA1A/PDCD6/VCP	12
BP	GO:0010038	response to metal ion	15/297	367/18614	0.000864438	0.00789415	0.00559019	ACTG1/THBS1/TF/APP/PRNP/NQO1/BSG/HSPA5/IGFBP2/TNFRSF11B/CLIC4/PARK7/ANXA11/PDCD6/G6PD	15
BP	GO:2000379	positive regulation of reactive oxygen species metabolic process	6/297	70/18614	0.000873677	0.00796039	0.0056371	THBS1/TGFB1/GNAI2/GSTP1/PDGFRB/PARK7	6
BP	GO:0001666	response to hypoxia	13/297	293/18614	0.000901329	0.00819372	0.00580233	ANGPTL4/THBS1/MMP2/PLOD1/ENO1/PLOD2/STC2/PGK1/ITGA2/HSP90B1/P4HB/SLC2A1/HYOU1	13
BP	GO:0002040	sprouting angiogenesis	10/297	188/18614	0.000904416	0.00820318	0.00580903	THBS1/PKM/ITGB1/SRPX2/ITGA5/ANXA1/NRP1/CDH13/CCBE1/EPHA2	10
BP	GO:0007584	response to nutrient	9/297	156/18614	0.000915967	0.00827052	0.00585672	POSTN/COL1A1/GNAI2/STC2/NQO1/IGFBP2/ITGA2/TNFRSF11B/SLC16A1	9
BP	GO:0097530	granulocyte migration	9/297	156/18614	0.000915967	0.00827052	0.00585672	THBS1/PPIA/BSG/RAC1/RAC2/ANXA1/WDR1/SCG2/CSF1	9
BP	GO:0021987	cerebral cortex development	8/297	126/18614	0.000944597	0.00850987	0.00602621	LAMB1/COL3A1/RTN4/CDH2/YWHAE/SLC2A1/CTNNB1/SLC38A2	8
BP	GO:0048592	eye morphogenesis	9/297	157/18614	0.000958373	0.00861461	0.00610038	THY1/FBN1/COL5A1/FBN2/COL5A2/MFAP2/CTNNB1/FAT1/EPHA2	9
BP	GO:1900746	regulation of vascular endothelial growth factor signaling pathway	4/297	28/18614	0.000961321	0.00862178	0.00610546	DCN/CD63/CCBE1/MYO1C	4
BP	GO:0030850	prostate gland development	5/297	48/18614	0.000976575	0.00873904	0.00618849	MMP2/PSAP/ANXA1/TNC/CTNNB1	5
BP	GO:0000101	sulfur amino acid transport	3/297	13/18614	0.00102142	0.00899971	0.00637309	SLC3A2/SLC7A5/SLC1A4	3
BP	GO:0034333	adherens junction assembly	3/297	13/18614	0.00102142	0.00899971	0.00637309	ACTB/CTNNB1/VCL	3
BP	GO:0042117	monocyte activation	3/297	13/18614	0.00102142	0.00899971	0.00637309	FN1/ADAM10/CSF1	3
BP	GO:0061430	bone trabecula morphogenesis	3/297	13/18614	0.00102142	0.00899971	0.00637309	COL1A1/MMP2/FBN2	3
BP	GO:0070486	leukocyte aggregation	3/297	13/18614	0.00102142	0.00899971	0.00637309	CD44/MSN/RAC2	3
BP	GO:1900115	extracellular regulation of signal transduction	3/297	13/18614	0.00102142	0.00899971	0.00637309	LTBP1/FBN1/FBN2	3
BP	GO:1900116	extracellular negative regulation of signal transduction	3/297	13/18614	0.00102142	0.00899971	0.00637309	LTBP1/FBN1/FBN2	3
BP	GO:0048661	positive regulation of smooth muscle cell proliferation	7/297	99/18614	0.00104454	0.00918325	0.00650306	THBS1/MMP2/TGFB1/GNAI2/PDGFRB/ITGA2/CDH13	7
BP	GO:0002181	cytoplasmic translation	9/297	159/18614	0.00104797	0.00919321	0.00651011	UBA52/RPS27A/PKM/RPS16/RPSA/RPS18/RPLP0/RPLP0P6/RPS3	9
BP	GO:0030336	negative regulation of cell migration	15/297	375/18614	0.00107325	0.00935619	0.00662552	THY1/THBS1/TIMP1/DCN/TGFB1/EMILIN1/SERPINE1/COL3A1/IGFBP3/RAC1/CLIC4/LRP1/ENG/RRAS/VCL	15
BP	GO:0006911	phagocytosis, engulfment	5/297	49/18614	0.00107355	0.00935619	0.00662552	THBS1/RAC1/RAC3/ITGA2/MYH9	5
BP	GO:0061028	establishment of endothelial barrier	5/297	49/18614	0.00107355	0.00935619	0.00662552	MSN/MYADM/FASN/EZR/VCL	5
BP	GO:0007159	leukocyte cell-cell adhesion	16/297	415/18614	0.00108738	0.00945617	0.00669633	ACTB/CD81/LGALS1/THY1/ITGB1/CD44/NT5E/PRNP/ITGA5/MSN/RAC2/ANXA1/IGFBP2/RPS3/HLA-A/EZR	16
BP	GO:0010592	positive regulation of lamellipodium assembly	4/297	29/18614	0.00110126	0.00949449	0.00672346	RAC1/RAC2/HSP90AA1/FSCN1	4
BP	GO:0010955	negative regulation of protein processing	4/297	29/18614	0.00110126	0.00949449	0.00672346	SERPINE2/THBS1/SERPINE1/PRNP	4
BP	GO:1902175	regulation of oxidative stress-induced intrinsic apoptotic signaling pathway	4/297	29/18614	0.00110126	0.00949449	0.00672346	HSPB1/PPIA/P4HB/PARK7	4
BP	GO:1903318	negative regulation of protein maturation	4/297	29/18614	0.00110126	0.00949449	0.00672346	SERPINE2/THBS1/SERPINE1/PRNP	4
BP	GO:0030512	negative regulation of transforming growth factor beta receptor signaling pathway	7/297	100/18614	0.00110813	0.00953322	0.00675089	LTBP1/FBN1/HTRA1/EMILIN1/FBN2/HSPA5/HSPA1A	7
BP	GO:0043010	camera-type eye development	14/297	338/18614	0.00112378	0.00964718	0.00683159	VIM/THY1/FBN1/FBN2/LAMB2/GNB1/PDGFRB/INHBA/NRP1/CLIC4/CTNNB1/FAT1/EPHA2/LAMA1	14
BP	GO:0048608	reproductive structure development	13/297	301/18614	0.00115135	0.00984168	0.00696932	UBB/PTX3/SERPINE2/MMP2/PSAP/HSPA5/ANXA1/BASP1/PDGFRB/INHBA/TNC/CTNNB1/CTNNA1	13
BP	GO:0097193	intrinsic apoptotic signaling pathway	13/297	301/18614	0.00115135	0.00984168	0.00696932	UBB/CLU/HSPB1/CD44/ENO1/PPIA/PLAUR/P4HB/PARK7/RPS3/HYOU1/EPHA2/HSPA1A	13
CC	GO:0062023	collagen-containing extracellular matrix	86/298	415/19518	1.11962e-73	4.61285e-71	2.63996e-71	FN1/VCAN/POSTN/TGFBI/BGN/COL6A1/COL1A1/COL1A2/COL6A3/ABI3BP/COL6A2/COL12A1/LTBP2/SPARC/HAPLN1/LGALS1/MFGE8/LTBP1/ANGPTL4/LAMC1/SERPINE2/KRT1/LGALS3BP/FBN1/THBS1/PKM/HTRA1/COL7A1/PXDN/LAMB1/MMP2/NID1/TIMP1/FBLN1/DCN/CLU/ANXA2/ANXA2P2/COL5A1/TGFB1/EDIL3/SERPINH1/PRG4/ANXA5/ANXA6/TIMP2/PSAP/THBS2/EMILIN1/SERPINE1/LAMA4/SRPX2/LAMC2/IGFBP7/PCOLCE/FBN2/NID2/COL3A1/SRPX/COL5A2/AEBP1/HSP90AA1/ANXA1/CTSB/…	86
CC	GO:0005925	focal adhesion	76/298	422/19518	7.5701e-60	1.55944e-57	8.92474e-58	ACTG1/ACTB/VIM/CD81/THY1/CD59/SDCBP/CD9/HSPB1/ITGB1/CD44/HSPA8/ANXA5/CFL1/ANXA6/PPIA/PFN1/BSG/ITGA5/MSN/HSPA5/YWHAZ/FLNA/PDCD6IP/RAC1/RAC2/PLAUR/ANXA1/CLTC/ADAM10/PDGFRB/TSPAN9/ITGA2/MARCKS/HSP90B1/RPS16/GDI2/ITGA3/CDH2/GNB2/NRP1/TLN1/RPS18/YWHAE/P4HB/RPLP0/TNC/PTK7/ITGAV/LRP1/CDH13/YWHAG/ALCAM/RPS3/ARF1/AHNAK/CD151/HYOU1/CAP1/YWHAQ/CTNNB1/MYH9/YWHAB/FAT1/RAB10/EPHA2/ENG/EPB41L2/FLNC/HSPA1B/HSPA1…	76
CC	GO:0030055	cell-substrate junction	76/298	432/19518	4.77719e-59	6.56067e-57	3.7547e-57	ACTG1/ACTB/VIM/CD81/THY1/CD59/SDCBP/CD9/HSPB1/ITGB1/CD44/HSPA8/ANXA5/CFL1/ANXA6/PPIA/PFN1/BSG/ITGA5/MSN/HSPA5/YWHAZ/FLNA/PDCD6IP/RAC1/RAC2/PLAUR/ANXA1/CLTC/ADAM10/PDGFRB/TSPAN9/ITGA2/MARCKS/HSP90B1/RPS16/GDI2/ITGA3/CDH2/GNB2/NRP1/TLN1/RPS18/YWHAE/P4HB/RPLP0/TNC/PTK7/ITGAV/LRP1/CDH13/YWHAG/ALCAM/RPS3/ARF1/AHNAK/CD151/HYOU1/CAP1/YWHAQ/CTNNB1/MYH9/YWHAB/FAT1/RAB10/EPHA2/ENG/EPB41L2/FLNC/HSPA1B/HSPA1…	76
CC	GO:0005788	endoplasmic reticulum lumen	53/298	312/19518	5.62487e-40	5.79362e-38	3.31571e-38	FN1/VCAN/COL6A1/COL1A1/COL1A2/COL6A3/COL6A2/COL12A1/LGALS1/MFGE8/LTBP1/LAMC1/FBN1/NUCB1/THBS1/COL7A1/LAMB1/TIMP1/TF/CLU/COL5A1/SERPINH1/FSTL1/APP/IGFBP7/STC2/COL3A1/IGFBP3/HSPA5/COL5A2/PDGFC/QSOX1/PLAUR/LAMB2/ADAM10/EVA1A/HSP90B1/CDH2/DNAJC3/DNAJB9/PRSS23/CRTAP/DNAJB11/P4HB/TNC/GANAB/SCG2/CSF1/TSPAN14/HYOU1/COL15A1/PLOD3/OS9	53
CC	GO:0042470	melanosome	33/298	112/19518	1.6826e-33	1.15539e-31	6.61232e-32	SLC1A5/SDCBP/ANXA2/ANXA2P2/ITGB1/HSPA8/STOM/ANXA6/CD63/SLC3A2/HSP90AB1/BSG/HSPA5/YWHAZ/PDCD6IP/RAC1/HSP90AA1/CTSB/CLTC/HSP90B1/PRDX1/SLC1A4/RAN/YWHAE/P4HB/ATP1A1/GANAB/SLC2A1/YWHAB/CCT4/FASN/ANXA11/RAB7A	33
CC	GO:0048770	pigment granule	33/298	112/19518	1.6826e-33	1.15539e-31	6.61232e-32	SLC1A5/SDCBP/ANXA2/ANXA2P2/ITGB1/HSPA8/STOM/ANXA6/CD63/SLC3A2/HSP90AB1/BSG/HSPA5/YWHAZ/PDCD6IP/RAC1/HSP90AA1/CTSB/CLTC/HSP90B1/PRDX1/SLC1A4/RAN/YWHAE/P4HB/ATP1A1/GANAB/SLC2A1/YWHAB/CCT4/FASN/ANXA11/RAB7A	33
CC	GO:0005604	basement membrane	27/298	84/19518	9.6318e-29	5.669e-27	3.24439e-27	FN1/TGFBI/SPARC/LAMC1/FBN1/COL7A1/PXDN/LAMB1/NID1/TIMP1/FBLN1/ANXA2/ANXA2P2/COL5A1/THBS2/LAMA4/LAMC2/NID2/LAMB2/LAMA2/CCDC80/TNC/CD151/AGRN/COL15A1/LAMA1/TIMP3	27
CC	GO:0034774	secretory granule lumen	42/298	322/19518	6.41681e-27	3.30466e-25	1.89127e-25	FN1/PTX3/SPARC/LGALS3BP/THBS1/PKM/TIMP1/TF/EEF1A1/SDCBP/CLU/ANXA2/TGFB1/HSPA8/APP/PPIA/TIMP2/SERPINE1/SRGN/HSP90AB1/EEF2/TUBB/ALDOA/GSTP1/QSOX1/HSP90AA1/MVP/GDI2/PRDX6/DNAJC3/CCT8/CAP1/CCT2/PGAM1/CTSA/ACLY/VAT1/KPNB1/VCP/SPTAN1/TIMP3/VCL	42
CC	GO:0060205	cytoplasmic vesicle lumen	42/298	325/19518	9.35769e-27	4.28374e-25	2.4516e-25	FN1/PTX3/SPARC/LGALS3BP/THBS1/PKM/TIMP1/TF/EEF1A1/SDCBP/CLU/ANXA2/TGFB1/HSPA8/APP/PPIA/TIMP2/SERPINE1/SRGN/HSP90AB1/EEF2/TUBB/ALDOA/GSTP1/QSOX1/HSP90AA1/MVP/GDI2/PRDX6/DNAJC3/CCT8/CAP1/CCT2/PGAM1/CTSA/ACLY/VAT1/KPNB1/VCP/SPTAN1/TIMP3/VCL	42
CC	GO:0031983	vesicle lumen	42/298	327/19518	1.20063e-26	4.9466e-25	2.83096e-25	FN1/PTX3/SPARC/LGALS3BP/THBS1/PKM/TIMP1/TF/EEF1A1/SDCBP/CLU/ANXA2/TGFB1/HSPA8/APP/PPIA/TIMP2/SERPINE1/SRGN/HSP90AB1/EEF2/TUBB/ALDOA/GSTP1/QSOX1/HSP90AA1/MVP/GDI2/PRDX6/DNAJC3/CCT8/CAP1/CCT2/PGAM1/CTSA/ACLY/VAT1/KPNB1/VCP/SPTAN1/TIMP3/VCL	42
CC	GO:0072562	blood microparticle	23/298	144/19518	3.64412e-17	1.36489e-15	7.81132e-16	FN1/ACTG1/ACTB/ANGPTL4/KRT1/LGALS3BP/TF/SDCBP/CLU/TGFB1/HSPA8/STOM/ANXA5/CLIC1/PFN1/MSN/YWHAZ/C1S/C1R/SLC2A1/ENG/HSPA1B/HSPA1A	23
CC	GO:0098636	protein complex involved in cell adhesion	16/298	57/19518	1.92252e-16	6.60066e-15	3.77759e-15	LGALS1/LAMC1/LAMB1/NID1/ITGB1/EMILIN1/ITGA5/PLAUR/LAMB2/ITGA2/ITGA3/LAMA2/TNC/ITGAV/ITGBL1/LAMA1	16
CC	GO:1904813	ficolin-1-rich granule lumen	21/298	124/19518	2.58893e-16	8.20493e-15	4.69572e-15	KRT1/PKM/EEF1A1/HSPA8/PPIA/TIMP2/HSP90AB1/EEF2/ALDOA/GSTP1/HSP90AA1/MVP/CTSB/CCT8/PGAM1/ACLY/HSPA1B/HSPA1A/KPNB1/VCP/VCL	21
CC	GO:0005775	vacuolar lumen	24/298	176/19518	3.09808e-16	9.11722e-15	5.21783e-15	VCAN/BGN/DCN/SDCBP/ANXA2/HSPA8/PSAP/TUBB/HSP90AA1/CTSB/PDGFRB/ACAN/GDI2/PRDX6/DNAJC3/GPC1/AGRN/CCT8/CAP1/CCT2/CTSA/ACLY/VAT1/VCP	24
CC	GO:0101002	ficolin-1-rich granule	23/298	185/19518	1.01781e-14	2.79557e-13	1.59992e-13	KRT1/PKM/EEF1A1/HSPA8/PPIA/TIMP2/ATP6AP2/HSP90AB1/EEF2/ALDOA/GSTP1/RAC1/HSP90AA1/MVP/CTSB/CCT8/PGAM1/ACLY/HSPA1B/HSPA1A/KPNB1/VCP/VCL	23
CC	GO:0045121	membrane raft	28/298	323/19518	1.26615e-13	3.26033e-12	1.8659e-12	THY1/SDCBP/ANXA2/ITGB1/SERPINH1/STOM/APP/GNAI2/PRNP/BSG/TUBB/PGK1/MYADM/CDH2/S100A10/ATP1A1/PARK7/CDH13/RFTN1/SLC2A1/GPC1/AHNAK/CTNNB1/EHD2/LDHB/MYO1C/CTNNA1/EZR	28
CC	GO:0098857	membrane microdomain	28/298	324/19518	1.36721e-13	3.31348e-12	1.89632e-12	THY1/SDCBP/ANXA2/ITGB1/SERPINH1/STOM/APP/GNAI2/PRNP/BSG/TUBB/PGK1/MYADM/CDH2/S100A10/ATP1A1/PARK7/CDH13/RFTN1/SLC2A1/GPC1/AHNAK/CTNNB1/EHD2/LDHB/MYO1C/CTNNA1/EZR	28
CC	GO:0005832	chaperonin-containing T-complex	8/298	11/19518	4.26456e-13	9.76111e-12	5.58633e-12	TCP1/CCT3/CCT6A/CCT8/CCT2/CCT5/CCT4/CCT7	8
CC	GO:0098637	protein complex involved in cell-matrix adhesion	9/298	17/19518	8.73023e-13	1.89308e-11	1.08342e-11	LAMC1/LAMB1/NID1/EMILIN1/PLAUR/LAMB2/LAMA2/TNC/LAMA1	9
CC	GO:0031252	cell leading edge	30/298	422/19518	2.80675e-12	5.7819e-11	3.30901e-11	ACTB/VIM/THY1/SPTBN1/EEF1A1/ITGB1/CD44/APP/CFL1/ATP6AP2/ITGA5/RAC1/RAC2/RAC3/MYADM/CDH2/TLN1/P4HB/FSCN1/ITGAV/RPS3/ARF1/CTNNB1/MYH9/FAT1/EPHA2/CTNND1/MYO1C/CTNNA1/EZR	30
CC	GO:0101031	chaperone complex	11/298	42/19518	2.45772e-11	4.82182e-10	2.75955e-10	HSPA8/HSP90AB1/TCP1/DNAJB11/CCT3/CCT6A/CCT8/CCT2/CCT5/CCT4/CCT7	11
CC	GO:0042383	sarcolemma	17/298	136/19518	3.04181e-11	5.69649e-10	3.26013e-10	BGN/COL6A1/COL6A3/COL6A2/ANXA2/ITGB1/DES/BSG/ANXA1/CDH2/LAMA2/ATP1A1/SLC2A1/AHNAK/SLC38A2/FLNC/VCL	17
CC	GO:0045178	basal part of cell	23/298	285/19518	8.98958e-11	1.61031e-09	9.21587e-10	CD81/SLC1A5/TF/ANXA2/CD44/SLC3A2/BSG/MSN/HSP90AA1/ANXA1/SLC7A5/ITGA2/SLC39A14/ITGA3/CDH2/ATP1A1/LRP1/SLC2A1/SLC16A1/CTNNB1/SLC16A3/MYO1C/EZR	23
CC	GO:0031091	platelet alpha granule	14/298	91/19518	1.02716e-10	1.76329e-09	1.00914e-09	FN1/SPARC/SERPINE2/THBS1/TIMP1/CLU/CD9/TGFB1/APP/THBS2/SERPINE1/SRGN/ALDOA/QSOX1	14
CC	GO:0009925	basal plasma membrane	22/298	266/19518	1.45816e-10	2.40305e-09	1.37528e-09	CD81/SLC1A5/TF/ANXA2/CD44/SLC3A2/BSG/MSN/HSP90AA1/ANXA1/SLC7A5/SLC39A14/ITGA3/CDH2/ATP1A1/LRP1/SLC2A1/SLC16A1/CTNNB1/SLC16A3/MYO1C/EZR	22
CC	GO:0005766	primary lysosome	17/298	155/19518	2.47275e-10	3.77323e-09	2.15944e-09	SDCBP/ANXA2/STOM/CD63/PSAP/TUBB/GDI2/PRDX6/DNAJC3/CCT8/CAP1/CCT2/CTSA/ACLY/VAT1/ANXA11/VCP	17
CC	GO:0042582	azurophil granule	17/298	155/19518	2.47275e-10	3.77323e-09	2.15944e-09	SDCBP/ANXA2/STOM/CD63/PSAP/TUBB/GDI2/PRDX6/DNAJC3/CCT8/CAP1/CCT2/CTSA/ACLY/VAT1/ANXA11/VCP	17
CC	GO:0005938	cell cortex	23/298	302/19518	2.8463e-10	4.18812e-09	2.39688e-09	ACTB/SPTBN1/EEF1A1/ENO1/LAMC2/PFN1/FLNA/RAC1/RAC3/MYADM/MARCKS/WDR1/CDH2/FSCN1/SLC2A1/CAP1/CTNNB1/MYH9/EPB41L2/CTNND1/MYO1C/SPTAN1/EZR	23
CC	GO:0015629	actin cytoskeleton	29/298	489/19518	5.00347e-10	7.00222e-09	4.0074e-09	ACTG1/ACTB/SPTBN1/EEF1A1/CFL1/FLNA/ALDOA/PDCD6IP/RAC1/RAC2/RAC3/MYL6/ANXA1/MYADM/MARCKS/WDR1/CDH2/CLIC4/FSCN1/SLC2A1/AHNAK/CAP1/MYH9/EPB41L2/MYO1C/SPTAN1/CTNNA1/EZR/VCL	29
CC	GO:0005581	collagen trimer	13/298	85/19518	5.21612e-10	7.00222e-09	4.0074e-09	COL6A1/COL1A1/COL1A2/COL6A3/COL6A2/COL12A1/COL7A1/COL5A1/EMILIN1/COL3A1/COL5A2/COL15A1/CCBE1	13
CC	GO:0005912	adherens junction	18/298	185/19518	5.26866e-10	7.00222e-09	4.0074e-09	ACTB/SDCBP/ANXA2/MSN/ANXA1/ADAM10/CDH2/TLN1/PARK7/CDH13/CTNNB1/MYH9/RAB10/CDH6/CTNND1/CTNNA1/EZR/VCL	18
CC	GO:0030139	endocytic vesicle	24/298	347/19518	8.16688e-10	1.05149e-08	6.0177e-09	ACTG1/VIM/UBA52/RPS27A/UBB/UBC/SPARC/TF/CD9/RAC2/HSP90AA1/CLTC/HSP90B1/ITGAV/LRP1/EHD1/HLA-A/EHD4/HYOU1/EHD2/RAB10/ANXA11/RAB7A/MYO1C	24
CC	GO:0035578	azurophil granule lumen	13/298	91/19518	1.24734e-09	1.55728e-08	8.9124e-09	SDCBP/ANXA2/TUBB/GDI2/PRDX6/DNAJC3/CCT8/CAP1/CCT2/CTSA/ACLY/VAT1/VCP	13
CC	GO:0016323	basolateral plasma membrane	19/298	234/19518	3.67828e-09	4.45721e-08	2.55088e-08	CD81/ANXA2/CD44/SLC3A2/BSG/MSN/HSP90AA1/ANXA1/SLC7A5/SLC39A14/ITGA3/CDH2/ATP1A1/LRP1/SLC2A1/SLC16A1/CTNNB1/SLC16A3/EZR	19
CC	GO:0019898	extrinsic component of membrane	21/298	288/19518	3.78663e-09	4.4574e-08	2.55099e-08	UBB/UBC/SERPINE2/TF/GNAI2/PRNP/RAC1/PLAUR/ANXA1/GNB1/CDH2/GNB2/CDH13/GNAS/CTNNB1/EHD2/CDH6/CTNND1/CTNNA1/GNB4/EZR	21
CC	GO:0031093	platelet alpha granule lumen	11/298	67/19518	5.25856e-09	6.01813e-08	3.4442e-08	FN1/SPARC/THBS1/TIMP1/CLU/TGFB1/APP/SERPINE1/SRGN/ALDOA/QSOX1	11
CC	GO:0045177	apical part of cell	26/298	446/19518	5.88895e-09	6.41927e-08	3.67378e-08	FN1/ACTG1/THY1/TF/CD44/APP/SLC3A2/ATP6AP2/MSN/HSP90AA1/ANXA1/CTSB/IGFBP2/SLC7A5/PDGFRB/SLC39A14/CDH2/CLIC4/ATP1A1/SLC2A1/SLC16A1/GNAS/CTNNB1/FAT1/SLC16A3/EZR	26
CC	GO:0005765	lysosomal membrane	25/298	415/19518	6.0765e-09	6.41927e-08	3.67378e-08	COL6A1/UBA52/EEF1A1/EEF1A2/ANXA2/HSPA8/STOM/ANXA6/CD63/PSAP/SLC3A2/ATP6AP2/ANPEP/CLTC/GNB1/SLC7A5/EVA1A/SLC39A14/GNB2/LRP1/AHNAK/UBA1/CTSA/RAB7A/GNB4	25
CC	GO:0098852	lytic vacuole membrane	25/298	415/19518	6.0765e-09	6.41927e-08	3.67378e-08	COL6A1/UBA52/EEF1A1/EEF1A2/ANXA2/HSPA8/STOM/ANXA6/CD63/PSAP/SLC3A2/ATP6AP2/ANPEP/CLTC/GNB1/SLC7A5/EVA1A/SLC39A14/GNB2/LRP1/AHNAK/UBA1/CTSA/RAB7A/GNB4	25
CC	GO:0019897	extrinsic component of plasma membrane	15/298	147/19518	7.78226e-09	8.01572e-08	4.58744e-08	SERPINE2/TF/GNAI2/RAC1/ANXA1/GNB1/CDH2/GNB2/CDH13/GNAS/CTNNB1/CDH6/CTNND1/CTNNA1/GNB4	15
CC	GO:0009897	external side of plasma membrane	25/298	426/19518	1.02503e-08	1.03003e-07	5.89491e-08	MFGE8/THY1/SERPINE2/CD59/THBS1/TF/CD9/ITGB1/ANXA5/NT5E/ATP6AP2/PRNP/ITGA5/ANPEP/ANXA1/CTSB/SLC7A5/ITGA2/ITGA3/P4HB/ITGAV/CDH13/ALCAM/HLA-A/ENG	25
CC	GO:0005774	vacuolar membrane	26/298	460/19518	1.11141e-08	1.09024e-07	6.2395e-08	COL6A1/UBA52/EEF1A1/EEF1A2/ANXA2/HSPA8/STOM/ANXA6/CD63/PSAP/SLC3A2/ATP6AP2/ANPEP/CLTC/GNB1/SLC7A5/EVA1A/SLC39A14/GNB2/LRP1/AHNAK/YWHAB/UBA1/CTSA/RAB7A/GNB4	26
CC	GO:0030027	lamellipodium	17/298	202/19518	1.45701e-08	1.39602e-07	7.98949e-08	ACTB/ITGB1/CD44/APP/CFL1/RAC1/RAC2/RAC3/CDH2/P4HB/FSCN1/ITGAV/CTNNB1/FAT1/EPHA2/CTNND1/CTNNA1	17
CC	GO:0031253	cell projection membrane	22/298	349/19518	2.28445e-08	2.13907e-07	1.2242e-07	THY1/SPTBN1/EEF1A1/ITGB1/CD44/CFL1/ATP6AP2/ITGA5/MSN/RAC1/HSP90AA1/SLC7A5/ITGA3/TLN1/FSCN1/ITGAV/EHD1/RPS3/CTNNB1/EPHA2/MYO1C/EZR	22
CC	GO:0043202	lysosomal lumen	12/298	98/19518	3.24351e-08	2.96962e-07	1.69952e-07	VCAN/BGN/DCN/HSPA8/PSAP/HSP90AA1/CTSB/PDGFRB/ACAN/GPC1/AGRN/CTSA	12
CC	GO:0030863	cortical cytoskeleton	12/298	104/19518	6.36212e-08	5.69825e-07	3.26113e-07	ACTB/SPTBN1/EEF1A1/MYADM/WDR1/CDH2/SLC2A1/CAP1/MYH9/EPB41L2/SPTAN1/EZR	12
CC	GO:0016324	apical plasma membrane	22/298	381/19518	1.07533e-07	9.42625e-07	5.39469e-07	FN1/THY1/TF/CD44/SLC3A2/ATP6AP2/MSN/HSP90AA1/ANXA1/CTSB/IGFBP2/SLC7A5/PDGFRB/SLC39A14/CDH2/ATP1A1/SLC2A1/SLC16A1/GNAS/FAT1/SLC16A3/EZR	22
CC	GO:0031256	leading edge membrane	15/298	180/19518	1.18858e-07	1.0202e-06	5.83864e-07	THY1/SPTBN1/EEF1A1/ITGB1/CD44/CFL1/ATP6AP2/ITGA5/RAC1/TLN1/ITGAV/RPS3/EPHA2/MYO1C/EZR	15
CC	GO:0030864	cortical actin cytoskeleton	10/298	73/19518	1.57388e-07	1.32334e-06	7.57354e-07	SPTBN1/EEF1A1/MYADM/WDR1/CDH2/SLC2A1/CAP1/MYH9/EPB41L2/SPTAN1	10
CC	GO:0034663	endoplasmic reticulum chaperone complex	5/298	11/19518	3.43824e-07	2.79682e-06	1.60063e-06	HSPA5/HSP90B1/DNAJB11/P4HB/HYOU1	5
CC	GO:0008305	integrin complex	7/298	31/19518	3.46208e-07	2.79682e-06	1.60063e-06	ITGB1/EMILIN1/ITGA5/ITGA2/ITGA3/ITGAV/ITGBL1	7
CC	GO:0032587	ruffle membrane	11/298	101/19518	4.1067e-07	3.25377e-06	1.86215e-06	EEF1A1/ITGB1/CFL1/ITGA5/RAC1/TLN1/ITGAV/RPS3/EPHA2/MYO1C/EZR	11
CC	GO:0098644	complex of collagen trimers	6/298	21/19518	5.38974e-07	4.18976e-06	2.39782e-06	COL1A1/COL1A2/COL7A1/COL5A1/COL3A1/COL5A2	6
CC	GO:0005583	fibrillar collagen trimer	5/298	12/19518	5.82052e-07	4.3601e-06	2.4953e-06	COL1A1/COL1A2/COL5A1/COL3A1/COL5A2	5
CC	GO:0098643	banded collagen fibril	5/298	12/19518	5.82052e-07	4.3601e-06	2.4953e-06	COL1A1/COL1A2/COL5A1/COL3A1/COL5A2	5
CC	GO:0001726	ruffle	14/298	181/19518	7.80919e-07	5.74533e-06	3.28808e-06	EEF1A1/ITGB1/CFL1/ITGA5/RAC1/MYADM/TLN1/FSCN1/ITGAV/RPS3/MYH9/EPHA2/MYO1C/EZR	14
CC	GO:0014704	intercalated disc	8/298	50/19518	8.27217e-07	5.97918e-06	3.42191e-06	ITGB1/DES/SLC31A1/CDH2/SLC2A1/CTNNB1/CTNNA1/VCL	8
CC	GO:0001527	microfibril	5/298	13/19518	9.34025e-07	6.6348e-06	3.79713e-06	LTBP1/FBN1/FBN2/MFAP4/MFAP2	5
CC	GO:0042581	specific granule	13/298	160/19518	1.11473e-06	7.78422e-06	4.45494e-06	PTX3/CD59/STOM/TIMP2/QSOX1/PLAUR/ADAM10/ITGAV/TSPAN14/ANXA11/KPNB1/SPTAN1/VCL	13
CC	GO:0044291	cell-cell contact zone	9/298	72/19518	1.46462e-06	1.00571e-05	5.75572e-06	ITGB1/DES/SLC31A1/CDH2/SLC2A1/AHNAK/CTNNB1/CTNNA1/VCL	9
CC	GO:0031594	neuromuscular junction	9/298	73/19518	1.64845e-06	1.11338e-05	6.37194e-06	SERPINE2/SPOCK1/ITGB1/APP/DES/LAMB2/ITGA3/LAMA2/MYH9	9
CC	GO:0005902	microvillus	10/298	94/19518	1.72717e-06	1.14773e-05	6.56851e-06	TGFB1/CD44/MSN/SLC7A5/CLIC4/FSCN1/ITGAV/CTNNB1/MYO1C/EZR	10
CC	GO:0030667	secretory granule membrane	18/298	319/19518	2.19831e-06	1.43762e-05	8.22758e-06	SPARC/MFGE8/CD59/CD9/CD44/STOM/CD63/PSAP/ATP6AP2/BSG/ANPEP/RAC1/PLAUR/ADAM10/ITGAV/TSPAN14/RAB10/RAB7A	18
CC	GO:0030016	myofibril	15/298	233/19518	3.18034e-06	2.04734e-05	1.1717e-05	ACTG1/MMP2/SPTBN1/HSPB1/ENO1/DES/FLNA/ALDOA/LMAN1/SLC2A1/ARF1/AHNAK/CTNNB1/FLNC/VCL	15
CC	GO:0043292	contractile fiber	15/298	243/19518	5.31337e-06	3.36786e-05	1.92744e-05	ACTG1/MMP2/SPTBN1/HSPB1/ENO1/DES/FLNA/ALDOA/LMAN1/SLC2A1/ARF1/AHNAK/CTNNB1/FLNC/VCL	15
CC	GO:0150034	distal axon	16/298	277/19518	6.03433e-06	3.76688e-05	2.1558e-05	ACTG1/ACTB/THY1/HSPA8/APP/CFL1/HSP90AB1/PRNP/FLNA/RAC3/HSP90AA1/BASP1/ITGA2/ITGA3/FSCN1/CTNND1	16
CC	GO:0016342	catenin complex	6/298	31/19518	6.43113e-06	3.95467e-05	2.26327e-05	CDH2/CDH13/CTNNB1/CDH6/CTNND1/CTNNA1	6
CC	GO:0098858	actin-based cell projection	14/298	225/19518	1.00031e-05	6.06069e-05	3.46856e-05	ITGB1/TGFB1/CD44/APP/MSN/SLC7A5/ITGA3/CLIC4/FSCN1/ITGAV/CTNNB1/FAT1/MYO1C/EZR	14
CC	GO:0097197	tetraspanin-enriched microdomain	4/298	10/19518	1.04025e-05	6.21134e-05	3.55478e-05	CD81/ADAM10/TSPAN9/TSPAN14	4
CC	GO:0098984	neuron to neuron synapse	18/298	382/19518	2.58172e-05	0.000151953	8.69632e-05	SPOCK1/SPTBN1/SDCBP/ITGB1/PRNP/CLSTN1/YWHAZ/RTN4/ADAM10/CDH2/RPS18/ATP1A1/RPLP0/RPS3/ARF1/CTNNB1/SLC16A3/CTNND1	18
CC	GO:0032279	asymmetric synapse	17/298	353/19518	3.29459e-05	0.000190704	0.000109141	SPOCK1/SPTBN1/SDCBP/ITGB1/PRNP/CLSTN1/RTN4/ADAM10/CDH2/RPS18/ATP1A1/RPLP0/RPS3/ARF1/CTNNB1/SLC16A3/CTNND1	17
CC	GO:0005903	brush border	9/298	105/19518	3.33269e-05	0.000190704	0.000109141	ACTB/CLIC1/FLNA/HSP90AA1/MYL6/MYH9/SLC38A2/MYO1C/EZR	9
CC	GO:0022627	cytosolic small ribosomal subunit	6/298	41/19518	3.45488e-05	0.000194988	0.000111592	UBA52/RPS27A/RPS16/RPSA/RPS18/RPS3	6
CC	GO:0005793	endoplasmic reticulum-Golgi intermediate compartment	10/298	132/19518	3.58251e-05	0.000197422	0.000112985	FN1/CD59/NUCB1/COL7A1/SERPINH1/NUCB2/ANPEP/HSPA5/LMAN1/P4HB	10
CC	GO:0005796	Golgi lumen	9/298	106/19518	3.59384e-05	0.000197422	0.000112985	VCAN/BGN/DCN/TGFB1/SDF4/APP/ACAN/GPC1/AGRN	9
CC	GO:0005834	heterotrimeric G-protein complex	5/298	26/19518	4.05609e-05	0.000219883	0.00012584	GNAI2/GNB1/GNB2/GNAS/GNB4	5
CC	GO:0070820	tertiary granule	11/298	164/19518	4.5372e-05	0.00024277	0.000138938	PTX3/CD59/STOM/TIMP2/ATP6AP2/ALDOA/QSOX1/RAC1/ADAM10/TSPAN14/SPTAN1	11
CC	GO:0099572	postsynaptic specialization	17/298	364/19518	4.83378e-05	0.000255323	0.000146122	SPOCK1/SPTBN1/SDCBP/HSPA8/PRNP/CLSTN1/RTN4/ADAM10/CDH2/RPS18/ATP1A1/RPLP0/RPS3/ARF1/CTNNB1/SLC16A3/CTNND1	17
CC	GO:0030666	endocytic vesicle membrane	12/298	196/19518	5.04075e-05	0.000262884	0.00015045	UBA52/RPS27A/UBB/UBC/TF/CD9/RAC2/CLTC/LRP1/HLA-A/RAB10/RAB7A	12
CC	GO:0030426	growth cone	11/298	167/19518	5.35311e-05	0.000275685	0.000157776	THY1/APP/CFL1/HSP90AB1/FLNA/RAC3/HSP90AA1/BASP1/ITGA3/FSCN1/CTNND1	11
CC	GO:0098978	glutamatergic synapse	18/298	410/19518	6.46761e-05	0.00032897	0.000188271	ACTB/SPTBN1/ITGB1/HSPA8/PFN1/ITGA5/CLSTN1/YWHAZ/RTN4/RAC1/RAC3/ADAM10/ITGA3/NRP1/CTNNB1/CDH6/CTNND1/VCP	18
CC	GO:0030427	site of polarized growth	11/298	172/19518	6.99355e-05	0.000351383	0.000201098	THY1/APP/CFL1/HSP90AB1/FLNA/RAC3/HSP90AA1/BASP1/ITGA3/FSCN1/CTNND1	11
CC	GO:0014069	postsynaptic density	16/298	339/19518	7.11533e-05	0.000353195	0.000202135	SPOCK1/SPTBN1/SDCBP/PRNP/CLSTN1/RTN4/ADAM10/CDH2/RPS18/ATP1A1/RPLP0/RPS3/ARF1/CTNNB1/SLC16A3/CTNND1	16
CC	GO:0031528	microvillus membrane	5/298	30/19518	8.35864e-05	0.000409971	0.000234628	MSN/SLC7A5/ITGAV/CTNNB1/EZR	5
CC	GO:0030017	sarcomere	12/298	213/19518	0.000111815	0.000541972	0.000310173	MMP2/SPTBN1/HSPB1/ENO1/DES/FLNA/ALDOA/LMAN1/SLC2A1/ARF1/CTNNB1/FLNC	12
CC	GO:1905360	GTPase complex	5/298	32/19518	0.000115203	0.000551905	0.000315858	GNAI2/GNB1/GNB2/GNAS/GNB4	5
CC	GO:0140534	endoplasmic reticulum protein-containing complex	9/298	126/19518	0.000138209	0.000654506	0.000374577	HSPA5/HSP90B1/DNAJB11/P4HB/GANAB/HLA-A/HYOU1/VCP/OS9	9
CC	GO:0022626	cytosolic ribosome	8/298	100/19518	0.000148342	0.000694511	0.000397472	UBA52/RPS27A/RPS16/RPSA/RPS18/RPLP0/RPLP0P6/RPS3	8
CC	GO:0098562	cytoplasmic side of membrane	11/298	193/19518	0.000194234	0.000899149	0.000514587	EEF1A1/EEF1A2/GNAI2/RAC1/GNB1/GNB2/GNAS/MYH9/G6PD/GNB4/EZR	11
CC	GO:0030175	filopodium	8/298	108/19518	0.000252661	0.00115663	0.000661942	ITGB1/APP/MSN/ITGA3/FSCN1/ITGAV/FAT1/EZR	8
CC	GO:0055037	recycling endosome	11/298	200/19518	0.000264403	0.00119708	0.000685092	TF/ITGB1/APP/RAC1/SLC31A1/RAN/EHD1/HLA-A/EHD4/EHD2/RAB10	11
CC	GO:0031258	lamellipodium membrane	4/298	22/19518	0.000313533	0.00140408	0.000803563	CD44/CFL1/ITGAV/EPHA2	4
CC	GO:0045335	phagocytic vesicle	9/298	141/19518	0.000321911	0.0014261	0.000816164	ACTG1/VIM/RAC2/ITGAV/HLA-A/RAB10/ANXA11/RAB7A/MYO1C	9
CC	GO:0035580	specific granule lumen	6/298	62/19518	0.000361255	0.00158337	0.00090617	PTX3/TIMP2/QSOX1/KPNB1/SPTAN1/VCL	6
CC	GO:0071682	endocytic vesicle lumen	4/298	23/19518	0.000375005	0.00162634	0.00093076	SPARC/HSP90AA1/HSP90B1/HYOU1	4
CC	GO:0016328	lateral plasma membrane	6/298	65/19518	0.000467208	0.0020051	0.00114753	ANXA1/ATP1A1/SLC16A1/CTNNB1/SLC16A3/MYO1C	6
CC	GO:0001772	immunological synapse	5/298	43/19518	0.00048017	0.00203949	0.00116721	CD81/PDCD6IP/ALCAM/MYH9/EZR	5
CC	GO:0016363	nuclear matrix	8/298	127/19518	0.000750191	0.00315387	0.00180497	ACTB/VIM/SPARC/ANXA2/CFL1/BASP1/S100A10/CLIC4	8
CC	GO:0009898	cytoplasmic side of plasma membrane	9/298	159/19518	0.000771177	0.00320934	0.00183672	GNAI2/RAC1/GNB1/GNB2/GNAS/MYH9/G6PD/GNB4/EZR	9
CC	GO:0098862	cluster of actin-based cell projections	9/298	162/19518	0.000880894	0.00362928	0.00207706	ACTB/CLIC1/FLNA/HSP90AA1/MYL6/MYH9/SLC38A2/MYO1C/EZR	9
CC	GO:0001931	uropod	3/298	13/19518	0.000899571	0.00366954	0.00210009	MSN/MYH9/EZR	3
CC	GO:0015935	small ribosomal subunit	6/298	74/19518	0.000934612	0.0037751	0.00216051	UBA52/RPS27A/RPS16/RPSA/RPS18/RPS3	6
CC	GO:0031254	cell trailing edge	3/298	14/19518	0.00113202	0.0045281	0.00259145	MSN/MYH9/EZR	3
CC	GO:0005884	actin filament	7/298	105/19518	0.00114597	0.00453981	0.00259815	ACTG1/RAC1/RAC2/RAC3/ANXA1/MYO1C/EZR	7
CC	GO:0030496	midbody	10/298	203/19518	0.00116547	0.00457309	0.0026172	ANXA2/GNAI2/HSPA5/PDCD6IP/HSP90B1/RAN/CLIC4/SLC2A1/ANXA11/CTNND1	10
CC	GO:0005790	smooth endoplasmic reticulum	4/298	32/19518	0.0013671	0.00531363	0.00304101	APP/HSPA5/DNAJC3/HYOU1	4
CC	GO:0031234	extrinsic component of cytoplasmic side of plasma membrane	6/298	80/19518	0.001405	0.00540991	0.00309612	GNAI2/RAC1/GNB1/GNB2/GNAS/GNB4	6
CC	GO:1904724	tertiary granule lumen	5/298	55/19518	0.0014953	0.00570429	0.00326459	PTX3/TIMP2/ALDOA/QSOX1/SPTAN1	5
CC	GO:0005791	rough endoplasmic reticulum	6/298	82/19518	0.00159625	0.00603353	0.00345301	PKM/APP/PLOD1/PLOD2/UBA1/PLOD3	6
CC	GO:0044853	plasma membrane raft	7/298	114/19518	0.00184501	0.00691039	0.00395485	CDH2/CDH13/SLC2A1/CTNNB1/EHD2/CTNNA1/EZR	7
CC	GO:0034399	nuclear periphery	8/298	147/19518	0.00192093	0.00712994	0.0040805	ACTB/VIM/SPARC/ANXA2/CFL1/BASP1/S100A10/CLIC4	8
CC	GO:0043020	NADPH oxidase complex	3/298	18/19518	0.0024256	0.0088438	0.00506134	RAC1/RAC2/RAC3	3
CC	GO:0043034	costamere	3/298	18/19518	0.0024256	0.0088438	0.00506134	AHNAK/FLNC/VCL	3
CC	GO:0035579	specific granule membrane	6/298	91/19518	0.00271176	0.0098004	0.00560882	CD59/STOM/PLAUR/ADAM10/ITGAV/TSPAN14	6
MF	GO:0005201	extracellular matrix structural constituent	52/297	167/18369	9.18545e-53	4.80399e-50	3.41312e-50	FN1/VCAN/POSTN/TGFBI/BGN/COL6A1/COL1A1/COL1A2/COL6A3/ABI3BP/COL6A2/COL12A1/LTBP2/SPARC/HAPLN1/MFGE8/LTBP1/LAMC1/FBN1/THBS1/COL7A1/PXDN/LAMB1/NID1/FBLN1/DCN/COL5A1/EDIL3/PRG4/THBS2/EMILIN1/LAMA4/SRPX2/LAMC2/IGFBP7/PCOLCE/FBN2/NID2/COL3A1/SRPX/COL5A2/AEBP1/LAMB2/MFAP4/ACAN/MFAP2/LAMA2/TNC/AGRN/COL15A1/MXRA5/LAMA1	52
MF	GO:0045296	cadherin binding	49/297	333/18369	9.41847e-33	2.46293e-30	1.74985e-30	PKM/SPTBN1/ANXA2/ITGB1/HSPA8/ENO1/CLIC1/SLC3A2/PFN1/HSP90AB1/EEF2/BSG/HSPA5/YWHAZ/FLNA/ALDOA/RTN4/ANXA1/LDHA/EEF1G/PRDX1/CDH2/PRDX6/EEF1D/RAN/TAGLN2/TLN1/YWHAE/FSCN1/PLIN3/PARK7/CDH13/EHD1/AHNAK/EHD4/CCT8/CTNNB1/MYH9/YWHAB/RAB10/CDH6/EPHA2/FASN/HSPA1A/CTNND1/SPTAN1/CTNNA1/EZR/VCL	49
MF	GO:0005518	collagen binding	19/297	66/18369	4.52363e-19	7.8862e-17	5.60296e-17	FN1/TGFBI/COL6A1/COL6A2/SPARC/THBS1/NID1/ITGB1/CD44/SERPINH1/PCOLCE/NID2/AEBP1/CTSB/ITGA2/PCOLCE2/ITGA3/CRTAP/CCBE1	19
MF	GO:0140662	ATP-dependent protein folding chaperone	16/297	41/18369	1.0436e-18	1.36451e-16	9.6945e-17	HSPA8/HSP90AB1/HSPA5/HSP90AA1/TCP1/HSP90B1/CCT3/CCT6A/HYOU1/CCT8/CCT2/CCT5/CCT4/HSPA1B/HSPA1A/CCT7	16
MF	GO:0005178	integrin binding	25/297	151/18369	2.26671e-18	2.37098e-16	1.68452e-16	FN1/TGFBI/CD81/MFGE8/THY1/FBN1/THBS1/FBLN1/COL5A1/CD9/ITGB1/EDIL3/PPIA/EMILIN1/ITGA5/COL3A1/ADAM10/ITGA2/ITGA3/TLN1/P4HB/ITGAV/CD151/MYH9/ITGBL1	25
MF	GO:0050840	extracellular matrix binding	16/297	55/18369	2.45808e-16	2.14262e-14	1.52228e-14	TGFBI/BGN/SPARC/LGALS1/THBS1/PXDN/NID1/DCN/ITGB1/SSC5D/ITGA2/ITGA3/RPSA/ITGAV/GPC1/AGRN	16
MF	GO:0044183	protein folding chaperone	17/297	67/18369	3.63542e-16	2.71618e-14	1.92978e-14	HSPB1/HSPA8/HSP90AB1/HSPA5/HSP90AA1/TCP1/HSP90B1/CCT3/CCT6A/HYOU1/CCT8/CCT2/CCT5/CCT4/HSPA1B/HSPA1A/CCT7	17
MF	GO:0051082	unfolded protein binding	21/297	122/18369	5.61665e-16	3.67189e-14	2.60879e-14	CLU/HSPA8/SERPINH1/PPIA/HSP90AB1/HSPA5/HSP90AA1/TCP1/HSP90B1/LMAN1/DNAJB11/CCT3/CCT6A/HYOU1/CCT8/CCT2/CCT5/CCT4/HSPA1B/HSPA1A/CCT7	21
MF	GO:0005539	glycosaminoglycan binding	27/297	232/18369	9.63046e-16	5.59637e-14	3.97609e-14	FN1/VCAN/POSTN/BGN/LTBP2/HAPLN1/SERPINE2/FBN1/THBS1/DCN/HAPLN3/COL5A1/CD44/FSTL1/APP/ANXA6/PPIA/THBS2/LAMC2/PCOLCE/PRNP/PCOLCE2/ACAN/NRP1/CCDC80/AGRN/ENG	27
MF	GO:0019838	growth factor binding	21/297	132/18369	2.94183e-15	1.53858e-13	1.09312e-13	COL6A1/COL1A1/COL1A2/LTBP2/LTBP1/THBS1/HTRA1/PXDN/SDCBP/COL5A1/SRPX2/IGFBP7/COL3A1/IGFBP3/IGFBP2/PDGFRB/NRP1/ITGAV/GPC1/EPHA2/ENG	21
MF	GO:0002020	protease binding	21/297	138/18369	7.40854e-15	3.52242e-13	2.5026e-13	FN1/COL1A1/COL1A2/UBC/TIMP1/ANXA2/ANXA2P2/ITGB1/TIMP2/PSAP/SERPINE1/PRNP/COL3A1/CLTC/ITGA3/ITGAV/PARK7/CCBE1/VCP/OS9/TIMP3	21
MF	GO:0043236	laminin binding	11/297	28/18369	2.76094e-13	1.20331e-11	8.54923e-12	LGALS1/THBS1/PXDN/NID1/ITGB1/SSC5D/ITGA2/ITGA3/RPSA/GPC1/AGRN	11
MF	GO:1901681	sulfur compound binding	24/297	269/18369	1.33674e-11	5.3778e-10	3.8208e-10	FN1/POSTN/LTBP2/SERPINE2/FBN1/THBS1/TF/COL5A1/FSTL1/APP/ANXA6/PPIA/THBS2/LAMC2/PCOLCE/PRNP/GSTP1/ITGA2/PCOLCE2/NRP1/CCDC80/PARK7/LRP1/AGRN	24
MF	GO:0030020	extracellular matrix structural constituent conferring tensile strength	11/297	41/18369	3.37013e-11	1.25898e-09	8.94477e-10	COL6A1/COL1A1/COL1A2/COL6A3/COL6A2/COL12A1/COL7A1/COL5A1/COL3A1/COL5A2/COL15A1	11
MF	GO:0043394	proteoglycan binding	10/297	36/18369	1.8405e-10	6.41721e-09	4.55928e-09	FN1/THBS1/NID1/SDCBP/COL5A1/CTSB/ITGA2/TNC/LRP1/AGRN	10
MF	GO:0031625	ubiquitin protein ligase binding	23/297	301/18369	7.93316e-10	2.59315e-08	1.84237e-08	ACTG1/UBA52/RPS27A/UBB/UBC/CLU/HSPA8/HSP90AB1/TUBB/HSPA5/YWHAZ/RTN4/HSP90AA1/TCP1/PRDX6/YWHAE/UCHL1/TPI1/CCT2/HSPA1B/HSPA1A/VCP/VCL	23
MF	GO:0001968	fibronectin binding	9/297	31/18369	9.87467e-10	3.03791e-08	2.15837e-08	THBS1/MMP2/FBLN1/ITGB1/IGFBP3/SSC5D/ITGA3/CCDC80/ITGAV	9
MF	GO:0044389	ubiquitin-like protein ligase binding	23/297	320/18369	2.5938e-09	7.53643e-08	5.35445e-08	ACTG1/UBA52/RPS27A/UBB/UBC/CLU/HSPA8/HSP90AB1/TUBB/HSPA5/YWHAZ/RTN4/HSP90AA1/TCP1/PRDX6/YWHAE/UCHL1/TPI1/CCT2/HSPA1B/HSPA1A/VCP/VCL	23
MF	GO:0001618	virus receptor activity	12/297	77/18369	3.68231e-09	1.0136e-07	7.20142e-08	CD81/SLC1A5/ITGB1/BSG/ITGA5/ANPEP/ITGA2/RPSA/ITGAV/EPHA2/HSPA1B/HSPA1A	12
MF	GO:0140272	exogenous protein binding	12/297	78/18369	4.28962e-09	1.12174e-07	7.96967e-08	CD81/SLC1A5/ITGB1/BSG/ITGA5/ANPEP/ITGA2/RPSA/ITGAV/EPHA2/HSPA1B/HSPA1A	12
MF	GO:0048407	platelet-derived growth factor binding	6/297	11/18369	7.33277e-09	1.82621e-07	1.29748e-07	COL6A1/COL1A1/COL1A2/COL5A1/COL3A1/PDGFRB	6
MF	GO:0003746	translation elongation factor activity	7/297	19/18369	1.14851e-08	2.73032e-07	1.93983e-07	EEF1A1/EEF1A1P5/EEF1A2/EEF2/EEF1G/EEF1D/EEF1B2	7
MF	GO:0051787	misfolded protein binding	8/297	29/18369	1.35856e-08	3.08925e-07	2.19484e-07	CLU/HSPA8/HSPA5/DNAJC3/DNAJB9/DNAJB11/HSPA1B/HSPA1A	8
MF	GO:0061134	peptidase regulator activity	18/297	230/18369	4.0087e-08	8.73563e-07	6.20646e-07	FN1/COL6A3/GAPDH/SERPINE2/SPOCK1/COL7A1/TIMP1/FBLN1/ANXA2/SERPINH1/APP/TIMP2/SERPINE1/PCOLCE/PRNP/PCOLCE2/VCP/TIMP3	18
MF	GO:0097718	disordered domain specific binding	8/297	36/18369	8.68128e-08	1.81612e-06	1.29031e-06	FN1/GAPDH/HSP90AB1/HSP90AA1/CLTC/CTNNB1/HSPA1A/EZR	8
MF	GO:0008201	heparin binding	15/297	168/18369	9.92563e-08	1.99658e-06	1.41852e-06	FN1/POSTN/LTBP2/SERPINE2/FBN1/THBS1/COL5A1/FSTL1/APP/THBS2/LAMC2/PCOLCE/PCOLCE2/NRP1/CCDC80	15
MF	GO:0023026	MHC class II protein complex binding	7/297	27/18369	1.81143e-07	3.50881e-06	2.49293e-06	CD81/PKM/HSPA8/HSP90AB1/HSP90AA1/YWHAE/ANXA11	7
MF	GO:0003779	actin binding	23/297	434/18369	6.80564e-07	1.2712e-05	9.03154e-06	SPTBN1/ITGB1/CFL1/ANXA6/PFN1/MSN/FLNA/ALDOA/MARCKS/WDR1/TLN1/P4HB/FSCN1/TAGLN/CAP1/MYH9/EPB41L2/FLNC/MYO1C/SPTAN1/CTNNA1/EZR/VCL	23
MF	GO:0097493	structural molecule activity conferring elasticity	5/297	12/18369	7.71097e-07	1.39063e-05	9.88012e-06	LAMC1/FBN1/EMILIN1/FBN2/AHNAK	5
MF	GO:0030021	extracellular matrix structural constituent conferring compression resistance	6/297	22/18369	1.01921e-06	1.77683e-05	1.2624e-05	VCAN/BGN/HAPLN1/DCN/PRG4/ACAN	6
MF	GO:0005525	GTP binding	21/297	382/18369	1.1757e-06	1.98351e-05	1.40924e-05	EEF1A1/EEF1A1P5/EEF1A2/ANXA6/GNAI2/EEF2/TUBB/RAC1/RAC2/RAC3/HSP90AA1/RAN/EHD1/ARF1/ARF3/GNAS/EHD4/EHD2/RAB10/RRAS/RAB7A	21
MF	GO:0023023	MHC protein complex binding	7/297	36/18369	1.50316e-06	2.45674e-05	1.74545e-05	CD81/PKM/HSPA8/HSP90AB1/HSP90AA1/YWHAE/ANXA11	7
MF	GO:0030246	carbohydrate binding	17/297	273/18369	2.38357e-06	3.7776e-05	2.68389e-05	VCAN/PTX3/LGALS1/KRT1/PRG4/PLOD1/CLEC11A/PLOD2/BSG/ALDOA/ACAN/LMAN1/GANAB/ENG/PLOD3/G6PD/OS9	17
MF	GO:0019001	guanyl nucleotide binding	21/297	404/18369	2.85501e-06	4.26619e-05	3.03103e-05	EEF1A1/EEF1A1P5/EEF1A2/ANXA6/GNAI2/EEF2/TUBB/RAC1/RAC2/RAC3/HSP90AA1/RAN/EHD1/ARF1/ARF3/GNAS/EHD4/EHD2/RAB10/RRAS/RAB7A	21
MF	GO:0032561	guanyl ribonucleotide binding	21/297	404/18369	2.85501e-06	4.26619e-05	3.03103e-05	EEF1A1/EEF1A1P5/EEF1A2/ANXA6/GNAI2/EEF2/TUBB/RAC1/RAC2/RAC3/HSP90AA1/RAN/EHD1/ARF1/ARF3/GNAS/EHD4/EHD2/RAB10/RRAS/RAB7A	21
MF	GO:0004866	endopeptidase inhibitor activity	13/297	173/18369	4.96073e-06	7.20684e-05	5.12029e-05	COL6A3/GAPDH/SERPINE2/SPOCK1/COL7A1/TIMP1/ANXA2/SERPINH1/APP/TIMP2/SERPINE1/PRNP/TIMP3	13
MF	GO:0051015	actin filament binding	14/297	202/18369	5.51814e-06	7.79996e-05	5.54168e-05	SPTBN1/CFL1/ANXA6/FLNA/MARCKS/WDR1/TLN1/FSCN1/MYH9/FLNC/MYO1C/SPTAN1/CTNNA1/EZR	14
MF	GO:0004857	enzyme inhibitor activity	19/297	359/18369	6.62108e-06	8.87918e-05	6.30844e-05	COL6A3/GAPDH/ANGPTL4/SERPINE2/SPOCK1/COL7A1/TIMP1/ANXA2/ANXA2P2/SERPINH1/APP/ANXA5/TIMP2/SERPINE1/PRNP/ANXA1/DNAJC3/YWHAB/TIMP3	19
MF	GO:0001786	phosphatidylserine binding	8/297	62/18369	6.73852e-06	8.87918e-05	6.30844e-05	MFGE8/THBS1/ANXA2/ANXA2P2/HSPA8/ANXA5/ANXA6/TLN1	8
MF	GO:0003924	GTPase activity	18/297	327/18369	6.79096e-06	8.87918e-05	6.30844e-05	EEF1A1/EEF1A1P5/EEF1A2/GNAI2/EEF2/TUBB/RAC1/RAC2/RAC3/GNB1/RAN/GNB2/ARF1/ARF3/GNAS/RAB10/RRAS/RAB7A	18
MF	GO:0030414	peptidase inhibitor activity	13/297	180/18369	7.65173e-06	9.76062e-05	6.93469e-05	COL6A3/GAPDH/SERPINE2/SPOCK1/COL7A1/TIMP1/ANXA2/SERPINH1/APP/TIMP2/SERPINE1/PRNP/TIMP3	13
MF	GO:0072341	modified amino acid binding	9/297	85/18369	9.39516e-06	0.000116992	8.31201e-05	MFGE8/THBS1/ANXA2/ANXA2P2/HSPA8/ANXA5/ANXA6/TLN1/FASN	9
MF	GO:0061135	endopeptidase regulator activity	13/297	187/18369	1.15567e-05	0.000140561	9.98653e-05	COL6A3/GAPDH/SERPINE2/SPOCK1/COL7A1/TIMP1/ANXA2/SERPINH1/APP/TIMP2/SERPINE1/PRNP/TIMP3	13
MF	GO:0005200	structural constituent of cytoskeleton	10/297	111/18369	1.28259e-05	0.000151389	0.000107558	ACTG1/ACTB/VIM/KRT9/SPTBN1/TUBB/MSN/TLN1/AGRN/SPTAN1	10
MF	GO:0030023	extracellular matrix constituent conferring elasticity	4/297	10/18369	1.30258e-05	0.000151389	0.000107558	LAMC1/FBN1/EMILIN1/FBN2	4
MF	GO:0046790	virion binding	4/297	11/18369	2.02087e-05	0.000229764	0.000163242	PTX3/ANXA2/ANXA2P2/PPIA	4
MF	GO:0048029	monosaccharide binding	8/297	75/18369	2.80404e-05	0.000312024	0.000221686	PLOD1/PLOD2/BSG/ALDOA/LMAN1/ENG/PLOD3/G6PD	8
MF	GO:0004859	phospholipase inhibitor activity	4/297	12/18369	2.99275e-05	0.000326085	0.000231676	ANXA2/ANXA2P2/ANXA5/ANXA1	4
MF	GO:0005540	hyaluronic acid binding	5/297	24/18369	3.52856e-05	0.00037662	0.000267579	VCAN/HAPLN1/HAPLN3/CD44/ACAN	5
MF	GO:0031386	protein tag	4/297	13/18369	4.26791e-05	0.000446423	0.000317173	UBA52/RPS27A/UBB/UBC	4
MF	GO:0044548	S100 protein binding	4/297	14/18369	5.89915e-05	0.000604952	0.000429804	ANXA2/AHNAK/ANXA11/EZR	4
MF	GO:0048306	calcium-dependent protein binding	7/297	62/18369	6.18475e-05	0.000610306	0.000433608	ANXA2/ANXA6/PDCD6IP/RAC3/ANXA1/ANXA11/PDCD6	7
MF	GO:0098631	cell adhesion mediator activity	7/297	62/18369	6.18475e-05	0.000610306	0.000433608	ANXA2/ITGB1/EMILIN1/ANXA1/ITGA2/RPSA/RAB10	7
MF	GO:0008191	metalloendopeptidase inhibitor activity	4/297	16/18369	0.000104551	0.000994186	0.000706345	SPOCK1/TIMP1/TIMP2/TIMP3	4
MF	GO:0055102	lipase inhibitor activity	4/297	16/18369	0.000104551	0.000994186	0.000706345	ANXA2/ANXA2P2/ANXA5/ANXA1	4
MF	GO:0004867	serine-type endopeptidase inhibitor activity	8/297	92/18369	0.000122074	0.00114009	0.000810005	COL6A3/SERPINE2/SPOCK1/COL7A1/ANXA2/SERPINH1/APP/SERPINE1	8
MF	GO:0016887	ATP hydrolysis activity	17/297	376/18369	0.000142663	0.00130899	0.00093001	HSPA8/HSP90AB1/HSPA5/HSP90AA1/TCP1/HSP90B1/ATP1A1/CCT3/CCT6A/CCT8/CCT2/CCT5/CCT4/HSPA1B/HSPA1A/CCT7/VCP	17
MF	GO:0016504	peptidase activator activity	6/297	50/18369	0.000148433	0.00133846	0.000950943	FN1/FBLN1/APP/PCOLCE/PCOLCE2/VCP	6
MF	GO:0005544	calcium-dependent phospholipid binding	6/297	52/18369	0.000185094	0.00164075	0.00116571	ANXA2/ANXA2P2/ANXA5/ANXA6/ANXA1/ANXA11	6
MF	GO:0005520	insulin-like growth factor binding	4/297	19/18369	0.000214296	0.00186795	0.00132713	IGFBP7/IGFBP3/IGFBP2/ITGAV	4
MF	GO:0051087	chaperone binding	8/297	104/18369	0.00028591	0.00245133	0.00174161	FN1/CLU/HSPA8/PRNP/HSPA5/DNAJC3/DNAJB9/ATP1A1	8
MF	GO:0008135	translation factor activity, RNA binding	7/297	84/18369	0.000421039	0.00355166	0.00252337	EEF1A1/EEF1A1P5/EEF1A2/EEF2/EEF1G/EEF1D/EEF1B2	7
MF	GO:0045294	alpha-catenin binding	3/297	10/18369	0.000461564	0.00380201	0.00270124	CDH2/CTNNB1/VCL	3
MF	GO:0050431	transforming growth factor beta binding	4/297	23/18369	0.000465256	0.00380201	0.00270124	LTBP1/THBS1/ITGAV/ENG	4
MF	GO:0022889	serine transmembrane transporter activity	3/297	11/18369	0.000627072	0.00504552	0.00358472	SLC1A5/SLC1A4/SLC38A2	3
MF	GO:0015175	neutral L-amino acid transmembrane transporter activity	5/297	46/18369	0.000851175	0.00674492	0.0047921	SLC1A5/SLC3A2/SLC7A5/SLC1A4/SLC38A2	5
MF	GO:0003725	double-stranded RNA binding	6/297	70/18369	0.000935248	0.00730052	0.00518684	VIM/SLC3A2/HSP90AB1/MSN/CLTC/RFTN1	6
MF	GO:0015026	coreceptor activity	5/297	48/18369	0.00103569	0.00796565	0.00565941	ITGB1/NRP1/PTK7/ITGAV/ENG	5
MF	GO:0031994	insulin-like growth factor I binding	3/297	13/18369	0.00106115	0.00804323	0.00571452	IGFBP3/IGFBP2/ITGAV	3
MF	GO:0031072	heat shock protein binding	8/297	128/18369	0.00113807	0.00838519	0.00595748	HSPA8/HSP90AB1/HSPA5/DNAJB9/RPS3/HSPA1B/HSPA1A/KPNB1	8
MF	GO:0005080	protein kinase C binding	5/297	49/18369	0.00113833	0.00838519	0.00595748	HSPB1/FLNA/MARCKS/ITGAV/YWHAG	5
MF	GO:0070325	lipoprotein particle receptor binding	4/297	29/18369	0.00115633	0.00839946	0.00596762	CLU/CLTC/HSP90B1/LRP1	4
MF	GO:0044325	transmembrane transporter binding	8/297	129/18369	0.00119666	0.00857333	0.00609115	PRNP/YWHAZ/FLNA/HSP90AA1/S100A10/YWHAE/YWHAQ/CTNNB1	8
MF	GO:0019955	cytokine binding	8/297	130/18369	0.00125763	0.00888839	0.00631499	LTBP1/THBS1/PXDN/ITGB1/NRP1/ITGAV/PARK7/ENG	8
MF	GO:0005161	platelet-derived growth factor receptor binding	3/297	14/18369	0.00133447	0.0093057	0.00661147	ITGA5/PDGFC/PDGFRB	3

## Sheet: GO_gsea
ID	Description	setSize	enrichmentScore	NES	pvalue	p.adjust	qvalue	rank	leading_edge	core_enrichment
GO:0071944	cell periphery	216	0.79826	1.24531	0.000125834	0.00339753	0.00251669	73	tags=31%, list=24%, signal=84%	FN1/VCAN/POSTN/TGFBI/ACTG1/ACTB/BGN/COL6A1/COL1A1/VIM/COL1A2/COL6A3/ABI3BP/CD81/COL6A2/UBA52/RPS27A/UBB/UBC/PTX3/COL12A1/LTBP2/SPARC/HAPLN1/GAPDH/LGALS1/MFGE8/LTBP1/ANGPTL4/LAMC1/THY1/SERPINE2/KRT1/LGALS3BP/CD59/FBN1/SLC1A5/THBS1/PKM/HTRA1/COL7A1/PXDN/LAMB1/MMP2/SPTBN1/NID1/TIMP1/TF/EEF1A1/FBLN1/DCN/SDCBP/CLU/ANXA2/ANXA2P2/COL5A1/CD9/HSPB1/ITGB1/TGFB1/SDF4/CD44/EDIL3/HSPA8/SERPINH1/STOM
GO:0005576	extracellular region	265	0.831094	1.26308	0.00104007	0.0140409	0.0104007	113	tags=42%, list=38%, signal=233%	FN1/VCAN/TGFBI/ACTG1/ACTB/BGN/COL6A1/COL1A1/VIM/COL1A2/COL6A3/ABI3BP/CD81/COL6A2/UBA52/RPS27A/UBB/UBC/PTX3/COL12A1/LTBP2/SPARC/HAPLN1/GAPDH/LGALS1/MFGE8/LTBP1/ANGPTL4/LAMC1/THY1/SERPINE2/KRT1/LGALS3BP/CD59/FBN1/NUCB1/SLC1A5/KRT9/SPOCK1/THBS1/PKM/HTRA1/COL7A1/PXDN/LAMB1/MMP2/SPTBN1/NID1/TIMP1/DKK3/TF/EEF1A1/EEF1A1P5/FBLN1/DCN/SDCBP/CLU/ANXA2/ANXA2P2/HAPLN3/COL5A1/CD9/HSPB1/ITGB1/TGFB1/SDF4/CD44/ED…
GO:0005615	extracellular space	251	0.788637	1.20848	0.00397839	0.0358055	0.0265226	80	tags=30%, list=27%, signal=140%	FN1/VCAN/TGFBI/ACTG1/ACTB/BGN/COL6A1/COL1A1/VIM/COL1A2/COL6A3/ABI3BP/CD81/COL6A2/UBA52/RPS27A/UBB/UBC/PTX3/COL12A1/LTBP2/SPARC/GAPDH/LGALS1/MFGE8/ANGPTL4/LAMC1/THY1/SERPINE2/KRT1/LGALS3BP/CD59/FBN1/NUCB1/SLC1A5/KRT9/SPOCK1/THBS1/PKM/HTRA1/COL7A1/PXDN/LAMB1/MMP2/SPTBN1/NID1/TIMP1/DKK3/TF/EEF1A1/EEF1A1P5/FBLN1/DCN/SDCBP/CLU/ANXA2/ANXA2P2/HAPLN3/COL5A1/CD9/HSPB1/ITGB1/TGFB1/SDF4/CD44/EDIL3/HSPA8/SER…

## Sheet: KEGG_pathway
ID	Description	GeneRatio	BgRatio	pvalue	p.adjust	qvalue	geneID	Count
hsa04510	Focal adhesion	33/193	203/8644	8.63078e-20	2.06276e-17	1.54446e-17	FN1/ACTG1/ACTB/COL6A1/COL1A1/COL1A2/COL6A3/COL6A2/LAMC1/THBS1/LAMB1/ITGB1/THBS2/LAMA4/LAMC2/ITGA5/FLNA/PDGFC/RAC1/RAC2/RAC3/LAMB2/PDGFRB/ITGA2/ITGA3/LAMA2/TLN1/TNC/ITGAV/CTNNB1/FLNC/LAMA1/VCL	33
hsa04512	ECM-receptor interaction	23/193	89/8644	9.21244e-19	1.10089e-16	8.24271e-17	FN1/COL6A1/COL1A1/COL1A2/COL6A3/COL6A2/LAMC1/THBS1/LAMB1/ITGB1/CD44/THBS2/LAMA4/LAMC2/ITGA5/LAMB2/ITGA2/ITGA3/LAMA2/TNC/ITGAV/AGRN/LAMA1	23
hsa04151	PI3K-Akt signaling pathway	37/193	359/8644	2.35508e-15	1.87621e-13	1.40478e-13	FN1/COL6A1/COL1A1/COL1A2/COL6A3/COL6A2/LAMC1/THBS1/LAMB1/ITGB1/THBS2/LAMA4/LAMC2/HSP90AB1/ITGA5/YWHAZ/PDGFC/RAC1/HSP90AA1/LAMB2/GNB1/PDGFRB/ITGA2/HSP90B1/ITGA3/LAMA2/GNB2/YWHAE/TNC/ITGAV/YWHAG/CSF1/YWHAQ/YWHAB/EPHA2/GNB4/LAMA1	37
hsa05205	Proteoglycans in cancer	25/193	205/8644	3.02948e-12	1.81011e-10	1.35529e-10	FN1/ACTG1/ACTB/COL1A1/COL1A2/THBS1/MMP2/DCN/ITGB1/TGFB1/CD44/CD63/ITGA5/MSN/FLNA/RAC1/PLAUR/ITGA2/ITGAV/GPC1/CTNNB1/FLNC/RRAS/EZR/TIMP3	25
hsa05146	Amoebiasis	17/193	102/8644	7.66455e-11	3.66366e-09	2.7431e-09	FN1/COL1A1/COL1A2/LAMC1/LAMB1/HSPB1/TGFB1/LAMA4/LAMC2/COL3A1/LAMB2/PRDX1/LAMA2/GNAS/RAB7A/LAMA1/VCL	17
hsa04974	Protein digestion and absorption	15/193	103/8644	7.2322e-09	2.88083e-07	2.15697e-07	COL6A1/COL1A1/COL1A2/COL6A3/COL6A2/COL12A1/SLC1A5/COL7A1/COL5A1/SLC3A2/COL3A1/COL5A2/ATP1A1/COL15A1/SLC38A2	15
hsa05165	Human papillomavirus infection	26/193	331/8644	1.84464e-08	6.29812e-07	4.71561e-07	FN1/COL6A1/COL1A1/COL1A2/COL6A3/COL6A2/LAMC1/THBS1/PKM/LAMB1/ITGB1/THBS2/LAMA4/LAMC2/ITGA5/LAMB2/PDGFRB/ITGA2/ITGA3/LAMA2/TNC/ITGAV/HLA-A/GNAS/CTNNB1/LAMA1	26
hsa05412	Arrhythmogenic right ventricular cardiomyopathy	13/193	84/8644	3.57181e-08	1.06708e-06	7.98958e-07	ACTG1/ACTB/ITGB1/DES/ITGA5/ITGA2/ITGA3/CDH2/LAMA2/ITGAV/CTNNB1/CTNNA1/LAMA1	13
hsa04810	Regulation of actin cytoskeleton	20/193	229/8644	1.66458e-07	4.42038e-06	3.30969e-06	FN1/ACTG1/ACTB/ITGB1/CFL1/PFN1/ITGA5/MSN/PDGFC/RAC1/RAC2/RAC3/PDGFRB/ITGA2/ITGA3/ITGAV/MYH9/RRAS/EZR/VCL	20
hsa04670	Leukocyte transendothelial migration	14/193	115/8644	2.35528e-07	5.62912e-06	4.21471e-06	ACTG1/ACTB/THY1/MMP2/ITGB1/GNAI2/MSN/RAC1/RAC2/CTNNB1/CTNND1/CTNNA1/EZR/VCL	14
hsa05222	Small cell lung cancer	12/193	92/8644	8.29894e-07	1.80313e-05	1.35007e-05	FN1/LAMC1/LAMB1/ITGB1/LAMA4/LAMC2/LAMB2/ITGA2/ITGA3/LAMA2/ITGAV/LAMA1	12
hsa04015	Rap1 signaling pathway	18/193	210/8644	9.41932e-07	1.8591e-05	1.39197e-05	ACTG1/ACTB/THBS1/ITGB1/GNAI2/PFN1/PDGFC/RAC1/RAC2/RAC3/PDGFRB/TLN1/CSF1/GNAS/CTNNB1/EPHA2/RRAS/CTNND1	18
hsa05145	Toxoplasmosis	13/193	111/8644	1.01122e-06	1.8591e-05	1.39197e-05	LAMC1/LAMB1/ITGB1/TGFB1/HSPA8/LAMA4/GNAI2/LAMC2/LAMB2/LAMA2/HSPA1B/HSPA1A/LAMA1	13
hsa05418	Fluid shear stress and atherosclerosis	14/193	139/8644	2.424e-06	4.13812e-05	3.09835e-05	ACTG1/ACTB/MMP2/HSP90AB1/NQO1/GSTP1/RAC1/RAC2/RAC3/HSP90AA1/HSP90B1/ITGAV/GPC1/CTNNB1	14
hsa05132	Salmonella infection	19/193	249/8644	2.69684e-06	4.21581e-05	3.15652e-05	ACTG1/ACTB/GAPDH/ANXA2/PFN1/HSP90AB1/TUBB/FLNA/RAC1/HSP90AA1/HSP90B1/S100A10/RPS3/ARF1/AHNAK/CTNNB1/FLNC/RRAS/RAB7A	19
hsa05414	Dilated cardiomyopathy	12/193	103/8644	2.8223e-06	4.21581e-05	3.15652e-05	ACTG1/ACTB/ITGB1/TGFB1/DES/ITGA5/ITGA2/ITGA3/LAMA2/ITGAV/GNAS/LAMA1	12
hsa05230	Central carbon metabolism in cancer	10/193	70/8644	3.02157e-06	4.24797e-05	3.1806e-05	SLC1A5/PKM/SLC7A5/LDHA/PDGFRB/SLC2A1/PGAM1/SLC16A3/LDHB/G6PD	10
hsa04141	Protein processing in endoplasmic reticulum	15/193	170/8644	5.53118e-06	7.34417e-05	5.49883e-05	HSPA8/HSP90AB1/HSPA5/HSP90AA1/HSP90B1/LMAN1/DNAJC3/DNAJB11/P4HB/GANAB/HYOU1/HSPA1B/HSPA1A/VCP/OS9	15
hsa05100	Bacterial invasion of epithelial cells	10/193	77/8644	7.29631e-06	9.17799e-05	6.87187e-05	FN1/ACTG1/ACTB/ITGB1/ITGA5/RAC1/CLTC/CTNNB1/CTNNA1/VCL	10
hsa05410	Hypertrophic cardiomyopathy	11/193	97/8644	9.64198e-06	0.000115222	8.62704e-05	ACTG1/ACTB/ITGB1/TGFB1/DES/ITGA5/ITGA2/ITGA3/LAMA2/ITGAV/LAMA1	11
hsa00010	Glycolysis / Gluconeogenesis	9/193	67/8644	1.59919e-05	0.000182003	0.000136272	GAPDH/PKM/ENO1/PGK1/ALDOA/LDHA/TPI1/PGAM1/LDHB	9
hsa05134	Legionellosis	8/193	56/8644	3.02987e-05	0.000329154	0.000246449	EEF1A1/EEF1A2/HSPA8/EEF1G/ARF1/HSPA1B/HSPA1A/VCP	8
hsa04145	Phagosome	13/193	152/8644	3.31122e-05	0.000344079	0.000257624	ACTG1/ACTB/THBS1/ITGB1/THBS2/TUBB/ITGA5/RAC1/C1R/ITGA2/ITGAV/HLA-A/RAB7A	13
hsa05416	Viral myocarditis	8/193	67/8644	0.000112809	0.00112339	0.000841123	ACTG1/ACTB/RAC1/RAC2/RAC3/LAMA2/HLA-A/LAMA1	8
hsa04066	HIF-1 signaling pathway	10/193	109/8644	0.000152792	0.00146069	0.00109367	GAPDH/TIMP1/TF/ENO1/SERPINE1/PGK1/ALDOA/LDHA/SLC2A1/LDHB	10
hsa04520	Adherens junction	9/193	93/8644	0.00021836	0.00200723	0.00150288	ACTG1/ACTB/RAC1/RAC2/RAC3/CTNNB1/CTNND1/CTNNA1/VCL	9
hsa04612	Antigen processing and presentation	8/193	78/8644	0.000328988	0.00291216	0.00218043	HSPA8/HSP90AB1/HSPA5/HSP90AA1/CTSB/HLA-A/HSPA1B/HSPA1A	8
hsa04611	Platelet activation	10/193	124/8644	0.000437989	0.00373855	0.00279918	ACTG1/ACTB/COL1A1/COL1A2/ITGB1/GNAI2/COL3A1/ITGA2/TLN1/GNAS	10
hsa04926	Relaxin signaling pathway	10/193	129/8644	0.000599494	0.00494066	0.00369924	COL1A1/COL1A2/MMP2/TGFB1/GNAI2/COL3A1/GNB1/GNB2/GNAS/GNB4	10
hsa04148	Efferocytosis	11/193	156/8644	0.000718505	0.00572409	0.00428582	MFGE8/THBS1/TGFB1/BSG/RAC1/ADAM10/ITGAV/LRP1/SLC2A1/SLC16A1/RAB7A	11
hsa04390	Hippo signaling pathway	11/193	157/8644	0.000757852	0.0058428	0.0043747	ACTG1/ACTB/TGFB1/SERPINE1/YWHAZ/YWHAE/YWHAG/YWHAQ/CTNNB1/YWHAB/CTNNA1	11
hsa04915	Estrogen signaling pathway	10/193	137/8644	0.000958471	0.00715858	0.00535987	KRT9/MMP2/HSPA8/GNAI2/HSP90AB1/HSP90AA1/HSP90B1/GNAS/HSPA1B/HSPA1A	10
hsa05131	Shigellosis	14/193	247/8644	0.00124459	0.00901384	0.00674896	ACTG1/ACTB/UBA52/RPS27A/UBB/UBC/ITGB1/CD44/PFN1/ITGA5/RAC1/TLN1/ARF1/VCL	14
hsa01230	Biosynthesis of amino acids	7/193	75/8644	0.00136598	0.00960204	0.00718937	GAPDH/PKM/ENO1/PGK1/ALDOA/TPI1/PGAM1	7
hsa04640	Hematopoietic cell lineage	8/193	99/8644	0.00161349	0.0110178	0.00824943	CD59/CD9/CD44/ITGA5/ANPEP/ITGA2/ITGA3/CSF1	8
hsa04933	AGE-RAGE signaling pathway in diabetic complications	8/193	100/8644	0.00172095	0.0114252	0.00855445	FN1/COL1A1/COL1A2/MMP2/TGFB1/SERPINE1/COL3A1/RAC1	8
hsa04010	MAPK signaling pathway	15/193	301/8644	0.00298361	0.0189387	0.01418	HSPB1/TGFB1/HSPA8/FLNA/PDGFC/RAC1/RAC2/RAC3/PDGFRB/CSF1/EPHA2/FLNC/HSPA1B/HSPA1A/RRAS	15
hsa04610	Complement and coagulation cascades	7/193	86/8644	0.00301117	0.0189387	0.01418	SERPINE2/CD59/CLU/SERPINE1/PLAUR/C1S/C1R	7
hsa04144	Endocytosis	13/193	250/8644	0.00391278	0.0239783	0.0179534	HSPA8/PDCD6IP/CLTC/EHD1/ARF1/ARF3/HLA-A/EHD4/EHD2/RAB10/HSPA1B/HSPA1A/RAB7A	13
hsa01200	Carbon metabolism	8/193	115/8644	0.00412187	0.0246282	0.01844	GAPDH/PKM/ENO1/PGK1/ALDOA/TPI1/PGAM1/G6PD	8
hsa05130	Pathogenic Escherichia coli infection	11/193	198/8644	0.00476031	0.0277492	0.0207767	ACTG1/ACTB/GAPDH/ITGB1/TUBB/RAC1/RPS3/ARF1/MYH9/MYO1C/EZR	11
hsa05144	Malaria	5/193	50/8644	0.00494443	0.0281361	0.0210665	CD81/THBS1/TGFB1/THBS2/LRP1	5
hsa05215	Prostate cancer	7/193	97/8644	0.00586636	0.032606	0.0244132	HSP90AB1/GSTP1/PDGFC/HSP90AA1/PDGFRB/HSP90B1/CTNNB1	7
hsa04971	Gastric acid secretion	6/193	76/8644	0.00686384	0.0364546	0.0272948	ACTG1/ACTB/GNAI2/ATP1A1/GNAS/EZR	6
hsa05133	Pertussis	6/193	76/8644	0.00686384	0.0364546	0.0272948	ITGB1/CFL1/GNAI2/ITGA5/C1S/C1R	6
hsa04137	Mitophagy - animal	7/193	103/8644	0.00809458	0.0420566	0.0314892	UBA52/RPS27A/UBB/UBC/RRAS/RAB7A/VCP	7

## Sheet: KEGG_module
ID	Description	GeneRatio	BgRatio	pvalue	p.adjust	qvalue	geneID	Count
M00002	Glycolysis, core module involving three-carbon compounds	6/12	13/851	2.93093e-09	2.05165e-08	9.25558e-09	GAPDH/PKM/ENO1/PGK1/TPI1/PGAM1	6
M00001	Glycolysis (Embden-Meyerhof pathway), glucose => pyruvate	7/12	26/851	7.53742e-09	2.6381e-08	1.19012e-08	GAPDH/PKM/ENO1/PGK1/ALDOA/TPI1/PGAM1	7
M00003	Gluconeogenesis, oxaloacetate => fructose-6P	6/12	18/851	3.07464e-08	7.17417e-08	3.23647e-08	GAPDH/ENO1/PGK1/ALDOA/TPI1/PGAM1	6
M00165	Reductive pentose phosphate cycle (Calvin cycle)	4/12	15/851	2.86379e-05	5.01164e-05	2.26089e-05	GAPDH/PGK1/ALDOA/TPI1	4
M00004	Pentose phosphate pathway (Pentose phosphate cycle)	1/12	12/851	0.15763	0.183902	0.0829634	G6PD	1
M00959	Guanine ribonucleotide degradation, GMP => Urate	1/12	12/851	0.15763	0.183902	0.0829634	NT5E	1
M00958	Adenine ribonucleotide degradation, AMP => Urate	1/12	16/851	0.204882	0.204882	0.0924279	NT5E	1

## Sheet: WikiPathways
ID	Description	GeneRatio	BgRatio	pvalue	p.adjust	qvalue	geneID	Count
WP306	Focal adhesion	32/242	199/8389	1.03084e-15	3.94812e-13	3.11423e-13	FN1/ACTG1/ACTB/COL1A1/COL1A2/COL6A2/LAMC1/THBS1/LAMB1/ITGB1/THBS2/LAMA4/LAMC2/ITGA5/FLNA/COL5A2/PDGFC/RAC1/RAC2/RAC3/LAMB2/PDGFRB/ITGA2/ITGA3/LAMA2/TLN1/TNC/ITGAV/CTNNB1/FLNC/LAMA1/VCL	32
WP3888	VEGFA VEGFR2 signaling	44/242	433/8389	1.08275e-13	2.07347e-11	1.63553e-11	FN1/ACTG1/GAPDH/HTRA1/MMP2/SDCBP/HSPB1/ITGB1/CFL1/CLIC1/IGFBP7/PFN1/BSG/IGFBP3/PGK1/ALDOA/RAC1/HSP90AA1/PLAUR/ANXA1/CLTC/ADAM10/LDHA/LMAN1/PRDX6/DNAJB9/YWHAE/P4HB/FSCN1/ITGAV/GPC1/HYOU1/CTNNB1/MYH9/EPHA2/ENG/HSPA1A/CTNND1/CCT7/PLOD3/MYO1C/CTNNA1/EZR/VCL	44
WP3932	Focal adhesion PI3K Akt mTOR signaling pathway	34/242	302/8389	5.51986e-12	7.04702e-10	5.5586e-10	FN1/COL1A1/COL1A2/COL6A2/LAMC1/THBS1/LAMB1/COL5A1/ITGB1/THBS2/LAMA4/LAMC2/HSP90AB1/ITGA5/COL3A1/COL5A2/PDGFC/HSP90AA1/LAMB2/GNB1/PDGFRB/ITGA2/HSP90B1/ITGA3/LAMA2/GNB2/TNC/ITGAV/SLC2A1/CSF1/RAB10/EPHA2/GNB4/LAMA1	34
WP2911	miRNA targets in ECM and membrane receptors	13/242	38/8389	1.98353e-11	1.89923e-09	1.49809e-09	FN1/COL6A1/COL1A2/COL6A3/COL6A2/LAMC1/THBS1/COL5A1/THBS2/LAMA4/COL3A1/COL5A2/LAMB2	13
WP2572	Primary focal segmental glomerulosclerosis FSGS	16/242	72/8389	1.36833e-10	1.04814e-08	8.26758e-09	VIM/ITGB1/TGFB1/PLAUR/LAMB2/ITGA3/CDH2/TLN1/ITGAV/CD151/AGRN/YWHAQ/CTNNB1/MYH9/FAT1/VCL	16
WP4629	Aerobic glycolysis	8/242	12/8389	1.91636e-10	1.22328e-08	9.64904e-09	GAPDH/PKM/ENO1/PGK1/ALDOA/LDHA/TPI1/SLC2A1	8
WP4290	Metabolic reprogramming in colon cancer	12/242	42/8389	1.29951e-09	7.11016e-08	5.6084e-08	GAPDH/SLC1A5/PKM/ENO1/PGK1/LDHA/SLC2A1/PGAM1/ACLY/SLC16A3/FASN/G6PD	12
WP4172	PI3K Akt signaling pathway	32/242	341/8389	2.73219e-09	1.30804e-07	1.03176e-07	FN1/COL6A1/COL1A1/COL1A2/COL6A3/COL6A2/LAMC1/THBS1/LAMB1/ITGB1/THBS2/LAMA4/LAMC2/HSP90AB1/ITGA5/PDGFC/RAC1/HSP90AA1/LAMB2/GNB1/PDGFRB/ITGA2/HSP90B1/ITGA3/LAMA2/GNB2/TNC/ITGAV/CSF1/EPHA2/GNB4/LAMA1	32
WP1946	Cori cycle	8/242	17/8389	8.3015e-09	3.53275e-07	2.78658e-07	GAPDH/PGK1/ALDOA/LDHA/TPI1/SLC2A1/PGAM1/G6PD	8
WP4018	Clear cell renal cell carcinoma pathways	15/242	85/8389	1.53804e-08	5.8907e-07	4.6465e-07	GAPDH/PKM/TGFB1/ENO1/PLOD2/PGK1/ALDOA/LDHA/PDGFRB/TPI1/CDH13/SLC2A1/ACLY/LDHB/FASN	15
WP453	Inflammatory response pathway	9/242	30/8389	1.00515e-07	3.49976e-06	2.76057e-06	FN1/COL1A1/COL1A2/LAMC1/THBS1/LAMB1/LAMC2/COL3A1/LAMB2	9
WP4949	16p11 2 proximal deletion syndrome	13/242	76/8389	2.10864e-07	6.53406e-06	5.15398e-06	MSN/IGFBP3/ALDOA/MVP/TCP1/CCT3/CCT6A/CCT8/CCT2/CCT5/CCT4/CCT7/EZR	13
WP5049	Glycolysis in senescence	6/242	11/8389	2.21783e-07	6.53406e-06	5.15398e-06	GAPDH/PKM/ENO1/PGK1/LDHA/G6PD	6
WP4786	Type I collagen synthesis in the context of osteogenesis imperfecta	9/242	33/8389	2.51188e-07	6.87178e-06	5.42037e-06	COL1A1/COL1A2/SERPINH1/PLOD1/PLOD2/TNFRSF11B/CRTAP/P4HB/BMP1	9
WP3668	Hypothesized pathways in pathogenesis of cardiovascular disease	8/242	25/8389	3.02243e-07	7.71727e-06	6.08728e-06	POSTN/LTBP2/LTBP1/FBN1/SERPINE1/FBN2/FLNA/ENG	8
WP534	Glycolysis and gluconeogenesis	10/242	45/8389	4.35142e-07	1.04162e-05	8.21616e-06	GAPDH/PKM/ENO1/PGK1/ALDOA/LDHA/TPI1/SLC2A1/PGAM1/LDHB	10
WP5087	Pleural mesothelioma	32/242	439/8389	1.03215e-06	2.32538e-05	1.83423e-05	FN1/ACTG1/ACTB/SPARC/LAMC1/LAMB1/MMP2/ITGB1/TGFB1/CD44/LAMA4/LAMC2/SLC3A2/PDGFC/LAMB2/SLC7A5/PDGFRB/ITGA2/ITGA3/CDH2/LAMA2/PRSS23/ITGAV/CDH13/SLC2A1/CSF1/CTNNB1/YWHAB/CDH6/EPHA2/CTNNA1/LAMA1	32
WP2118	Arrhythmogenic right ventricular cardiomyopathy	12/242	75/8389	1.31895e-06	2.65873e-05	2.09717e-05	ACTG1/ACTB/ITGB1/DES/ITGA5/ITGA2/ITGA3/CDH2/LAMA2/ITGAV/CTNNB1/CTNNA1	12
WP5055	Burn wound healing	12/242	75/8389	1.31895e-06	2.65873e-05	2.09717e-05	COL1A1/COL1A2/LGALS1/FBN1/MMP2/TIMP1/DCN/SERPINH1/PDGFRB/INHBA/TNC/TAGLN	12
WP4217	Ebola virus infection in host	15/242	129/8389	4.12369e-06	7.89687e-05	6.22894e-05	ACTG1/ACTB/MFGE8/ITGB1/ITGA5/FLNA/RAC1/CTSB/CLTC/ITGA2/ITGA3/ITGAV/HLA-A/FLNC/RAB7A	15
WP3967	miR 509 3p alteration of YAP1 ECM axis	6/242	18/8389	7.51541e-06	0.000137067	0.000108116	FN1/COL1A1/SPARC/COL5A1/THBS2/COL3A1	6
WP3614	Photodynamic therapy induced HIF 1 survival signaling	8/242	38/8389	9.87431e-06	0.000171903	0.000135595	PKM/SERPINE1/IGFBP3/PGK1/IGFBP2/LDHA/SLC2A1/SLC16A1	8
WP4658	Small cell lung cancer	12/242	96/8389	1.8445e-05	0.00030715	0.000242276	FN1/LAMC1/LAMB1/ITGB1/LAMA4/LAMC2/LAMB2/ITGA2/ITGA3/LAMA2/ITGAV/LAMA1	12
WP5314	Lactate shuttle in glial cells	5/242	13/8389	2.04134e-05	0.000325763	0.000256958	LDHA/SLC2A1/SLC16A1/SLC16A3/LDHB	5
WP5220	Metabolic reprogramming in pancreatic cancer	8/242	42/8389	2.15689e-05	0.000330436	0.000260644	SLC1A5/PKM/SLC7A5/LDHA/SLC2A1/SLC16A1/ACLY/FASN	8
WP5348	11p11 2 copy number variation syndrome	9/242	56/8389	2.76455e-05	0.000392704	0.00030976	LGALS3BP/TIMP1/SDCBP/ITGB1/CD63/IGSF8/ITGA3/CD82/CD151	9
WP5312	Metabolic pathways of fibroblasts	7/242	32/8389	2.76841e-05	0.000392704	0.00030976	SLC1A5/SERPINH1/PLOD1/LDHA/SLC2A1/SLC16A1/BMP1	7
WP244	Alpha 6 beta 4 signaling pathway	7/242	33/8389	3.42824e-05	0.000468934	0.000369889	LAMC1/LAMB1/LAMC2/RAC1/LAMB2/LAMA2/LAMA1	7
WP4541	Hippo Merlin signaling dysregulation	13/242	121/8389	4.27846e-05	0.000565052	0.000445705	ITGB1/CD44/ITGA5/PDGFRB/ITGA2/ITGA3/CDH2/ITGAV/CDH13/CTNNB1/CDH6/EPHA2/CTNNA1	13
WP5355	Metabolic Epileptic Disorders	11/242	92/8389	6.26683e-05	0.000800066	0.000631081	GAPDH/SLC1A5/PKM/ENO1/PGK1/ALDOA/LDHA/TPI1/SLC2A1/PGAM1/LDHB	11
WP2806	Complement system	11/242	95/8389	8.43617e-05	0.00104227	0.000822132	PTX3/LAMC1/CD59/THBS1/LAMB1/DCN/GNAI2/PRNP/PLAUR/C1S/ITGA2	11
WP3859	TGF beta signaling in thyroid cells for epithelial mesenchymal transition	5/242	17/8389	8.92718e-05	0.00106847	0.000842796	FN1/VIM/CDH2/TNC/CDH6	5
WP5353	A network map of Macrophage stimulating protein MSP signaling	10/242	82/8389	0.000114376	0.00132745	0.00104708	FN1/VIM/HSPB1/ITGB1/TGFB1/LDHA/PDGFRB/CDH2/SLC2A1/CTNNB1	10
WP3670	Interactions between LOXL4 and oxidative stress pathway	5/242	18/8389	0.000120717	0.00134785	0.00106317	FN1/TGFB1/ANXA5/IGFBP7/NQO1	5
WP2864	Apoptosis related network due to altered Notch3 in ovarian cancer	8/242	53/8389	0.000123172	0.00134785	0.00106317	VIM/THBS1/HSPB1/APP/ANXA5/NQO1/HSPA5/CTNNA1	8
WP2272	Pathogenic Escherichia coli infection	8/242	55/8389	0.000161001	0.00171288	0.00135109	ACTG1/ACTB/ITGB1/TUBB/YWHAZ/YWHAQ/CTNNB1/EZR	8
WP4816	TGF beta receptor signaling in skeletal dysplasias	8/242	59/8389	0.000265503	0.00266273	0.00210033	LTBP1/FBN1/THBS1/TGFB1/SERPINE1/INHBA/CTNNB1/ENG	8
WP5376	17p13 3 YWHAE copy number variation	5/242	21/8389	0.00026708	0.00266273	0.00210033	YWHAZ/YWHAE/YWHAG/YWHAQ/YWHAB	5
WP5300	TROP2 regulatory signaling	7/242	45/8389	0.00027114	0.00266273	0.00210033	FN1/VIM/ITGB1/ITGA5/RAC1/TLN1/CTNNB1	7
WP5382	TGF Smad signaling pathway	4/242	12/8389	0.000278588	0.00266748	0.00210407	POSTN/SPARC/SERPINE1/YWHAG	4
WP51	Regulation of actin cytoskeleton	13/242	151/8389	0.000405898	0.00379168	0.00299083	FN1/ACTG1/ACTB/CFL1/PFN1/MSN/RAC1/RAC2/RAC3/PDGFRB/RRAS/EZR/VCL	13
WP322	Osteoblast signaling	4/242	14/8389	0.000538262	0.00490843	0.00387171	COL1A1/PDGFRB/TNFRSF11B/ITGAV	4
WP289	Myometrial relaxation and contraction pathways	13/242	156/8389	0.000555387	0.00494682	0.00390198	ACTG1/ACTB/IGFBP3/YWHAZ/IGFBP2/GNB1/GNB2/YWHAE/YWHAG/GNAS/YWHAQ/YWHAB/GNB4	13
WP185	Integrin mediated cell adhesion	10/242	102/8389	0.00068819	0.00599038	0.00472513	ITGB1/ITGA5/RAC1/RAC2/RAC3/ITGA2/ITGA3/TLN1/ITGAV/VCL	10
WP2882	Nuclear receptors meta pathway	20/242	314/8389	0.000725523	0.00617501	0.00487076	MFGE8/ANGPTL4/TGFB1/STOM/SRPX2/SRGN/HSP90AB1/NQO1/GSTP1/HSP90AA1/SLC7A5/SLC39A14/PRDX1/PRDX6/PLTP/SLC2A1/EPHA2/FASN/HSPA1A/G6PD	20
WP2884	NRF2 pathway	12/242	141/8389	0.000748305	0.00623045	0.0049145	TGFB1/HSP90AB1/NQO1/GSTP1/HSP90AA1/SLC39A14/PRDX1/PRDX6/SLC2A1/EPHA2/HSPA1A/G6PD	12
WP3613	Photodynamic therapy induced unfolded protein response	5/242	27/8389	0.000919891	0.00749613	0.00591285	HSPA5/HSP90B1/DNAJC3/DNAJB9/DNAJB11	5
WP560	TGF beta receptor signaling	7/242	55/8389	0.00094922	0.00757399	0.00597426	LTBP1/THBS1/TGFB1/SERPINE1/INHBA/CTNNB1/ENG	7
WP558	Complement and coagulation cascades	7/242	58/8389	0.00130711	0.0102168	0.00805888	CLU/SERPINE1/PLAUR/C1S/CLTC/C1R/LMAN1	7
WP5236	Markers of kidney cell lineage	7/242	59/8389	0.00144733	0.0110865	0.0087449	DCN/TGFB1/NT5E/DES/PDGFRB/TNC/CTNNB1	7
WP129	Matrix metalloproteinases	5/242	30/8389	0.00151332	0.0113647	0.00896434	MMP2/TIMP1/TIMP2/BSG/TIMP3	5
WP5115	Network map of SARS CoV 2 signaling pathway	15/242	218/8389	0.00156854	0.0115529	0.00911276	FN1/ACTG1/ACTB/LGALS3BP/COL7A1/TF/HSPA8/SERPINE1/IGFBP3/RAC1/CTSB/C1S/C1R/ITGA3/RRAS	15
WP98	Prostaglandin synthesis and regulation	6/242	45/8389	0.00171789	0.0124142	0.00979213	ANXA2/ANXA5/ANXA6/PTGFRN/ANXA1/S100A10	6
WP4540	Hippo signaling regulation pathways	9/242	98/8389	0.002009	0.014249	0.0112394	GNAI2/RAC1/PDGFRB/CDH2/CDH13/GNAS/CTNNB1/CDH6/EPHA2	9
WP4534	Mechanoregulation and pathology of YAP TAZ via Hippo and non Hippo mechanisms	6/242	47/8389	0.00215866	0.0150321	0.0118571	ACTG1/ACTB/ITGB1/YWHAQ/CTNNB1/CTNNA1	6
WP107	Translation factors	6/242	50/8389	0.00297324	0.0203348	0.0160399	EEF1A1/EEF1A2/EEF2/EEF1G/EEF1D/EEF1B2	6
WP5158	Urotensin II mediated signaling pathway	7/242	69/8389	0.00358844	0.0241118	0.0190191	FN1/COL1A1/MMP2/TGFB1/COL3A1/FSCN1/CTNNB1	7
WP2290	RalA downstream regulated genes	3/242	12/8389	0.0043004	0.0283975	0.0223996	RAC1/RAC2/RAC3	3
WP536	Calcium regulation in cardiac cells	11/242	152/8389	0.0044327	0.028775	0.0226973	ANXA6/GNAI2/YWHAZ/GNB1/GNB2/YWHAE/YWHAG/GNAS/YWHAQ/YWHAB/GNB4	11
WP366	TGF beta signaling pathway	10/242	133/8389	0.00501523	0.0320139	0.0252521	FN1/COL1A2/THBS1/SPTBN1/ITGB1/TGFB1/APP/RAC1/ITGA2/TNC	10
WP2355	Corticotropin releasing hormone signaling pathway	8/242	93/8389	0.00526989	0.033088	0.0260994	KRT1/TGFB1/GNAI2/HSP90AA1/GNB1/GNB2/GNAS/CTNNB1	8
WP2814	Mammary gland development pathway Puberty Stage 2 of 4	3/242	13/8389	0.00547252	0.0338061	0.0266658	FN1/VIM/TIMP1	3
WP5216	Warburg effect modulated by deubiquitinating enzymes and their substrates	4/242	26/8389	0.00612639	0.0372446	0.029378	PGK1/LDHA/SLC2A1/PGAM1	4
WP706	Sudden infant death syndrome SIDS susceptibility pathways	11/242	160/8389	0.00649755	0.0388837	0.030671	GAPDH/SPTBN1/TF/YWHAZ/ALDOA/HSP90B1/YWHAE/YWHAG/YWHAQ/CTNNB1/YWHAB	11
WP2643	Nanoparticle mediated activation of receptor signaling	4/242	28/8389	0.00802154	0.0465493	0.0367174	FN1/COL1A1/ITGB1/TLN1	4
WP5036	Angiotensin II receptor type 1 pathway	4/242	28/8389	0.00802154	0.0465493	0.0367174	COL1A1/COL1A2/TGFB1/RRAS	4
WP4823	Genes controlling nephrogenesis	5/242	44/8389	0.00831718	0.0475445	0.0375024	ITGB1/LAMB2/PDGFRB/ITGA3/CTNNB1	5

## Sheet: WikiPathways_gsea
ID	Description	setSize	enrichmentScore	NES	pvalue	p.adjust	qvalue	rank	leading_edge	core_enrichment
WP51	Regulation of actin cytoskeleton	13	0.946737	1.50546	0.000704157	0.0204206	0.0148244	6	tags=23%, list=2%, signal=24%	2335/71/60

## Sheet: Reactome
ID	Description	GeneRatio	BgRatio	pvalue	p.adjust	qvalue	geneID	Count
R-HSA-1474244	Extracellular matrix organization	66/258	300/10955	1.86644e-46	1.69099e-43	8.54633e-44	FN1/VCAN/BGN/COL6A1/COL1A1/COL1A2/COL6A3/COL6A2/COL12A1/LTBP2/SPARC/HAPLN1/LTBP1/LAMC1/FBN1/THBS1/HTRA1/COL7A1/PXDN/LAMB1/MMP2/NID1/TIMP1/FBLN1/DCN/COL5A1/ITGB1/TGFB1/CD44/SERPINH1/APP/PLOD1/TIMP2/EMILIN1/SERPINE1/LAMA4/LAMC2/PCOLCE/FBN2/NID2/PLOD2/BSG/ITGA5/COL3A1/COL5A2/CTSB/LAMB2/ADAM10/MFAP4/ITGA2/PCOLCE2/ACAN/ITGA3/MFAP2/LAMA2/CRTAP/P4HB/TNC/ITGAV/ADAM12/CD151/AGRN/COL15A1/PLOD3/BMP1/LAMA1	66
R-HSA-3000178	ECM proteoglycans	29/258	76/10955	3.90866e-28	1.77062e-25	8.94878e-26	FN1/VCAN/BGN/COL6A1/COL1A1/COL1A2/COL6A3/COL6A2/SPARC/HAPLN1/LAMC1/LAMB1/DCN/COL5A1/ITGB1/TGFB1/APP/SERPINE1/LAMA4/COL3A1/COL5A2/LAMB2/ITGA2/ACAN/LAMA2/TNC/ITGAV/AGRN/LAMA1	29
R-HSA-381426	Regulation of Insulin-like Growth Factor (IGF) transport and uptake by Insulin-like Growth Factor Binding Proteins (IGFBPs)	30/258	125/10955	2.5597e-22	7.73028e-20	3.9069e-20	FN1/VCAN/LGALS1/MFGE8/LTBP1/LAMC1/FBN1/NUCB1/LAMB1/MMP2/TIMP1/TF/FSTL1/APP/IGFBP7/STC2/IGFBP3/QSOX1/IGFBP2/LAMB2/ADAM10/EVA1A/HSP90B1/CDH2/DNAJC3/PRSS23/P4HB/TNC/SCG2/CSF1	30
R-HSA-8957275	Post-translational protein phosphorylation	28/258	108/10955	6.90382e-22	1.56372e-19	7.90306e-20	FN1/VCAN/LGALS1/MFGE8/LTBP1/LAMC1/FBN1/NUCB1/LAMB1/TIMP1/TF/FSTL1/APP/IGFBP7/STC2/IGFBP3/QSOX1/LAMB2/ADAM10/EVA1A/HSP90B1/CDH2/DNAJC3/PRSS23/P4HB/TNC/SCG2/CSF1	28
R-HSA-1474228	Degradation of the extracellular matrix	29/258	140/10955	1.09727e-19	1.92664e-17	9.73731e-18	FN1/COL6A1/COL1A1/COL1A2/COL6A3/COL6A2/COL12A1/LAMC1/FBN1/HTRA1/COL7A1/LAMB1/MMP2/NID1/TIMP1/DCN/COL5A1/CD44/TIMP2/LAMC2/FBN2/BSG/COL3A1/COL5A2/CTSB/ADAM10/ACAN/COL15A1/BMP1	29
R-HSA-114608	Platelet degranulation	28/258	129/10955	1.27592e-19	1.92664e-17	9.73731e-18	FN1/SPARC/LGALS3BP/THBS1/TIMP1/TF/CLU/CD9/TGFB1/APP/ANXA5/CFL1/CD63/PPIA/PSAP/SERPINE1/SRGN/PFN1/HSPA5/FLNA/ALDOA/QSOX1/WDR1/TAGLN2/TLN1/CAP1/TIMP3/VCL	28
R-HSA-1474290	Collagen formation	24/258	90/10955	3.21271e-19	4.15817e-17	2.10155e-17	COL6A1/COL1A1/COL1A2/COL6A3/COL6A2/COL12A1/COL7A1/PXDN/COL5A1/SERPINH1/PLOD1/LAMC2/PCOLCE/PLOD2/COL3A1/COL5A2/CTSB/PCOLCE2/CRTAP/P4HB/CD151/COL15A1/PLOD3/BMP1	24
R-HSA-76005	Response to elevated platelet cytosolic Ca2+	28/258	134/10955	3.7908e-19	4.29308e-17	2.16973e-17	FN1/SPARC/LGALS3BP/THBS1/TIMP1/TF/CLU/CD9/TGFB1/APP/ANXA5/CFL1/CD63/PPIA/PSAP/SERPINE1/SRGN/PFN1/HSPA5/FLNA/ALDOA/QSOX1/WDR1/TAGLN2/TLN1/CAP1/TIMP3/VCL	28
R-HSA-8874081	MET activates PTK2 signaling	16/258	30/10955	6.10095e-19	6.14162e-17	3.10399e-17	FN1/COL1A1/COL1A2/LAMC1/LAMB1/COL5A1/ITGB1/LAMA4/LAMC2/COL3A1/COL5A2/LAMB2/ITGA2/ITGA3/LAMA2/LAMA1	16
R-HSA-76002	Platelet activation, signaling and aggregation	37/258	263/10955	7.71631e-19	6.99098e-17	3.53326e-17	FN1/COL1A1/COL1A2/SPARC/LGALS3BP/THBS1/TIMP1/TF/CLU/CD9/TGFB1/APP/ANXA5/CFL1/CD63/PPIA/PSAP/SERPINE1/GNAI2/SRGN/PFN1/HSPA5/YWHAZ/FLNA/ALDOA/QSOX1/RAC1/RAC2/GNB1/WDR1/GNB2/TAGLN2/TLN1/CAP1/GNB4/TIMP3/VCL	37
R-HSA-3000171	Non-integrin membrane-ECM interactions	20/258	59/10955	1.62463e-18	1.3381e-16	6.7628e-17	FN1/COL1A1/COL1A2/LAMC1/THBS1/LAMB1/COL5A1/ITGB1/TGFB1/LAMA4/LAMC2/COL3A1/COL5A2/LAMB2/ITGA2/LAMA2/TNC/ITGAV/AGRN/LAMA1	20
R-HSA-6798695	Neutrophil degranulation	48/258	481/10955	6.6683e-18	5.03457e-16	2.54448e-16	PTX3/KRT1/CD59/PKM/EEF1A1/SDCBP/ANXA2/CD44/HSPA8/STOM/CD63/PPIA/TIMP2/PSAP/ATP6AP2/HSP90AB1/EEF2/TUBB/ANPEP/ALDOA/GSTP1/QSOX1/RAC1/HSP90AA1/MVP/PLAUR/CTSB/ADAM10/GDI2/PRDX6/DNAJC3/ITGAV/TSPAN14/CCT8/CAP1/CCT2/PGAM1/CTSA/ACLY/RAB10/VAT1/HSPA1B/HSPA1A/RAB7A/KPNB1/VCP/SPTAN1/VCL	48
R-HSA-8875878	MET promotes cell motility	17/258	41/10955	1.14016e-17	7.94605e-16	4.01595e-16	FN1/COL1A1/COL1A2/LAMC1/LAMB1/COL5A1/ITGB1/LAMA4/LAMC2/COL3A1/COL5A2/RAC1/LAMB2/ITGA2/ITGA3/LAMA2/LAMA1	17
R-HSA-1650814	Collagen biosynthesis and modifying enzymes	20/258	67/10955	2.84909e-17	1.84377e-15	9.31844e-16	COL6A1/COL1A1/COL1A2/COL6A3/COL6A2/COL12A1/COL7A1/COL5A1/SERPINH1/PLOD1/PCOLCE/PLOD2/COL3A1/COL5A2/PCOLCE2/CRTAP/P4HB/COL15A1/PLOD3/BMP1	20
R-HSA-6806834	Signaling by MET	21/258	79/10955	6.33992e-17	3.82931e-15	1.93534e-15	FN1/COL1A1/COL1A2/UBA52/RPS27A/UBB/UBC/LAMC1/LAMB1/COL5A1/ITGB1/LAMA4/LAMC2/COL3A1/COL5A2/RAC1/LAMB2/ITGA2/ITGA3/LAMA2/LAMA1	21
R-HSA-216083	Integrin cell surface interactions	21/258	85/10955	3.26127e-16	1.8467e-14	9.33325e-15	FN1/COL6A1/COL1A1/COL1A2/COL6A3/COL6A2/FBN1/THBS1/COL7A1/COL5A1/ITGB1/CD44/BSG/ITGA5/COL3A1/COL5A2/ITGA2/ITGA3/TNC/ITGAV/AGRN	21
R-HSA-3000157	Laminin interactions	14/258	30/10955	1.18105e-15	6.2943e-14	3.18116e-14	LAMC1/COL7A1/LAMB1/NID1/ITGB1/LAMA4/LAMC2/NID2/LAMB2/ITGA2/ITGA3/LAMA2/ITGAV/LAMA1	14
R-HSA-390450	Folding of actin by CCT/TriC	9/258	10/10955	1.9021e-14	9.57392e-13	4.83868e-13	ACTB/TCP1/CCT3/CCT6A/CCT8/CCT2/CCT5/CCT4/CCT7	9
R-HSA-2022090	Assembly of collagen fibrils and other multimeric structures	17/258	61/10955	2.65084e-14	1.26403e-12	6.38844e-13	COL6A1/COL1A1/COL1A2/COL6A3/COL6A2/COL12A1/COL7A1/PXDN/COL5A1/LAMC2/PCOLCE/COL3A1/COL5A2/CTSB/CD151/COL15A1/BMP1	17
R-HSA-3000170	Syndecan interactions	12/258	27/10955	2.8675e-13	1.29898e-11	6.56507e-12	FN1/COL1A1/COL1A2/THBS1/COL5A1/ITGB1/TGFB1/COL3A1/COL5A2/ITGA2/TNC/ITGAV	12
R-HSA-9613829	Chaperone Mediated Autophagy	11/258	22/10955	5.61066e-13	2.4206e-11	1.22338e-11	VIM/UBA52/RPS27A/UBB/UBC/EEF1A1/HSPA8/HSP90AB1/HSP90AA1/PLIN3/PARK7	11
R-HSA-1566948	Elastic fibre formation	13/258	44/10955	1.37487e-11	5.66194e-10	2.86156e-10	FN1/LTBP2/LTBP1/FBN1/FBLN1/ITGB1/TGFB1/EMILIN1/FBN2/ITGA5/MFAP4/MFAP2/ITGAV	13
R-HSA-2129379	Molecules associated with elastic fibres	12/258	37/10955	2.47813e-11	9.76169e-10	4.93358e-10	FN1/LTBP2/LTBP1/FBN1/FBLN1/ITGB1/TGFB1/EMILIN1/FBN2/MFAP4/MFAP2/ITGAV	12
R-HSA-373760	L1CAM interactions	19/258	119/10955	3.61845e-11	1.36597e-09	6.90363e-10	ACTG1/ACTB/LAMC1/LAMB1/SPTBN1/SDCBP/ITGB1/HSPA8/ITGA5/MSN/RAC1/CLTC/ITGA2/NRP1/ITGAV/ALCAM/SPTAN1/LAMA1/EZR	19
R-HSA-9824439	Bacterial Infection Pathways	15/258	73/10955	1.08823e-10	3.94374e-09	1.99318e-09	UBA52/RPS27A/UBB/UBC/CD9/ENO1/HSP90AB1/EEF2/PGK1/PDCD6IP/HSP90AA1/CTNNB1/CTNND1/RAB7A/KPNB1	15
R-HSA-1442490	Collagen degradation	14/258	64/10955	1.90159e-10	6.62633e-09	3.34896e-09	COL6A1/COL1A1/COL1A2/COL6A3/COL6A2/COL12A1/COL7A1/MMP2/COL5A1/COL3A1/COL5A2/CTSB/ADAM10/COL15A1	14
R-HSA-6814122	Cooperation of PDCL (PhLP1) and TRiC/CCT in G-protein beta folding	11/258	38/10955	6.85264e-10	2.24098e-08	1.1326e-08	GNB1/TCP1/GNB2/CCT3/CCT6A/CCT8/CCT2/CCT5/CCT4/CCT7/GNB4	11
R-HSA-9692914	SARS-CoV-1-host interactions	16/258	96/10955	6.92576e-10	2.24098e-08	1.1326e-08	UBA52/RPS27A/UBB/UBC/EEF1A1/PPIA/YWHAZ/RPS16/RPSA/RPS18/YWHAE/YWHAG/RPS3/YWHAQ/YWHAB/KPNB1	16
R-HSA-8948216	Collagen chain trimerization	11/258	44/10955	3.85365e-09	1.20393e-07	6.08472e-08	COL6A1/COL1A1/COL1A2/COL6A3/COL6A2/COL12A1/COL7A1/COL5A1/COL3A1/COL5A2/COL15A1	11
R-HSA-9678108	SARS-CoV-1 Infection	18/258	142/10955	5.65127e-09	1.70668e-07	8.62563e-08	UBA52/RPS27A/UBB/UBC/EEF1A1/PPIA/YWHAZ/RPS16/RPSA/RPS18/YWHAE/GANAB/YWHAG/RPS3/YWHAQ/YWHAB/KPNB1/VCP	18
R-HSA-389957	Prefoldin mediated transfer of substrate to CCT/TriC	9/258	28/10955	9.05767e-09	2.64718e-07	1.33789e-07	ACTB/TCP1/CCT3/CCT6A/CCT8/CCT2/CCT5/CCT4/CCT7	9
R-HSA-9637690	Response of Mtb to phagocytosis	8/258	23/10955	3.06631e-08	8.68149e-07	4.38765e-07	UBA52/RPS27A/UBB/UBC/ENO1/PGK1/RAB7A/KPNB1	8
R-HSA-389958	Cooperation of Prefoldin and TriC/CCT in actin and tubulin folding	9/258	32/10955	3.38699e-08	9.29882e-07	4.69965e-07	ACTB/TCP1/CCT3/CCT6A/CCT8/CCT2/CCT5/CCT4/CCT7	9
R-HSA-210991	Basigin interactions	8/258	25/10955	6.49286e-08	1.68072e-06	8.49442e-07	ITGB1/PPIA/SLC3A2/BSG/SLC7A5/ITGA3/SLC16A1/SLC16A3	8
R-HSA-389960	Formation of tubulin folding intermediates by CCT/TriC	8/258	25/10955	6.49286e-08	1.68072e-06	8.49442e-07	TCP1/CCT3/CCT6A/CCT8/CCT2/CCT5/CCT4/CCT7	8
R-HSA-2173789	TGF-beta receptor signaling activates SMADs	10/258	46/10955	8.52278e-08	2.1449e-06	1.08404e-06	UBA52/RPS27A/UBB/UBC/LTBP2/LTBP1/FBN1/ITGB1/TGFB1/ITGAV	10
R-HSA-9635486	Infection with Mycobacterium tuberculosis	8/258	27/10955	1.27936e-07	3.11404e-06	1.57385e-06	UBA52/RPS27A/UBB/UBC/ENO1/PGK1/RAB7A/KPNB1	8
R-HSA-202733	Cell surface interactions at the vascular wall	16/258	137/10955	1.30611e-07	3.11404e-06	1.57385e-06	FN1/COL1A1/COL1A2/ITGB1/TGFB1/CD44/PPIA/SLC3A2/BSG/ITGA5/SLC7A5/ITGA3/ITGAV/GPC1/SLC16A1/SLC16A3	16
R-HSA-446728	Cell junction organization	13/258	91/10955	1.89476e-07	4.40168e-06	2.22462e-06	ACTG1/ACTB/ITGB1/LAMC2/FLNA/CDH2/CDH13/CD151/CTNNB1/CDH6/FLNC/CTNND1/CTNNA1	13
R-HSA-9637687	Suppression of phagosomal maturation	6/258	13/10955	2.40555e-07	5.44857e-06	2.75372e-06	UBA52/RPS27A/UBB/UBC/RAB7A/KPNB1	6
R-HSA-156842	Eukaryotic Translation Elongation	13/258	94/10955	2.79548e-07	6.17734e-06	3.12204e-06	UBA52/RPS27A/EEF1A1/EEF1A2/EEF2/EEF1G/RPS16/RPSA/EEF1D/RPS18/RPLP0/EEF1B2/RPS3	13
R-HSA-1500931	Cell-Cell communication	15/258	129/10955	3.4469e-07	7.43545e-06	3.75789e-06	ACTG1/ACTB/SPTBN1/ITGB1/LAMC2/FLNA/CDH2/CDH13/CD151/CTNNB1/CDH6/FLNC/CTNND1/SPTAN1/CTNNA1	15
R-HSA-2173782	Binding and Uptake of Ligands by Scavenger Receptors	9/258	42/10955	4.38165e-07	9.23203e-06	4.66589e-06	COL1A1/COL1A2/SPARC/COL3A1/HSP90AA1/SSC5D/HSP90B1/LRP1/HYOU1	9
R-HSA-418990	Adherens junctions interactions	8/258	33/10955	7.07815e-07	1.45746e-05	7.36602e-06	ACTG1/ACTB/CDH2/CDH13/CTNNB1/CDH6/CTNND1/CTNNA1	8
R-HSA-1445148	Translocation of SLC2A4 (GLUT4) to the plasma membrane	11/258	72/10955	8.47478e-07	1.67564e-05	8.46873e-06	ACTG1/ACTB/YWHAZ/RAC1/YWHAE/YWHAG/YWHAQ/MYH9/YWHAB/RAB10/MYO1C	11
R-HSA-186797	Signaling by PDGF	10/258	58/10955	8.50766e-07	1.67564e-05	8.46873e-06	COL6A1/COL6A3/COL6A2/THBS1/COL5A1/THBS2/COL3A1/COL5A2/PDGFC/PDGFRB	10
R-HSA-9006936	Signaling by TGFB family members	14/258	122/10955	1.00519e-06	1.93766e-05	9.79298e-06	COL1A2/UBA52/RPS27A/UBB/UBC/LTBP2/LTBP1/FBN1/ITGB1/TGFB1/FSTL1/SERPINE1/INHBA/ITGAV	14
R-HSA-9615710	Late endosomal microautophagy	8/258	35/10955	1.15187e-06	2.17415e-05	1.09882e-05	VIM/UBA52/RPS27A/UBB/UBC/HSPA8/PLIN3/PARK7	8
R-HSA-390466	Chaperonin-mediated protein folding	12/258	91/10955	1.36442e-06	2.52279e-05	1.27502e-05	ACTB/GNB1/TCP1/GNB2/CCT3/CCT6A/CCT8/CCT2/CCT5/CCT4/CCT7/GNB4	12
R-HSA-9679506	SARS-CoV Infections	27/258	414/10955	1.55855e-06	2.82409e-05	1.4273e-05	UBA52/RPS27A/UBB/UBC/EEF1A1/ITGB1/PPIA/HSP90AB1/TUBB/YWHAZ/HSP90AA1/RPS16/RPSA/NRP1/RPS18/YWHAE/ATP1A1/GANAB/YWHAG/RPS3/GPC1/HLA-A/AGRN/YWHAQ/YWHAB/KPNB1/VCP	27
R-HSA-170834	Signaling by TGF-beta Receptor Complex	12/258	93/10955	1.72788e-06	3.06953e-05	1.55135e-05	COL1A2/UBA52/RPS27A/UBB/UBC/LTBP2/LTBP1/FBN1/ITGB1/TGFB1/SERPINE1/ITGAV	12
R-HSA-375165	NCAM signaling for neurite out-growth	10/258	63/10955	1.87891e-06	3.27365e-05	1.65451e-05	COL6A1/COL6A3/COL6A2/SPTBN1/COL5A1/PRNP/COL3A1/COL5A2/AGRN/SPTAN1	10
R-HSA-373755	Semaphorin interactions	10/258	65/10955	2.52505e-06	4.31641e-05	2.18153e-05	ITGB1/CFL1/HSP90AB1/RAC1/HSP90AA1/MYL6/NRP1/TLN1/MYH9/RRAS	10
R-HSA-391251	Protein folding	12/258	97/10955	2.72e-06	4.56355e-05	2.30643e-05	ACTB/GNB1/TCP1/GNB2/CCT3/CCT6A/CCT8/CCT2/CCT5/CCT4/CCT7/GNB4	12
R-HSA-390471	Association of TriC/CCT with target proteins during biosynthesis	8/258	39/10955	2.77514e-06	4.57141e-05	2.3104e-05	TCP1/CCT3/CCT6A/CCT8/CCT2/CCT5/CCT4/CCT7	8
R-HSA-168255	Influenza Infection	15/258	157/10955	4.25909e-06	6.89059e-05	3.48252e-05	UBA52/RPS27A/TGFB1/HSP90AA1/CLTC/RPS16/RPSA/RAN/DNAJC3/RPS18/RPLP0/RPS3/HSPA1B/HSPA1A/KPNB1	15
R-HSA-8876384	Listeria monocytogenes entry into host cells	6/258	20/10955	4.72847e-06	7.28091e-05	3.67979e-05	UBA52/RPS27A/UBB/UBC/CTNNB1/CTNND1	6
R-HSA-3371511	HSF1 activation	5/258	12/10955	4.8218e-06	7.28091e-05	3.67979e-05	EEF1A1/HSP90AB1/HSP90AA1/YWHAE/VCP	5
R-HSA-5689877	Josephin domain DUBs	5/258	12/10955	4.8218e-06	7.28091e-05	3.67979e-05	UBA52/RPS27A/UBB/UBC/VCP	5
R-HSA-9755779	SARS-CoV-2 targets host intracellular signalling and regulatory pathways	5/258	12/10955	4.8218e-06	7.28091e-05	3.67979e-05	YWHAZ/YWHAE/YWHAG/YWHAQ/YWHAB	5
R-HSA-419037	NCAM1 interactions	8/258	42/10955	5.00819e-06	7.43839e-05	3.75938e-05	COL6A1/COL6A3/COL6A2/COL5A1/PRNP/COL3A1/COL5A2/AGRN	8
R-HSA-9646399	Aggrephagy	8/258	43/10955	6.02883e-06	8.80988e-05	4.45254e-05	VIM/UBA52/RPS27A/UBB/UBC/HSP90AA1/PARK7/VCP	8
R-HSA-71387	Metabolism of carbohydrates	21/258	297/10955	6.98735e-06	0.000100485	5.07853e-05	VCAN/BGN/UBA52/RPS27A/UBB/UBC/GAPDH/PKM/DCN/CD44/ENO1/XYLT1/PGK1/ALDOA/ACAN/TPI1/SLC2A1/GPC1/AGRN/PGAM1/G6PD	21
R-HSA-5213460	RIPK1-mediated regulated necrosis	7/258	32/10955	7.5333e-06	0.000103274	5.21948e-05	UBA52/RPS27A/UBB/UBC/SDCBP/PDCD6IP/HSP90AA1	7
R-HSA-5675482	Regulation of necroptotic cell death	7/258	32/10955	7.5333e-06	0.000103274	5.21948e-05	UBA52/RPS27A/UBB/UBC/SDCBP/PDCD6IP/HSP90AA1	7
R-HSA-75035	Chk1/Chk2(Cds1) mediated inactivation of Cyclin B:Cdk1 complex	5/258	13/10955	7.68507e-06	0.000103274	5.21948e-05	YWHAZ/YWHAE/YWHAG/YWHAQ/YWHAB	5
R-HSA-75205	Dissolution of Fibrin Clot	5/258	13/10955	7.68507e-06	0.000103274	5.21948e-05	SERPINE2/ANXA2/SERPINE1/PLAUR/S100A10	5
R-HSA-9694516	SARS-CoV-2 Infection	21/258	299/10955	7.75122e-06	0.000103274	5.21948e-05	UBA52/RPS27A/UBB/UBC/HSP90AB1/YWHAZ/HSP90AA1/RPS16/RPSA/NRP1/RPS18/YWHAE/GANAB/YWHAG/RPS3/GPC1/HLA-A/AGRN/YWHAQ/YWHAB/VCP	21
R-HSA-6785807	Interleukin-4 and Interleukin-13 signaling	12/258	108/10955	8.45918e-06	0.000111073	5.61364e-05	FN1/VIM/COL1A2/MMP2/TIMP1/ITGB1/TGFB1/HSPA8/HSP90AA1/ANXA1/HSP90B1/FSCN1	12
R-HSA-9634597	GPER1 signaling	8/258	45/10955	8.60409e-06	0.000111361	5.62824e-05	FN1/ITGB1/GNAI2/ITGA5/GNB1/GNB2/GNAS/GNB4	8
R-HSA-2682334	EPH-Ephrin signaling	11/258	92/10955	9.94615e-06	0.000126918	6.41449e-05	ACTG1/ACTB/MMP2/SDCBP/CFL1/RAC1/MYL6/CLTC/ADAM10/MYH9/EPHA2	11
R-HSA-5620922	BBSome-mediated cargo-targeting to cilium	6/258	23/10955	1.1604e-05	0.000143556	7.25533e-05	TCP1/CCT3/CCT8/CCT2/CCT5/CCT4	6
R-HSA-9013418	RHOBTB2 GTPase cycle	6/258	23/10955	1.1604e-05	0.000143556	7.25533e-05	ACTG1/HSP90AB1/HSP90AA1/CCT6A/CCT2/CCT7	6
R-HSA-3371568	Attenuation phase	5/258	14/10955	1.17253e-05	0.000143556	7.25533e-05	HSPA8/HSP90AB1/HSP90AA1/HSPA1B/HSPA1A	5
R-HSA-9020591	Interleukin-12 signaling	8/258	47/10955	1.20512e-05	0.000145579	7.35758e-05	ANXA2/CFL1/PPIA/MSN/TCP1/P4HB/RPLP0/ARF1	8
R-HSA-532668	N-glycan trimming in the ER and Calnexin/Calreticulin cycle	7/258	35/10955	1.41687e-05	0.000166712	8.42566e-05	UBA52/RPS27A/UBB/UBC/GANAB/VCP/OS9	7
R-HSA-9706574	RHOBTB GTPase Cycle	7/258	35/10955	1.41687e-05	0.000166712	8.42566e-05	ACTG1/VIM/HSP90AB1/HSP90AA1/CCT6A/CCT2/CCT7	7
R-HSA-111447	Activation of BAD and translocation to mitochondria	5/258	15/10955	1.72508e-05	0.0001906	9.63298e-05	YWHAZ/YWHAE/YWHAG/YWHAQ/YWHAB	5
R-HSA-2214320	Anchoring fibril formation	5/258	15/10955	1.72508e-05	0.0001906	9.63298e-05	COL1A1/COL1A2/COL7A1/LAMC2/BMP1	5
R-HSA-2691230	Signaling by NOTCH1 HD Domain Mutants in Cancer	5/258	15/10955	1.72508e-05	0.0001906	9.63298e-05	UBA52/RPS27A/UBB/UBC/ADAM10	5
R-HSA-2691232	Constitutive Signaling by NOTCH1 HD Domain Mutants	5/258	15/10955	1.72508e-05	0.0001906	9.63298e-05	UBA52/RPS27A/UBB/UBC/ADAM10	5
R-HSA-9735871	SARS-CoV-1 targets host intracellular signalling and regulatory pathways	5/258	15/10955	1.72508e-05	0.0001906	9.63298e-05	YWHAZ/YWHAE/YWHAG/YWHAQ/YWHAB	5
R-HSA-449147	Signaling by Interleukins	27/258	473/10955	1.83615e-05	0.000200428	0.000101297	FN1/VIM/COL1A2/UBA52/RPS27A/UBB/UBC/MMP2/TIMP1/ANXA2/ITGB1/TGFB1/HSPA8/APP/CFL1/PPIA/MSN/YWHAZ/HSP90AA1/ANXA1/TCP1/HSP90B1/P4HB/FSCN1/RPLP0/ARF1/CSF1	27
R-HSA-9663891	Selective autophagy	10/258	81/10955	1.90351e-05	0.000205307	0.000103763	VIM/UBA52/RPS27A/UBB/UBC/HSPA8/HSP90AA1/PLIN3/PARK7/VCP	10
R-HSA-9705683	SARS-CoV-2-host interactions	16/258	203/10955	2.38644e-05	0.000246534	0.000124599	UBA52/RPS27A/UBB/UBC/HSP90AB1/YWHAZ/HSP90AA1/RPS16/RPSA/RPS18/YWHAE/YWHAG/RPS3/HLA-A/YWHAQ/YWHAB	16
R-HSA-175474	Assembly Of The HIV Virion	5/258	16/10955	2.46113e-05	0.000246534	0.000124599	UBA52/RPS27A/UBB/UBC/PPIA	5
R-HSA-2173791	TGF-beta receptor signaling in EMT (epithelial to mesenchymal transition)	5/258	16/10955	2.46113e-05	0.000246534	0.000124599	UBA52/RPS27A/UBB/UBC/TGFB1	5
R-HSA-399954	Sema3A PAK dependent Axon repulsion	5/258	16/10955	2.46113e-05	0.000246534	0.000124599	CFL1/HSP90AB1/RAC1/HSP90AA1/NRP1	5
R-HSA-8866427	VLDLR internalisation and degradation	5/258	16/10955	2.46113e-05	0.000246534	0.000124599	UBA52/RPS27A/UBB/UBC/CLTC	5
R-HSA-1971475	A tetrasaccharide linker sequence is required for GAG synthesis	6/258	26/10955	2.49393e-05	0.000246534	0.000124599	VCAN/BGN/DCN/XYLT1/GPC1/AGRN	6
R-HSA-901042	Calnexin/calreticulin cycle	6/258	26/10955	2.49393e-05	0.000246534	0.000124599	UBA52/RPS27A/UBB/UBC/GANAB/OS9	6
R-HSA-8950505	Gene and protein expression by JAK-STAT signaling after Interleukin-12 stimulation	7/258	38/10955	2.50344e-05	0.000246534	0.000124599	ANXA2/CFL1/PPIA/MSN/TCP1/RPLP0/ARF1	7
R-HSA-9662361	Sensory processing of sound by outer hair cells of the cochlea	8/258	54/10955	3.45837e-05	0.000336912	0.000170276	ACTG1/ACTB/SPTBN1/MSN/MYH9/MYO1C/SPTAN1/EZR	8
R-HSA-450531	Regulation of mRNA stability by proteins that bind AU-rich elements	10/258	88/10955	3.95881e-05	0.000378464	0.000191277	UBA52/RPS27A/UBB/UBC/HSPB1/HSPA8/YWHAZ/YWHAB/HSPA1B/HSPA1A	10
R-HSA-3858494	Beta-catenin independent WNT signaling	13/258	146/10955	3.96844e-05	0.000378464	0.000191277	UBA52/RPS27A/UBB/UBC/PFN1/RAC1/RAC2/RAC3/CLTC/GNB1/GNB2/CTNNB1/GNB4	13
R-HSA-5357801	Programmed Cell Death	16/258	213/10955	4.29879e-05	0.000405699	0.000205041	VIM/UBA52/RPS27A/UBB/UBC/SDCBP/YWHAZ/PDCD6IP/HSP90AA1/YWHAE/YWHAG/YWHAQ/CTNNB1/YWHAB/KPNB1/SPTAN1	16
R-HSA-450408	AUF1 (hnRNP D0) binds and destabilizes mRNA	8/258	56/10955	4.53354e-05	0.000423442	0.000214008	UBA52/RPS27A/UBB/UBC/HSPB1/HSPA8/HSPA1B/HSPA1A	8
R-HSA-2243919	Crosslinking of collagen fibrils	5/258	18/10955	4.64453e-05	0.000425045	0.000214819	COL1A1/COL1A2/PXDN/PCOLCE/BMP1	5
R-HSA-446353	Cell-extracellular matrix interactions	5/258	18/10955	4.64453e-05	0.000425045	0.000214819	ACTG1/ACTB/ITGB1/FLNA/FLNC	5
R-HSA-162588	Budding and maturation of HIV virion	6/258	29/10955	4.84921e-05	0.000439339	0.000222043	UBA52/RPS27A/UBB/UBC/PPIA/PDCD6IP	6
R-HSA-447115	Interleukin-12 family signaling	8/258	57/10955	5.16768e-05	0.000463556	0.000234283	ANXA2/CFL1/PPIA/MSN/TCP1/P4HB/RPLP0/ARF1	8
R-HSA-937042	IRAK2 mediated activation of TAK1 complex	4/258	10/10955	5.64448e-05	0.000501362	0.00025339	UBA52/RPS27A/UBB/UBC	4
R-HSA-110320	Translesion Synthesis by POLH	5/258	19/10955	6.18271e-05	0.00053348	0.000269622	UBA52/RPS27A/UBB/UBC/VCP	5
R-HSA-1236382	Constitutive Signaling by Ligand-Responsive EGFR Cancer Variants	5/258	19/10955	6.18271e-05	0.00053348	0.000269622	UBA52/RPS27A/UBB/UBC/HSP90AA1	5
R-HSA-5637815	Signaling by Ligand-Responsive EGFR Variants in Cancer	5/258	19/10955	6.18271e-05	0.00053348	0.000269622	UBA52/RPS27A/UBB/UBC/HSP90AA1	5
R-HSA-174824	Plasma lipoprotein assembly, remodeling, and clearance	9/258	75/10955	6.26745e-05	0.00053569	0.000270739	UBA52/RPS27A/UBB/UBC/ANGPTL4/CLTC/P4HB/PLTP/BMP1	9
R-HSA-3560783	Defective B4GALT7 causes EDS, progeroid type	5/258	20/10955	8.086e-05	0.000672102	0.000339682	VCAN/BGN/DCN/GPC1/AGRN	5
R-HSA-3560801	Defective B3GAT3 causes JDSSDHD	5/258	20/10955	8.086e-05	0.000672102	0.000339682	VCAN/BGN/DCN/GPC1/AGRN	5
R-HSA-4420332	Defective B3GALT6 causes EDSP2 and SEMDJL1	5/258	20/10955	8.086e-05	0.000672102	0.000339682	VCAN/BGN/DCN/GPC1/AGRN	5
R-HSA-2029482	Regulation of actin dynamics for phagocytic cup formation	8/258	61/10955	8.49137e-05	0.00067997	0.000343659	ACTG1/ACTB/CFL1/HSP90AB1/RAC1/HSP90AA1/MYH9/MYO1C	8
R-HSA-5663202	Diseases of signal transduction by growth factor receptors and second messengers	24/258	433/10955	8.68205e-05	0.00067997	0.000343659	FN1/ACTG1/ACTB/UBA52/RPS27A/UBB/UBC/SPTBN1/TGFB1/MSN/RAC1/RAC2/HSP90AA1/CLTC/ADAM10/PDGFRB/EEF1G/TLN1/CTNNB1/MYH9/YWHAB/VCP/OS9/VCL	24
R-HSA-9014325	TICAM1,TRAF6-dependent induction of TAK1 complex	4/258	11/10955	8.70602e-05	0.00067997	0.000343659	UBA52/RPS27A/UBB/UBC	4
R-HSA-9614399	Regulation of localization of FOXO transcription factors	4/258	11/10955	8.70602e-05	0.00067997	0.000343659	YWHAZ/YWHAG/YWHAQ/YWHAB	4
R-HSA-9645460	Alpha-protein kinase 1 signaling pathway	4/258	11/10955	8.70602e-05	0.00067997	0.000343659	UBA52/RPS27A/UBB/UBC	4
R-HSA-9664873	Pexophagy	4/258	11/10955	8.70602e-05	0.00067997	0.000343659	UBA52/RPS27A/UBB/UBC	4
R-HSA-9708530	Regulation of BACH1 activity	4/258	11/10955	8.70602e-05	0.00067997	0.000343659	UBA52/RPS27A/UBB/UBC	4
R-HSA-445144	Signal transduction by L1	5/258	21/10955	0.000104101	0.000799281	0.000403959	ITGB1/ITGA5/RAC1/NRP1/ITGAV	5
R-HSA-901032	ER Quality Control Compartment (ERQC)	5/258	21/10955	0.000104101	0.000799281	0.000403959	UBA52/RPS27A/UBB/UBC/OS9	5
R-HSA-421270	Cell-cell junction organization	8/258	64/10955	0.000120094	0.000914332	0.000462106	ACTG1/ACTB/CDH2/CDH13/CTNNB1/CDH6/CTNND1/CTNNA1	8
R-HSA-430116	GP1b-IX-V activation signalling	4/258	12/10955	0.000128179	0.000959756	0.000485063	COL1A1/COL1A2/YWHAZ/FLNA	4
R-HSA-9013973	TICAM1-dependent activation of IRF3/IRF7	4/258	12/10955	0.000128179	0.000959756	0.000485063	UBA52/RPS27A/UBB/UBC	4
R-HSA-9658195	Leishmania infection	13/258	164/10955	0.000131475	0.000965514	0.000487973	ACTG1/ACTB/APP/NT5E/GNAI2/HSP90AB1/RAC1/GNB1/GNB2/GNAS/MYH9/MYO1C/GNB4	13
R-HSA-9824443	Parasitic Infection Pathways	13/258	164/10955	0.000131475	0.000965514	0.000487973	ACTG1/ACTB/APP/NT5E/GNAI2/HSP90AB1/RAC1/GNB1/GNB2/GNAS/MYH9/MYO1C/GNB4	13
R-HSA-2979096	NOTCH2 Activation and Transmission of Signal to the Nucleus	5/258	22/10955	0.000132145	0.000965514	0.000487973	UBA52/RPS27A/UBB/UBC/ADAM10	5
R-HSA-70263	Gluconeogenesis	6/258	35/10955	0.000147192	0.00106685	0.000539187	GAPDH/ENO1/PGK1/ALDOA/TPI1/PGAM1	6
R-HSA-2173796	SMAD2/SMAD3:SMAD4 heterotrimer regulates transcription	6/258	36/10955	0.000173183	0.00123546	0.000624405	COL1A2/UBA52/RPS27A/UBB/UBC/SERPINE1	6
R-HSA-6802948	Signaling by high-kinase activity BRAF mutants	6/258	36/10955	0.000173183	0.00123546	0.000624405	FN1/ACTG1/ACTB/TLN1/YWHAB/VCL	6
R-HSA-3928665	EPH-ephrin mediated repulsion of cells	7/258	51/10955	0.000176937	0.00125238	0.000632958	ACTG1/ACTB/MMP2/RAC1/CLTC/ADAM10/EPHA2	7
R-HSA-1358803	Downregulation of ERBB2:ERBB3 signaling	4/258	13/10955	0.000181732	0.00125687	0.000635224	UBA52/RPS27A/UBB/UBC	4
R-HSA-209543	p75NTR recruits signalling complexes	4/258	13/10955	0.000181732	0.00125687	0.000635224	UBA52/RPS27A/UBB/UBC	4
R-HSA-209560	NF-kB is activated and signals survival	4/258	13/10955	0.000181732	0.00125687	0.000635224	UBA52/RPS27A/UBB/UBC	4
R-HSA-9735869	SARS-CoV-1 modulates host translation machinery	6/258	37/10955	0.000202669	0.00138756	0.000701276	RPS27A/EEF1A1/RPS16/RPSA/RPS18/RPS3	6
R-HSA-9662360	Sensory processing of sound by inner hair cells of the cochlea	8/258	69/10955	0.000205013	0.00138756	0.000701276	ACTG1/ACTB/SPTBN1/MSN/MYH9/MYO1C/SPTAN1/EZR	8
R-HSA-3371571	HSF1-dependent transactivation	5/258	24/10955	0.000205224	0.00138756	0.000701276	HSPA8/HSP90AB1/HSP90AA1/HSPA1B/HSPA1A	5
R-HSA-194138	Signaling by VEGF	10/258	108/10955	0.000224973	0.00150982	0.000763065	ACTG1/ACTB/HSPB1/RAC1/HSP90AA1/NRP1/ITGAV/CTNNB1/CTNND1/CTNNA1	10
R-HSA-9612973	Autophagy	12/258	151/10955	0.000232268	0.00154731	0.000782015	VIM/UBA52/RPS27A/UBB/UBC/EEF1A1/HSPA8/HSP90AB1/HSP90AA1/PLIN3/PARK7/VCP	12
R-HSA-3371556	Cellular response to heat stress	9/258	89/10955	0.00023823	0.00157545	0.000796236	EEF1A1/HSPA8/HSP90AB1/HSPA5/HSP90AA1/YWHAE/HSPA1B/HSPA1A/VCP	9
R-HSA-174490	Membrane binding and targetting of GAG proteins	4/258	14/10955	0.000249735	0.00158322	0.000800165	UBA52/RPS27A/UBB/UBC	4
R-HSA-174495	Synthesis And Processing Of GAG, GAGPOL Polyproteins	4/258	14/10955	0.000249735	0.00158322	0.000800165	UBA52/RPS27A/UBB/UBC	4
R-HSA-3322077	Glycogen synthesis	4/258	14/10955	0.000249735	0.00158322	0.000800165	UBA52/RPS27A/UBB/UBC	4
R-HSA-399955	SEMA3A-Plexin repulsion signaling by inhibiting Integrin adhesion	4/258	14/10955	0.000249735	0.00158322	0.000800165	RAC1/NRP1/TLN1/RRAS	4
R-HSA-975110	TRAF6 mediated IRF7 activation in TLR7/8 or 9 signaling	4/258	14/10955	0.000249735	0.00158322	0.000800165	UBA52/RPS27A/UBB/UBC	4
R-HSA-1643713	Signaling by EGFR in Cancer	5/258	25/10955	0.000251638	0.00158322	0.000800165	UBA52/RPS27A/UBB/UBC/HSP90AA1	5
R-HSA-9013507	NOTCH3 Activation and Transmission of Signal to the Nucleus	5/258	25/10955	0.000251638	0.00158322	0.000800165	UBA52/RPS27A/UBB/UBC/ADAM10	5
R-HSA-156902	Peptide chain elongation	9/258	90/10955	0.00025935	0.00162049	0.000819001	UBA52/RPS27A/EEF1A1/EEF2/RPS16/RPSA/RPS18/RPLP0/RPS3	9
R-HSA-2173788	Downregulation of TGF-beta receptor signaling	5/258	26/10955	0.000305614	0.00188758	0.00095399	UBA52/RPS27A/UBB/UBC/TGFB1	5
R-HSA-4086400	PCP/CE pathway	9/258	92/10955	0.000306264	0.00188758	0.00095399	UBA52/RPS27A/UBB/UBC/PFN1/RAC1/RAC2/RAC3/CLTC	9
R-HSA-5674135	MAP2K and MAPK activation	6/258	40/10955	0.000315428	0.00191797	0.000969348	FN1/ACTG1/ACTB/TLN1/YWHAB/VCL	6
R-HSA-9692916	SARS-CoV-1 activates/modulates innate immune responses	6/258	40/10955	0.000315428	0.00191797	0.000969348	UBA52/RPS27A/UBB/UBC/PPIA/KPNB1	6
R-HSA-109581	Apoptosis	13/258	180/10955	0.000330339	0.00194137	0.000981172	VIM/UBA52/RPS27A/UBB/UBC/YWHAZ/YWHAE/YWHAG/YWHAQ/CTNNB1/YWHAB/KPNB1/SPTAN1	13
R-HSA-3134975	Regulation of innate immune responses to cytosolic DNA	4/258	15/10955	0.000334275	0.00194137	0.000981172	UBA52/RPS27A/UBB/UBC	4
R-HSA-75892	Platelet Adhesion to exposed collagen	4/258	15/10955	0.000334275	0.00194137	0.000981172	COL1A1/COL1A2/ITGB1/ITGA2	4
R-HSA-8875360	InlB-mediated entry of Listeria monocytogenes into host cell	4/258	15/10955	0.000334275	0.00194137	0.000981172	UBA52/RPS27A/UBB/UBC	4
R-HSA-937039	IRAK1 recruits IKK complex	4/258	15/10955	0.000334275	0.00194137	0.000981172	UBA52/RPS27A/UBB/UBC	4
R-HSA-9706369	Negative regulation of FLT3	4/258	15/10955	0.000334275	0.00194137	0.000981172	UBA52/RPS27A/UBB/UBC	4
R-HSA-975144	IRAK1 recruits IKK complex upon TLR7/8 or 9 stimulation	4/258	15/10955	0.000334275	0.00194137	0.000981172	UBA52/RPS27A/UBB/UBC	4
R-HSA-3560782	Diseases associated with glycosaminoglycan metabolism	6/258	41/10955	0.000362304	0.00209075	0.00105667	VCAN/BGN/DCN/ACAN/GPC1/AGRN	6
R-HSA-9659379	Sensory processing of sound	8/258	76/10955	0.000401277	0.00230099	0.00116293	ACTG1/ACTB/SPTBN1/MSN/MYH9/MYO1C/SPTAN1/EZR	8
R-HSA-3769402	Deactivation of the beta-catenin transactivating complex	6/258	42/10955	0.000414457	0.00236162	0.00119357	UBA52/RPS27A/UBB/UBC/YWHAZ/CTNNB1	6
R-HSA-110312	Translesion synthesis by REV1	4/258	16/10955	0.000437496	0.00238372	0.00120474	UBA52/RPS27A/UBB/UBC	4
R-HSA-1295596	Spry regulation of FGF signaling	4/258	16/10955	0.000437496	0.00238372	0.00120474	UBA52/RPS27A/UBB/UBC	4
R-HSA-193639	p75NTR signals via NF-kB	4/258	16/10955	0.000437496	0.00238372	0.00120474	UBA52/RPS27A/UBB/UBC	4
R-HSA-205043	NRIF signals cell death from the nucleus	4/258	16/10955	0.000437496	0.00238372	0.00120474	UBA52/RPS27A/UBB/UBC	4
R-HSA-3229121	Glycogen storage diseases	4/258	16/10955	0.000437496	0.00238372	0.00120474	UBA52/RPS27A/UBB/UBC	4
R-HSA-5684264	MAP3K8 (TPL2)-dependent MAPK1/3 activation	4/258	16/10955	0.000437496	0.00238372	0.00120474	UBA52/RPS27A/UBB/UBC	4
R-HSA-975163	IRAK2 mediated activation of TAK1 complex upon TLR7/8 or 9 stimulation	4/258	16/10955	0.000437496	0.00238372	0.00120474	UBA52/RPS27A/UBB/UBC	4
R-HSA-9682385	FLT3 signaling in disease	5/258	28/10955	0.000439384	0.00238372	0.00120474	UBA52/RPS27A/UBB/UBC/SPTBN1	5
R-HSA-9656223	Signaling by RAF1 mutants	6/258	43/10955	0.000472291	0.002547	0.00128726	FN1/ACTG1/ACTB/TLN1/YWHAB/VCL	6
R-HSA-5218859	Regulated Necrosis	7/258	60/10955	0.000493033	0.00264312	0.00133584	UBA52/RPS27A/UBB/UBC/SDCBP/PDCD6IP/HSP90AA1	7
R-HSA-5218920	VEGFR2 mediated vascular permeability	5/258	29/10955	0.000520819	0.00274339	0.00138651	RAC1/HSP90AA1/CTNNB1/CTNND1/CTNNA1	5
R-HSA-8863795	Downregulation of ERBB2 signaling	5/258	29/10955	0.000520819	0.00274339	0.00138651	UBA52/RPS27A/UBB/UBC/HSP90AA1	5
R-HSA-9683701	Translation of Structural Proteins	5/258	29/10955	0.000520819	0.00274339	0.00138651	UBA52/RPS27A/UBB/UBC/GANAB	5
R-HSA-4420097	VEGFA-VEGFR2 Pathway	9/258	99/10955	0.000529065	0.00277071	0.00140033	ACTG1/ACTB/HSPB1/RAC1/HSP90AA1/ITGAV/CTNNB1/CTNND1/CTNNA1	9
R-HSA-5655862	Translesion synthesis by POLK	4/258	17/10955	0.000561588	0.0028909	0.00146107	UBA52/RPS27A/UBB/UBC	4
R-HSA-5656121	Translesion synthesis by POLI	4/258	17/10955	0.000561588	0.0028909	0.00146107	UBA52/RPS27A/UBB/UBC	4
R-HSA-937072	TRAF6-mediated induction of TAK1 complex within TLR4 complex	4/258	17/10955	0.000561588	0.0028909	0.00146107	UBA52/RPS27A/UBB/UBC	4
R-HSA-445355	Smooth Muscle Contraction	6/258	45/10955	0.000606686	0.00310316	0.00156835	ANXA2/ANXA6/MYL6/ANXA1/TLN1/VCL	6
R-HSA-114452	Activation of BH3-only proteins	5/258	30/10955	0.000613097	0.00310316	0.00156835	YWHAZ/YWHAE/YWHAG/YWHAQ/YWHAB	5
R-HSA-8866652	Synthesis of active ubiquitin: roles of E1 and E2 enzymes	5/258	30/10955	0.000613097	0.00310316	0.00156835	UBA52/RPS27A/UBB/UBC/UBA1	5
R-HSA-376176	Signaling by ROBO receptors	14/258	219/10955	0.000676676	0.00340594	0.00172137	UBA52/RPS27A/UBB/UBC/PFN1/RAC1/RPS16/RPSA/NRP1/RPS18/RPLP0/RPS3/GPC1/CAP1	14
R-HSA-936964	Activation of IRF3, IRF7 mediated by TBK1, IKBKE	4/258	18/10955	0.000708772	0.003493	0.00176537	UBA52/RPS27A/UBB/UBC	4
R-HSA-9758274	Regulation of NF-kappa B signaling	4/258	18/10955	0.000708772	0.003493	0.00176537	UBA52/RPS27A/UBB/UBC	4
R-HSA-2122948	Activated NOTCH1 Transmits Signal to the Nucleus	5/258	31/10955	0.000717106	0.003493	0.00176537	UBA52/RPS27A/UBB/UBC/ADAM10	5
R-HSA-5339562	Uptake and actions of bacterial toxins	5/258	31/10955	0.000717106	0.003493	0.00176537	CD9/HSP90AB1/EEF2/PDCD6IP/HSP90AA1	5
R-HSA-70268	Pyruvate metabolism	5/258	31/10955	0.000717106	0.003493	0.00176537	BSG/LDHA/SLC16A1/SLC16A3/LDHB	5
R-HSA-9680350	Signaling by CSF1 (M-CSF) in myeloid cells	5/258	31/10955	0.000717106	0.003493	0.00176537	UBA52/RPS27A/UBB/UBC/CSF1	5
R-HSA-6802946	Signaling by moderate kinase activity BRAF mutants	6/258	47/10955	0.000769003	0.00366693	0.00185328	FN1/ACTG1/ACTB/TLN1/YWHAB/VCL	6
R-HSA-6802949	Signaling by RAS mutants	6/258	47/10955	0.000769003	0.00366693	0.00185328	FN1/ACTG1/ACTB/TLN1/YWHAB/VCL	6
R-HSA-6802955	Paradoxical activation of RAF signaling by kinase inactive BRAF	6/258	47/10955	0.000769003	0.00366693	0.00185328	FN1/ACTG1/ACTB/TLN1/YWHAB/VCL	6
R-HSA-9649948	Signaling downstream of RAS mutants	6/258	47/10955	0.000769003	0.00366693	0.00185328	FN1/ACTG1/ACTB/TLN1/YWHAB/VCL	6
R-HSA-5358346	Hedgehog ligand biogenesis	7/258	65/10955	0.000804388	0.00381558	0.0019284	UBA52/RPS27A/UBB/UBC/P4HB/VCP/OS9	7
R-HSA-5626467	RHO GTPases activate IQGAPs	5/258	32/10955	0.000833758	0.0039343	0.0019884	ACTG1/ACTB/RAC1/CTNNB1/CTNNA1	5
R-HSA-3000480	Scavenging by Class A Receptors	4/258	19/10955	0.00088129	0.00405304	0.00204842	COL1A1/COL1A2/COL3A1/HSP90B1	4
R-HSA-392851	Prostacyclin signalling through prostacyclin receptor	4/258	19/10955	0.00088129	0.00405304	0.00204842	GNB1/GNB2/GNAS/GNB4	4
R-HSA-6804760	Regulation of TP53 Activity through Methylation	4/258	19/10955	0.00088129	0.00405304	0.00204842	UBA52/RPS27A/UBB/UBC	4
R-HSA-8876725	Protein methylation	4/258	19/10955	0.00088129	0.00405304	0.00204842	EEF1A1/HSPA8/EEF2/VCP	4
R-HSA-9694614	Attachment and Entry	4/258	19/10955	0.00088129	0.00405304	0.00204842	NRP1/GPC1/AGRN/VCP	4
R-HSA-2029480	Fcgamma receptor (FCGR) dependent phagocytosis	8/258	86/10955	0.000922783	0.00422243	0.00213403	ACTG1/ACTB/CFL1/HSP90AB1/RAC1/HSP90AA1/MYH9/MYO1C	8
R-HSA-9012999	RHO GTPase cycle	22/258	449/10955	0.000928439	0.00422696	0.00213632	ACTG1/ACTB/VIM/SLC1A5/SPTBN1/ITGB1/STOM/HSP90AB1/RAC1/RAC2/RAC3/HSP90AA1/CLTC/BASP1/LMAN1/CCT6A/CCT2/EPHA2/RAB7A/CCT7/VCP/SPTAN1	22
R-HSA-1980145	Signaling by NOTCH2	5/258	33/10955	0.000963987	0.00434513	0.00219604	UBA52/RPS27A/UBB/UBC/ADAM10	5
R-HSA-352230	Amino acid transport across the plasma membrane	5/258	33/10955	0.000963987	0.00434513	0.00219604	SLC1A5/SLC3A2/SLC7A5/SLC1A4/SLC38A2	5
R-HSA-162909	Host Interactions of HIV factors	10/258	130/10955	0.000985404	0.00441968	0.00223372	UBA52/RPS27A/UBB/UBC/PPIA/RAC1/RAN/ARF1/HLA-A/KPNB1	10
R-HSA-163685	Integration of energy metabolism	9/258	108/10955	0.000995327	0.0044422	0.0022451	GNAI2/GNB1/MARCKS/GNB2/SLC2A1/GNAS/ACLY/FASN/GNB4	9
R-HSA-177929	Signaling by EGFR	6/258	50/10955	0.00107305	0.00472215	0.00238659	UBA52/RPS27A/UBB/UBC/ADAM10/ADAM12	6
R-HSA-1793185	Chondroitin sulfate/dermatan sulfate metabolism	6/258	50/10955	0.00107305	0.00472215	0.00238659	VCAN/BGN/DCN/XYLT1/GPC1/AGRN	6
R-HSA-2565942	Regulation of PLK1 Activity at G2/M Transition	8/258	88/10955	0.00107369	0.00472215	0.00238659	UBA52/RPS27A/UBB/UBC/TUBB/HSP90AA1/YWHAE/YWHAG	8
R-HSA-168927	TICAM1, RIP1-mediated IKK complex recruitment	4/258	20/10955	0.0010814	0.00473307	0.00239211	UBA52/RPS27A/UBB/UBC	4
R-HSA-2173793	Transcriptional activity of SMAD2/SMAD3:SMAD4 heterotrimer	6/258	51/10955	0.00119253	0.00516954	0.0026127	COL1A2/UBA52/RPS27A/UBB/UBC/SERPINE1	6
R-HSA-5620920	Cargo trafficking to the periciliary membrane	6/258	51/10955	0.00119253	0.00516954	0.0026127	TCP1/CCT3/CCT8/CCT2/CCT5/CCT4	6
R-HSA-977225	Amyloid fiber formation	9/258	111/10955	0.00120976	0.00521923	0.00263781	TGFBI/UBA52/RPS27A/UBB/UBC/MFGE8/APP/ADAM10/TSPAN14	9
R-HSA-192823	Viral mRNA Translation	8/258	90/10955	0.0012437	0.00534026	0.00269898	UBA52/RPS27A/RPS16/RPSA/DNAJC3/RPS18/RPLP0/RPS3	8
R-HSA-4641263	Regulation of FZD by ubiquitination	4/258	21/10955	0.00131135	0.00557785	0.00281906	UBA52/RPS27A/UBB/UBC	4
R-HSA-6807004	Negative regulation of MET activity	4/258	21/10955	0.00131135	0.00557785	0.00281906	UBA52/RPS27A/UBB/UBC	4
R-HSA-381070	IRE1alpha activates chaperones	6/258	52/10955	0.00132194	0.00559662	0.00282854	HSPA5/DNAJC3/DNAJB9/TLN1/DNAJB11/HYOU1	6
R-HSA-1632852	Macroautophagy	10/258	136/10955	0.00139057	0.00585979	0.00296155	VIM/UBA52/RPS27A/UBB/UBC/HSPA8/HSP90AA1/PLIN3/PARK7/VCP	10
R-HSA-392170	ADP signalling through P2Y purinoceptor 12	4/258	22/10955	0.0015734	0.00653897	0.00330481	GNAI2/GNB1/GNB2/GNB4	4
R-HSA-5205685	PINK1-PRKN Mediated Mitophagy	4/258	22/10955	0.0015734	0.00653897	0.00330481	UBA52/RPS27A/UBB/UBC	4
R-HSA-912631	Regulation of signaling by CBL	4/258	22/10955	0.0015734	0.00653897	0.00330481	UBA52/RPS27A/UBB/UBC	4
R-HSA-70171	Glycolysis	7/258	73/10955	0.00160544	0.00664168	0.00335672	GAPDH/PKM/ENO1/PGK1/ALDOA/TPI1/PGAM1	7
R-HSA-8964043	Plasma lipoprotein clearance	5/258	37/10955	0.00163998	0.00675374	0.00341336	UBA52/RPS27A/UBB/UBC/CLTC	5
R-HSA-5625740	RHO GTPases activate PKNs	8/258	94/10955	0.00164785	0.00675546	0.00341423	YWHAZ/RAC1/MYL6/YWHAE/YWHAG/YWHAQ/MYH9/YWHAB	8
R-HSA-1638091	Heparan sulfate/heparin (HS-GAG) metabolism	6/258	55/10955	0.00177508	0.00717958	0.00362858	VCAN/BGN/DCN/XYLT1/GPC1/AGRN	6
R-HSA-9700206	Signaling by ALK in cancer	6/258	55/10955	0.00177508	0.00717958	0.00362858	FN1/MSN/CLTC/EEF1G/MYH9/VCL	6
R-HSA-9725370	Signaling by ALK fusions and activated point mutants	6/258	55/10955	0.00177508	0.00717958	0.00362858	FN1/MSN/CLTC/EEF1G/MYH9/VCL	6
R-HSA-195258	RHO GTPase Effectors	17/258	326/10955	0.00183052	0.00736208	0.00372081	ACTG1/ACTB/ITGB1/CFL1/PFN1/YWHAZ/FLNA/RAC1/RAC2/MYL6/YWHAE/YWHAG/YWHAQ/CTNNB1/MYH9/YWHAB/CTNNA1	17
R-HSA-196025	Formation of annular gap junctions	3/258	11/10955	0.0018518	0.00736208	0.00372081	ACTG1/ACTB/CLTC	3
R-HSA-2022923	Dermatan sulfate biosynthesis	3/258	11/10955	0.0018518	0.00736208	0.00372081	VCAN/BGN/DCN	3
R-HSA-5696394	DNA Damage Recognition in GG-NER	5/258	38/10955	0.00185271	0.00736208	0.00372081	ACTB/UBA52/RPS27A/UBB/UBC	5
R-HSA-450321	JNK (c-Jun kinases) phosphorylation and activation mediated by activated human TAK1	4/258	23/10955	0.00186977	0.00739742	0.00373868	UBA52/RPS27A/UBB/UBC	4
R-HSA-5362768	Hh mutants are degraded by ERAD	6/258	56/10955	0.00194961	0.00767976	0.00388137	UBA52/RPS27A/UBB/UBC/VCP/OS9	6
R-HSA-110313	Translesion synthesis by Y family DNA polymerases bypasses lesions on DNA template	5/258	39/10955	0.00208495	0.0081421	0.00411504	UBA52/RPS27A/UBB/UBC/VCP	5
R-HSA-5689896	Ovarian tumor domain proteases	5/258	39/10955	0.00208495	0.0081421	0.00411504	UBA52/RPS27A/UBB/UBC/VCP	5
R-HSA-168643	Nucleotide-binding domain, leucine rich repeat containing receptor (NLR) signaling pathways	6/258	57/10955	0.00213682	0.00830882	0.0041993	UBA52/RPS27A/UBB/UBC/APP/HSP90AB1	6
R-HSA-9009391	Extra-nuclear estrogen signaling	7/258	77/10955	0.00218853	0.00842036	0.00425567	MMP2/HSPB1/GNAI2/HSP90AA1/GNB1/GNB2/GNB4	7
R-HSA-174048	APC/C:Cdc20 mediated degradation of Cyclin B	4/258	24/10955	0.00220268	0.00842036	0.00425567	UBA52/RPS27A/UBB/UBC	4
R-HSA-450302	activated TAK1 mediates p38 MAPK activation	4/258	24/10955	0.00220268	0.00842036	0.00425567	UBA52/RPS27A/UBB/UBC	4
R-HSA-5627123	RHO GTPases activate PAKs	4/258	24/10955	0.00220268	0.00842036	0.00425567	FLNA/RAC1/MYL6/MYH9	4
R-HSA-422356	Regulation of insulin secretion	7/258	78/10955	0.00235706	0.00897266	0.00453481	GNAI2/GNB1/MARCKS/GNB2/SLC2A1/GNAS/GNB4	7
R-HSA-190873	Gap junction degradation	3/258	12/10955	0.00242634	0.00919776	0.00464857	ACTG1/ACTB/CLTC	3
R-HSA-8852135	Protein ubiquitination	7/258	79/10955	0.00253541	0.00944258	0.00477231	UBA52/RPS27A/UBB/UBC/HLA-A/UBA1/VCP	7
R-HSA-9759194	Nuclear events mediated by NFE2L2	7/258	79/10955	0.00253541	0.00944258	0.00477231	UBA52/RPS27A/UBB/UBC/NQO1/PRDX1/G6PD	7
R-HSA-5387390	Hh mutants abrogate ligand secretion	6/258	59/10955	0.00255158	0.00944258	0.00477231	UBA52/RPS27A/UBB/UBC/VCP/OS9	6
R-HSA-8866654	E3 ubiquitin ligases ubiquitinate target proteins	6/258	59/10955	0.00255158	0.00944258	0.00477231	UBA52/RPS27A/UBB/UBC/HLA-A/VCP	6
R-HSA-400685	Sema4D in semaphorin signaling	4/258	25/10955	0.0025743	0.00944258	0.00477231	RAC1/MYL6/MYH9/RRAS	4
R-HSA-5696397	Gap-filling DNA repair synthesis and ligation in GG-NER	4/258	25/10955	0.0025743	0.00944258	0.00477231	UBA52/RPS27A/UBB/UBC	4
R-HSA-937041	IKK complex recruitment mediated by RIP1	4/258	25/10955	0.0025743	0.00944258	0.00477231	UBA52/RPS27A/UBB/UBC	4
R-HSA-9705462	Inactivation of CSF3 (G-CSF) signaling	4/258	25/10955	0.0025743	0.00944258	0.00477231	UBA52/RPS27A/UBB/UBC	4
R-HSA-179409	APC-Cdc20 mediated degradation of Nek2A	4/258	26/10955	0.00298679	0.0109114	0.00551466	UBA52/RPS27A/UBB/UBC	4
R-HSA-5678895	Defective CFTR causes cystic fibrosis	6/258	61/10955	0.00302405	0.0110032	0.00556103	UBA52/RPS27A/UBB/UBC/VCP/OS9	6
R-HSA-168928	DDX58/IFIH1-mediated induction of interferon-alpha/beta	7/258	82/10955	0.00313323	0.0113548	0.00573875	UBA52/RPS27A/UBB/UBC/APP/HSP90AB1/HSP90AA1	7
R-HSA-5675221	Negative regulation of MAPK pathway	5/258	43/10955	0.00322972	0.0116116	0.00586854	UBA52/RPS27A/UBB/UBC/YWHAB	5
R-HSA-9660821	ADORA2B mediated anti-inflammatory cytokines production	5/258	43/10955	0.00322972	0.0116116	0.00586854	GNAI2/GNB1/GNB2/GNAS/GNB4	5
R-HSA-8982491	Glycogen metabolism	4/258	27/10955	0.00344225	0.0122782	0.00620546	UBA52/RPS27A/UBB/UBC	4
R-HSA-9648002	RAS processing	4/258	27/10955	0.00344225	0.0122782	0.00620546	UBA52/RPS27A/UBB/UBC	4
R-HSA-9755511	KEAP1-NFE2L2 pathway	8/258	107/10955	0.00371673	0.0132053	0.00667401	UBA52/RPS27A/UBB/UBC/NQO1/PRDX1/VCP/G6PD	8
R-HSA-2024101	CS/DS degradation	3/258	14/10955	0.00387699	0.0137209	0.00693458	VCAN/BGN/DCN	3
R-HSA-400042	Adrenaline,noradrenaline inhibits insulin secretion	4/258	28/10955	0.00394272	0.0138572	0.00700346	GNAI2/GNB1/GNB2/GNB4	4
R-HSA-445989	TAK1-dependent IKK and NF-kappa-B activation	5/258	45/10955	0.00394609	0.0138572	0.00700346	UBA52/RPS27A/UBB/UBC/APP	5
R-HSA-5628897	TP53 Regulates Metabolic Genes	7/258	87/10955	0.00436197	0.0152585	0.00771168	YWHAZ/PRDX1/YWHAE/YWHAG/YWHAQ/YWHAB/G6PD	7
R-HSA-5205647	Mitophagy	4/258	29/10955	0.00449023	0.0155868	0.00787759	UBA52/RPS27A/UBB/UBC	4
R-HSA-5654732	Negative regulation of FGFR3 signaling	4/258	29/10955	0.00449023	0.0155868	0.00787759	UBA52/RPS27A/UBB/UBC	4
R-HSA-437239	Recycling pathway of L1	5/258	47/10955	0.00476947	0.0164302	0.00830386	ACTG1/ACTB/MSN/CLTC/EZR	5
R-HSA-977606	Regulation of Complement cascade	5/258	47/10955	0.00476947	0.0164302	0.00830386	CD81/CD59/CLU/C1S/C1R	5
R-HSA-168273	Influenza Viral RNA Transcription and Replication	9/258	136/10955	0.00482818	0.0165331	0.00835586	UBA52/RPS27A/HSP90AA1/RPS16/RPSA/DNAJC3/RPS18/RPLP0/RPS3	9
R-HSA-6802952	Signaling by BRAF and RAF1 fusions	6/258	67/10955	0.00483583	0.0165331	0.00835586	FN1/ACTG1/ACTB/TLN1/YWHAB/VCL	6
R-HSA-110314	Recognition of DNA damage by PCNA-containing replication complex	4/258	30/10955	0.00508671	0.0171961	0.00869096	UBA52/RPS27A/UBB/UBC	4
R-HSA-2173795	Downregulation of SMAD2/3:SMAD4 transcriptional activity	4/258	30/10955	0.00508671	0.0171961	0.00869096	UBA52/RPS27A/UBB/UBC	4
R-HSA-9674555	Signaling by CSF3 (G-CSF)	4/258	30/10955	0.00508671	0.0171961	0.00869096	UBA52/RPS27A/UBB/UBC	4
R-HSA-418597	G alpha (z) signalling events	5/258	48/10955	0.00522385	0.0174642	0.00882647	GNAI2/GNB1/GNB2/GNAS/GNB4	5
R-HSA-512988	Interleukin-3, Interleukin-5 and GM-CSF signaling	5/258	48/10955	0.00522385	0.0174642	0.00882647	UBA52/RPS27A/UBB/UBC/YWHAZ	5
R-HSA-73893	DNA Damage Bypass	5/258	48/10955	0.00522385	0.0174642	0.00882647	UBA52/RPS27A/UBB/UBC/VCP	5
R-HSA-446203	Asparagine N-linked glycosylation	15/258	304/10955	0.00557387	0.0185659	0.00938325	UBA52/RPS27A/UBB/UBC/CD59/COL7A1/SPTBN1/LMAN1/GANAB/ARF1/ARF3/CTSA/VCP/OS9/SPTAN1	15
R-HSA-9012852	Signaling by NOTCH3	5/258	49/10955	0.00570804	0.0188227	0.00951302	UBA52/RPS27A/UBB/UBC/ADAM10	5
R-HSA-182971	EGFR downregulation	4/258	31/10955	0.00573406	0.0188227	0.00951302	UBA52/RPS27A/UBB/UBC	4
R-HSA-445095	Interaction between L1 and Ankyrins	4/258	31/10955	0.00573406	0.0188227	0.00951302	ACTG1/ACTB/SPTBN1/SPTAN1	4
R-HSA-5654733	Negative regulation of FGFR4 signaling	4/258	31/10955	0.00573406	0.0188227	0.00951302	UBA52/RPS27A/UBB/UBC	4
R-HSA-5668914	Diseases of metabolism	13/258	249/10955	0.00607936	0.0198841	0.0100495	VCAN/BGN/UBA52/RPS27A/UBB/UBC/THBS1/DCN/THBS2/ACAN/GPC1/AGRN/CTSA	13
R-HSA-1227986	Signaling by ERBB2	5/258	50/10955	0.00622304	0.0202081	0.0102132	UBA52/RPS27A/UBB/UBC/HSP90AA1	5
R-HSA-381038	XBP1(S) activates chaperone genes	5/258	50/10955	0.00622304	0.0202081	0.0102132	DNAJC3/DNAJB9/TLN1/DNAJB11/HYOU1	5
R-HSA-70326	Glucose metabolism	7/258	93/10955	0.00628143	0.0203249	0.0102723	GAPDH/PKM/ENO1/PGK1/ALDOA/TPI1/PGAM1	7
R-HSA-5656169	Termination of translesion DNA synthesis	4/258	32/10955	0.0064341	0.0206713	0.0104473	UBA52/RPS27A/UBB/UBC	4
R-HSA-917729	Endosomal Sorting Complex Required For Transport (ESCRT)	4/258	32/10955	0.0064341	0.0206713	0.0104473	UBA52/RPS27A/UBB/UBC	4
R-HSA-2408557	Selenocysteine synthesis	7/258	94/10955	0.00665424	0.0211459	0.0106872	UBA52/RPS27A/RPS16/RPSA/RPS18/RPLP0/RPS3	7
R-HSA-381119	Unfolded Protein Response (UPR)	7/258	94/10955	0.00665424	0.0211459	0.0106872	HSPA5/HSP90B1/DNAJC3/DNAJB9/TLN1/DNAJB11/HYOU1	7
R-HSA-72764	Eukaryotic Translation Termination	7/258	94/10955	0.00665424	0.0211459	0.0106872	UBA52/RPS27A/RPS16/RPSA/RPS18/RPLP0/RPS3	7
R-HSA-3781865	Diseases of glycosylation	9/258	143/10955	0.0066752	0.0211459	0.0106872	VCAN/BGN/THBS1/DCN/THBS2/ACAN/GPC1/AGRN/CTSA	9
R-HSA-9754678	SARS-CoV-2 modulates host translation machinery	5/258	51/10955	0.00676983	0.021371	0.0108009	RPS27A/RPS16/RPSA/RPS18/RPS3	5
R-HSA-163359	Glucagon signaling in metabolic regulation	4/258	33/10955	0.0071886	0.0222282	0.0112342	GNB1/GNB2/GNAS/GNB4	4
R-HSA-2559585	Oncogene Induced Senescence	4/258	33/10955	0.0071886	0.0222282	0.0112342	UBA52/RPS27A/UBB/UBC	4
R-HSA-392518	Signal amplification	4/258	33/10955	0.0071886	0.0222282	0.0112342	GNAI2/GNB1/GNB2/GNB4	4
R-HSA-420092	Glucagon-type ligand receptors	4/258	33/10955	0.0071886	0.0222282	0.0112342	GNB1/GNB2/GNAS/GNB4	4
R-HSA-5357956	TNFR1-induced NF-kappa-B signaling pathway	4/258	33/10955	0.0071886	0.0222282	0.0112342	UBA52/RPS27A/UBB/UBC	4
R-HSA-5654726	Negative regulation of FGFR1 signaling	4/258	33/10955	0.0071886	0.0222282	0.0112342	UBA52/RPS27A/UBB/UBC	4
R-HSA-72695	Formation of the ternary complex, and subsequently, the 43S complex	5/258	52/10955	0.0073494	0.0226481	0.0114464	RPS27A/RPS16/RPSA/RPS18/RPS3	5
R-HSA-975956	Nonsense Mediated Decay (NMD) independent of the Exon Junction Complex (EJC)	7/258	96/10955	0.00744894	0.0228639	0.0115555	UBA52/RPS27A/RPS16/RPSA/RPS18/RPLP0/RPS3	7
R-HSA-9711123	Cellular response to chemical stress	11/258	199/10955	0.00746988	0.0228639	0.0115555	UBA52/RPS27A/UBB/UBC/NQO1/GSTP1/PRDX1/PRDX6/P4HB/VCP/G6PD	11
R-HSA-8856828	Clathrin-mediated endocytosis	9/258	146/10955	0.00761539	0.0232308	0.0117409	ACTG1/ACTB/UBA52/RPS27A/UBB/UBC/TF/HSPA8/CLTC	9
R-HSA-193704	p75 NTR receptor-mediated signalling	7/258	97/10955	0.00787164	0.0239319	0.0120952	UBA52/RPS27A/UBB/UBC/RTN4/RAC1/YWHAE	7
R-HSA-5654727	Negative regulation of FGFR2 signaling	4/258	34/10955	0.00799925	0.0241577	0.0122094	UBA52/RPS27A/UBB/UBC	4
R-HSA-5663084	Diseases of carbohydrate metabolism	4/258	34/10955	0.00799925	0.0241577	0.0122094	UBA52/RPS27A/UBB/UBC	4
R-HSA-8964315	G beta:gamma signalling through BTK	3/258	18/10955	0.00810813	0.0244052	0.0123344	GNB1/GNB2/GNB4	3
R-HSA-8848021	Signaling by PTK6	5/258	54/10955	0.00861065	0.025662	0.0129696	UBA52/RPS27A/UBB/UBC/RAC1	5
R-HSA-9006927	Signaling by Non-Receptor Tyrosine Kinases	5/258	54/10955	0.00861065	0.025662	0.0129696	UBA52/RPS27A/UBB/UBC/RAC1	5
R-HSA-9604323	Negative regulation of NOTCH4 signaling	5/258	54/10955	0.00861065	0.025662	0.0129696	UBA52/RPS27A/UBB/UBC/YWHAZ	5
R-HSA-5619115	Disorders of transmembrane transporters	10/258	176/10955	0.00877028	0.026052	0.0131668	UBA52/RPS27A/UBB/UBC/SLC3A2/BSG/SLC2A1/SLC16A1/VCP/OS9	10
R-HSA-114604	GPVI-mediated activation cascade	4/258	35/10955	0.00886766	0.0260843	0.0131831	COL1A1/COL1A2/RAC1/RAC2	4
R-HSA-432720	Lysosome Vesicle Biogenesis	4/258	35/10955	0.00886766	0.0260843	0.0131831	HSPA8/APP/CLTC/ARF1	4
R-HSA-936440	Negative regulators of DDX58/IFIH1 signaling	4/258	35/10955	0.00886766	0.0260843	0.0131831	UBA52/RPS27A/UBB/UBC	4
R-HSA-204998	Cell death signalling via NRAGE, NRIF and NADE	6/258	76/10955	0.00889631	0.0260843	0.0131831	UBA52/RPS27A/UBB/UBC/RAC1/YWHAE	6
R-HSA-1630316	Glycosaminoglycan metabolism	8/258	124/10955	0.00893711	0.0261194	0.0132008	VCAN/BGN/DCN/CD44/XYLT1/ACAN/GPC1/AGRN	8
R-HSA-109606	Intrinsic Pathway for Apoptosis	5/258	55/10955	0.0092942	0.026817	0.0135534	YWHAZ/YWHAE/YWHAG/YWHAQ/YWHAB	5
R-HSA-3371497	HSP90 chaperone cycle for steroid hormone receptors (SHR) in the presence of ligand	5/258	55/10955	0.0092942	0.026817	0.0135534	HSPA8/HSP90AB1/HSP90AA1/HSPA1B/HSPA1A	5
R-HSA-71406	Pyruvate metabolism and Citric Acid (TCA) cycle	5/258	55/10955	0.0092942	0.026817	0.0135534	BSG/LDHA/SLC16A1/SLC16A3/LDHB	5
R-HSA-8941858	Regulation of RUNX3 expression and activity	5/258	55/10955	0.0092942	0.026817	0.0135534	UBA52/RPS27A/UBB/UBC/TGFB1	5
R-HSA-8852276	The role of GTSE1 in G2/M progression after G2 checkpoint	6/258	77/10955	0.00946316	0.0272179	0.013756	UBA52/RPS27A/UBB/UBC/HSP90AB1/HSP90AA1	6
R-HSA-6804757	Regulation of TP53 Degradation	4/258	36/10955	0.0097954	0.0280843	0.0141939	UBA52/RPS27A/UBB/UBC	4
R-HSA-5683057	MAPK family signaling cascades	15/258	325/10955	0.0100431	0.0286482	0.0144789	FN1/ACTG1/ACTB/UBA52/RPS27A/UBB/UBC/SPTBN1/HSPB1/RAC1/PDGFRB/TLN1/YWHAB/SPTAN1/VCL	15
R-HSA-5619084	ABC transporter disorders	6/258	78/10955	0.0100553	0.0286482	0.0144789	UBA52/RPS27A/UBB/UBC/VCP/OS9	6
R-HSA-5689603	UCH proteinases	7/258	102/10955	0.0102552	0.0289446	0.0146287	ACTB/UBA52/RPS27A/UBB/UBC/TGFB1/UCHL1	7
R-HSA-72689	Formation of a pool of free 40S subunits	7/258	102/10955	0.0102552	0.0289446	0.0146287	UBA52/RPS27A/RPS16/RPSA/RPS18/RPLP0/RPS3	7
R-HSA-9633012	Response of EIF2AK4 (GCN2) to amino acid deficiency	7/258	102/10955	0.0102552	0.0289446	0.0146287	UBA52/RPS27A/RPS16/RPSA/RPS18/RPLP0/RPS3	7
R-HSA-9662851	Anti-inflammatory response favouring Leishmania parasite infection	6/258	79/10955	0.0106734	0.0297709	0.0150463	GNAI2/GNB1/GNB2/GNAS/MYH9/GNB4	6
R-HSA-9664433	Leishmania parasite growth and survival	6/258	79/10955	0.0106734	0.0297709	0.0150463	GNAI2/GNB1/GNB2/GNAS/MYH9/GNB4	6
R-HSA-9694635	Translation of Structural Proteins	5/258	57/10955	0.0107717	0.0297709	0.0150463	UBA52/RPS27A/UBB/UBC/GANAB	5
R-HSA-168638	NOD1/2 Signaling Pathway	4/258	37/10955	0.0107839	0.0297709	0.0150463	UBA52/RPS27A/UBB/UBC	4
R-HSA-3299685	Detoxification of Reactive Oxygen Species	4/258	37/10955	0.0107839	0.0297709	0.0150463	GSTP1/PRDX1/PRDX6/P4HB	4
R-HSA-5689901	Metalloprotease DUBs	4/258	37/10955	0.0107839	0.0297709	0.0150463	UBA52/RPS27A/UBB/UBC	4
R-HSA-6806003	Regulation of TP53 Expression and Degradation	4/258	37/10955	0.0107839	0.0297709	0.0150463	UBA52/RPS27A/UBB/UBC	4
R-HSA-2022870	Chondroitin sulfate biosynthesis	3/258	20/10955	0.0109423	0.0297709	0.0150463	VCAN/BGN/DCN	3
R-HSA-418217	G beta:gamma signalling through PLC beta	3/258	20/10955	0.0109423	0.0297709	0.0150463	GNB1/GNB2/GNB4	3
R-HSA-5625900	RHO GTPases activate CIT	3/258	20/10955	0.0109423	0.0297709	0.0150463	RAC1/MYL6/MYH9	3
R-HSA-5627117	RHO GTPases Activate ROCKs	3/258	20/10955	0.0109423	0.0297709	0.0150463	CFL1/MYL6/MYH9	3
R-HSA-8964616	G beta:gamma signalling through CDC42	3/258	20/10955	0.0109423	0.0297709	0.0150463	GNB1/GNB2/GNB4	3
R-HSA-1169410	Antiviral mechanism by IFN-stimulated genes	6/258	80/10955	0.011318	0.0306435	0.0154873	UBA52/RPS27A/UBB/UBC/FLNA/KPNB1	6
R-HSA-1236394	Signaling by ERBB4	5/258	58/10955	0.0115674	0.0306435	0.0154873	UBA52/RPS27A/UBB/UBC/SPARC	5
R-HSA-166658	Complement cascade	5/258	58/10955	0.0115674	0.0306435	0.0154873	CD81/CD59/CLU/C1S/C1R	5
R-HSA-2644602	Signaling by NOTCH1 PEST Domain Mutants in Cancer	5/258	58/10955	0.0115674	0.0306435	0.0154873	UBA52/RPS27A/UBB/UBC/ADAM10	5
R-HSA-2644603	Signaling by NOTCH1 in Cancer	5/258	58/10955	0.0115674	0.0306435	0.0154873	UBA52/RPS27A/UBB/UBC/ADAM10	5
R-HSA-2644606	Constitutive Signaling by NOTCH1 PEST Domain Mutants	5/258	58/10955	0.0115674	0.0306435	0.0154873	UBA52/RPS27A/UBB/UBC/ADAM10	5
R-HSA-2894858	Signaling by NOTCH1 HD+PEST Domain Mutants in Cancer	5/258	58/10955	0.0115674	0.0306435	0.0154873	UBA52/RPS27A/UBB/UBC/ADAM10	5
R-HSA-2894862	Constitutive Signaling by NOTCH1 HD+PEST Domain Mutants	5/258	58/10955	0.0115674	0.0306435	0.0154873	UBA52/RPS27A/UBB/UBC/ADAM10	5
R-HSA-917937	Iron uptake and transport	5/258	58/10955	0.0115674	0.0306435	0.0154873	UBA52/RPS27A/UBB/UBC/TF	5
R-HSA-9013407	RHOH GTPase cycle	4/258	38/10955	0.0118347	0.0309891	0.0156619	SLC1A5/STOM/RAB7A/VCP	4
R-HSA-9013424	RHOV GTPase cycle	4/258	38/10955	0.0118347	0.0309891	0.0156619	SPTBN1/CLTC/EPHA2/SPTAN1	4
R-HSA-9607240	FLT3 Signaling	4/258	38/10955	0.0118347	0.0309891	0.0156619	UBA52/RPS27A/UBB/UBC	4
R-HSA-9772572	Early SARS-CoV-2 Infection Events	4/258	38/10955	0.0118347	0.0309891	0.0156619	NRP1/GPC1/AGRN/VCP	4
R-HSA-72649	Translation initiation complex formation	5/258	59/10955	0.0124022	0.0320125	0.0161792	RPS27A/RPS16/RPSA/RPS18/RPS3	5
R-HSA-72702	Ribosomal scanning and start codon recognition	5/258	59/10955	0.0124022	0.0320125	0.0161792	RPS27A/RPS16/RPSA/RPS18/RPS3	5
R-HSA-9664407	Parasite infection	5/258	59/10955	0.0124022	0.0320125	0.0161792	ACTG1/ACTB/RAC1/MYH9/MYO1C	5
R-HSA-9664417	Leishmania phagocytosis	5/258	59/10955	0.0124022	0.0320125	0.0161792	ACTG1/ACTB/RAC1/MYH9/MYO1C	5
R-HSA-9664422	FCGR3A-mediated phagocytosis	5/258	59/10955	0.0124022	0.0320125	0.0161792	ACTG1/ACTB/RAC1/MYH9/MYO1C	5
R-HSA-500657	Presynaptic function of Kainate receptors	3/258	21/10955	0.0125474	0.0322954	0.0163222	GNB1/GNB2/GNB4	3
R-HSA-9013694	Signaling by NOTCH4	6/258	82/10955	0.0126887	0.0325666	0.0164592	UBA52/RPS27A/UBB/UBC/YWHAZ/ADAM10	6
R-HSA-76009	Platelet Aggregation (Plug Formation)	4/258	39/10955	0.0129489	0.0331405	0.0167493	FN1/COL1A1/COL1A2/TLN1	4
R-HSA-72662	Activation of the mRNA upon binding of the cap-binding complex and eIFs, and subsequent binding to 43S	5/258	60/10955	0.0132769	0.0338842	0.0171252	RPS27A/RPS16/RPSA/RPS18/RPS3	5
R-HSA-425366	Transport of bile salts and organic acids, metal ions and amine compounds	6/258	83/10955	0.0134161	0.0341431	0.017256	BSG/SLC44A1/SLC39A14/SLC31A1/SLC16A1/SLC16A3	6
R-HSA-5654741	Signaling by FGFR3	4/258	40/10955	0.0141279	0.0356544	0.0180198	UBA52/RPS27A/UBB/UBC	4
R-HSA-6783310	Fanconi Anemia Pathway	4/258	40/10955	0.0141279	0.0356544	0.0180198	UBA52/RPS27A/UBB/UBC	4
R-HSA-9013420	RHOU GTPase cycle	4/258	40/10955	0.0141279	0.0356544	0.0180198	SPTBN1/CLTC/EPHA2/SPTAN1	4
R-HSA-6802957	Oncogenic MAPK signaling	6/258	84/10955	0.0141721	0.0356664	0.0180259	FN1/ACTG1/ACTB/TLN1/YWHAB/VCL	6
R-HSA-8862803	Deregulated CDK5 triggers multiple neurodegenerative pathways in Alzheimer's disease models	3/258	22/10955	0.0142802	0.0357399	0.0180631	APP/PRDX1/YWHAE	3
R-HSA-8863678	Neurodegenerative Diseases	3/258	22/10955	0.0142802	0.0357399	0.0180631	APP/PRDX1/YWHAE	3
R-HSA-425407	SLC-mediated transmembrane transport	12/258	248/10955	0.0144635	0.036099	0.0182445	SLC1A5/SLC3A2/BSG/SLC44A1/SLC7A5/SLC39A14/SLC31A1/SLC1A4/SLC2A1/SLC16A1/SLC38A2/SLC16A3	12
R-HSA-5673001	RAF/MAP kinase cascade	13/258	280/10955	0.0152927	0.0380542	0.0192327	FN1/ACTG1/ACTB/UBA52/RPS27A/UBB/UBC/SPTBN1/PDGFRB/TLN1/YWHAB/SPTAN1/VCL	13
R-HSA-5654743	Signaling by FGFR4	4/258	41/10955	0.0153729	0.0380542	0.0192327	UBA52/RPS27A/UBB/UBC	4
R-HSA-5696400	Dual Incision in GG-NER	4/258	41/10955	0.0153729	0.0380542	0.0192327	UBA52/RPS27A/UBB/UBC	4
R-HSA-9013422	RHOBTB1 GTPase cycle	3/258	23/10955	0.0161418	0.0398486	0.0201396	VIM/CCT2/CCT7	3
R-HSA-156827	L13a-mediated translational silencing of Ceruloplasmin expression	7/258	112/10955	0.0165337	0.0407053	0.0205726	UBA52/RPS27A/RPS16/RPSA/RPS18/RPLP0/RPS3	7
R-HSA-381676	Glucagon-like Peptide-1 (GLP1) regulates insulin secretion	4/258	42/10955	0.0166849	0.0408554	0.0206484	GNB1/GNB2/GNAS/GNB4	4
R-HSA-3928662	EPHB-mediated forward signaling	4/258	42/10955	0.0166849	0.0408554	0.0206484	ACTG1/ACTB/CFL1/RAC1	4
R-HSA-1834949	Cytosolic sensors of pathogen-associated DNA	5/258	64/10955	0.0171906	0.0418765	0.0211645	UBA52/RPS27A/UBB/UBC/CTNNB1	5
R-HSA-1799339	SRP-dependent cotranslational protein targeting to membrane	7/258	113/10955	0.0172839	0.0418765	0.0211645	UBA52/RPS27A/RPS16/RPSA/RPS18/RPLP0/RPS3	7
R-HSA-72706	GTP hydrolysis and joining of the 60S ribosomal subunit	7/258	113/10955	0.0172839	0.0418765	0.0211645	UBA52/RPS27A/RPS16/RPSA/RPS18/RPLP0/RPS3	7
R-HSA-69481	G2/M Checkpoints	9/258	167/10955	0.0172868	0.0418765	0.0211645	UBA52/RPS27A/UBB/UBC/YWHAZ/YWHAE/YWHAG/YWHAQ/YWHAB	9
R-HSA-5684996	MAPK1/MAPK3 signaling	13/258	286/10955	0.0179172	0.0431195	0.0217927	FN1/ACTG1/ACTB/UBA52/RPS27A/UBB/UBC/SPTBN1/PDGFRB/TLN1/YWHAB/SPTAN1/VCL	13
R-HSA-432040	Vasopressin regulates renal water homeostasis via Aquaporins	4/258	43/10955	0.0180649	0.0431195	0.0217927	GNB1/GNB2/GNAS/GNB4	4
R-HSA-5696395	Formation of Incision Complex in GG-NER	4/258	43/10955	0.0180649	0.0431195	0.0217927	UBA52/RPS27A/UBB/UBC	4
R-HSA-977444	GABA B receptor activation	4/258	43/10955	0.0180649	0.0431195	0.0217927	GNAI2/GNB1/GNB2/GNB4	4
R-HSA-991365	Activation of GABAB receptors	4/258	43/10955	0.0180649	0.0431195	0.0217927	GNAI2/GNB1/GNB2/GNB4	4
R-HSA-202040	G-protein activation	3/258	24/10955	0.0181331	0.0431195	0.0217927	GNB1/GNB2/GNB4	3
R-HSA-428930	Thromboxane signalling through TP receptor	3/258	24/10955	0.0181331	0.0431195	0.0217927	GNB1/GNB2/GNB4	3
R-HSA-2980736	Peptide hormone metabolism	6/258	89/10955	0.0184006	0.0435273	0.0219988	ATP6AP2/ANPEP/GNB1/INHBA/P4HB/CTNNB1	6
R-HSA-5687128	MAPK6/MAPK4 signaling	6/258	89/10955	0.0184006	0.0435273	0.0219988	UBA52/RPS27A/UBB/UBC/HSPB1/RAC1	6
R-HSA-927802	Nonsense-Mediated Decay (NMD)	7/258	116/10955	0.019678	0.0463072	0.0234038	UBA52/RPS27A/RPS16/RPSA/RPS18/RPLP0/RPS3	7
R-HSA-975957	Nonsense Mediated Decay (NMD) enhanced by the Exon Junction Complex (EJC)	7/258	116/10955	0.019678	0.0463072	0.0234038	UBA52/RPS27A/RPS16/RPSA/RPS18/RPLP0/RPS3	7
R-HSA-392451	G beta:gamma signalling through PI3Kgamma	3/258	25/10955	0.0202547	0.0472958	0.0239034	GNB1/GNB2/GNB4	3
R-HSA-418592	ADP signalling through P2Y purinoceptor 1	3/258	25/10955	0.0202547	0.0472958	0.0239034	GNB1/GNB2/GNB4	3
R-HSA-9734009	Defective Intrinsic Pathway for Apoptosis	3/258	25/10955	0.0202547	0.0472958	0.0239034	APP/PRDX1/YWHAE	3
R-HSA-9010553	Regulation of expression of SLITs and ROBOs	9/258	172/10955	0.0205294	0.047814	0.0241653	UBA52/RPS27A/UBB/UBC/RPS16/RPSA/RPS18/RPLP0/RPS3	9
R-HSA-5617833	Cilium Assembly	10/258	201/10955	0.0206312	0.0479278	0.0242228	TUBB/HSP90AA1/TCP1/YWHAE/CCT3/YWHAG/CCT8/CCT2/CCT5/CCT4	10
R-HSA-72766	Translation	13/258	292/10955	0.0208698	0.0482628	0.0243921	UBA52/RPS27A/EEF1A1/EEF1A2/EEF2/EEF1G/RPS16/RPSA/EEF1D/RPS18/RPLP0/EEF1B2/RPS3	13
R-HSA-162906	HIV Infection	11/258	231/10955	0.0208819	0.0482628	0.0243921	UBA52/RPS27A/UBB/UBC/PPIA/PDCD6IP/RAC1/RAN/ARF1/HLA-A/KPNB1	11

## Sheet: Reactome_gsea
ID	Description	setSize	enrichmentScore	NES	pvalue	p.adjust	qvalue	rank	leading_edge	core_enrichment
R-HSA-5673001	RAF/MAP kinase cascade	13	0.935437	1.47235	0.00238514	0.0548581	0.0391664	19	tags=54%, list=6%, signal=53%	FN1/ACTG1/ACTB/UBA52/RPS27A/UBB/UBC
R-HSA-5684996	MAPK1/MAPK3 signaling	13	0.935437	1.47235	0.00238514	0.0548581	0.0391664	19	tags=54%, list=6%, signal=53%	FN1/ACTG1/ACTB/UBA52/RPS27A/UBB/UBC
R-HSA-5663202	Diseases of signal transduction by growth factor receptors and second messengers	24	0.898672	1.418	0.00168603	0.0548581	0.0391664	19	tags=29%, list=6%, signal=30%	FN1/ACTG1/ACTB/UBA52/RPS27A/UBB/UBC
R-HSA-9006934	Signaling by Receptor Tyrosine Kinases	42	0.858651	1.35963	0.000563273	0.0548581	0.0391664	23	tags=31%, list=8%, signal=33%	FN1/ACTG1/ACTB/COL6A1/COL1A1/COL1A2/COL6A3/COL6A2/UBA52/RPS27A/UBB/UBC/SPARC
R-HSA-1643685	Disease	77	0.7982	1.26888	0.0022384	0.0548581	0.0391664	19	tags=12%, list=6%, signal=15%	FN1/VCAN/ACTG1/ACTB/BGN/UBA52/RPS27A/UBB/UBC
R-HSA-5683057	MAPK family signaling cascades	15	0.920759	1.45272	0.00360999	0.0691914	0.0493998	19	tags=47%, list=6%, signal=46%	FN1/ACTG1/ACTB/UBA52/RPS27A/UBB/UBC
R-HSA-1445148	Translocation of SLC2A4 (GLUT4) to the plasma membrane	11	0.942419	1.47758	0.00474722	0.0779901	0.0556817	6	tags=18%, list=2%, signal=18%	ACTG1/ACTB
R-HSA-109581	Apoptosis	13	0.916334	1.44228	0.00758703	0.0953922	0.0681061	19	tags=38%, list=6%, signal=38%	VIM/UBA52/RPS27A/UBB/UBC
R-HSA-3000178	ECM proteoglycans	29	0.85745	1.35783	0.00769716	0.0953922	0.0681061	24	tags=34%, list=8%, signal=35%	FN1/VCAN/BGN/COL6A1/COL1A1/COL1A2/COL6A3/COL6A2/SPARC/HAPLN1
R-HSA-392499	Metabolism of proteins	86	0.769472	1.22232	0.00829498	0.0953922	0.0681061	55	tags=29%, list=18%, signal=33%	FN1/VCAN/TGFBI/ACTB/UBA52/RPS27A/UBB/UBC/LGALS1/MFGE8/LTBP1/LAMC1/THY1/CD59/FBN1/NUCB1/THBS1/COL7A1/LAMB1/MMP2/SPTBN1/TIMP1/TF/EEF1A1/EEF1A2
R-HSA-6814122	Cooperation of PDCL (PhLP1) and TRiC/CCT in G-protein beta folding	11	-0.54007	-1.54558	0.0135808	0.111557	0.079647	144	tags=100%, list=48%, signal=54%	TCP1/GNB2/CCT3/CCT6A/CCT8/CCT2/CCT5/CCT4/CCT7/GNB4
R-HSA-446728	Cell junction organization	13	0.903292	1.42175	0.012973	0.111557	0.079647	6	tags=15%, list=2%, signal=16%	ACTG1/ACTB
R-HSA-597592	Post-translational protein modification	58	0.798328	1.26328	0.0126292	0.111557	0.079647	53	tags=38%, list=18%, signal=39%	FN1/VCAN/ACTB/UBA52/RPS27A/UBB/UBC/LGALS1/MFGE8/LTBP1/LAMC1/THY1/CD59/FBN1/NUCB1/THBS1/COL7A1/LAMB1/SPTBN1/TIMP1/TF/EEF1A1
R-HSA-162582	Signal Transduction	92	0.758676	1.20568	0.0135259	0.111557	0.079647	30	tags=18%, list=10%, signal=24%	FN1/ACTG1/ACTB/COL6A1/COL1A1/VIM/COL1A2/COL6A3/COL6A2/UBA52/RPS27A/UBB/UBC/LTBP2/SPARC/LTBP1/LAMC1
R-HSA-1280218	Adaptive Immune System	22	0.860747	1.35953	0.0149157	0.114354	0.081644	19	tags=32%, list=6%, signal=32%	COL1A1/COL1A2/CD81/UBA52/RPS27A/UBB/UBC
R-HSA-74160	Gene expression (Transcription)	24	0.853381	1.34653	0.0178913	0.128594	0.0918106	19	tags=29%, list=6%, signal=30%	ACTB/COL1A1/COL1A2/UBA52/RPS27A/UBB/UBC
R-HSA-194138	Signaling by VEGF	10	0.919746	1.44308	0.0257202	0.136836	0.0976954	6	tags=20%, list=2%, signal=20%	ACTG1/ACTB
R-HSA-9709957	Sensory Perception	12	0.90455	1.42279	0.0203212	0.136836	0.0976954	6	tags=17%, list=2%, signal=17%	ACTG1/ACTB
R-HSA-390466	Chaperonin-mediated protein folding	12	0.899781	1.41529	0.0236826	0.136836	0.0976954	6	tags=8%, list=2%, signal=9%	ACTB
R-HSA-391251	Protein folding	12	0.899781	1.41529	0.0236826	0.136836	0.0976954	6	tags=8%, list=2%, signal=9%	ACTB
R-HSA-1632852	Macroautophagy	10	0.899627	1.41152	0.0360082	0.136836	0.0976954	19	tags=50%, list=6%, signal=48%	VIM/UBA52/RPS27A/UBB/UBC
R-HSA-9663891	Selective autophagy	10	0.899627	1.41152	0.0360082	0.136836	0.0976954	19	tags=50%, list=6%, signal=48%	VIM/UBA52/RPS27A/UBB/UBC
R-HSA-372790	Signaling by GPCR	11	0.898472	1.40868	0.0336735	0.136836	0.0976954	1	tags=9%, list=0%, signal=9%	FN1
R-HSA-388396	GPCR downstream signalling	11	0.898472	1.40868	0.0336735	0.136836	0.0976954	1	tags=9%, list=0%, signal=9%	FN1
R-HSA-5668914	Diseases of metabolism	13	0.887825	1.39741	0.0294118	0.136836	0.0976954	19	tags=46%, list=6%, signal=45%	VCAN/BGN/UBA52/RPS27A/UBB/UBC
R-HSA-202733	Cell surface interactions at the vascular wall	16	0.877413	1.38337	0.0292929	0.136836	0.0976954	11	tags=19%, list=4%, signal=19%	FN1/COL1A1/COL1A2
R-HSA-216083	Integrin cell surface interactions	21	0.846577	1.33972	0.0380762	0.136836	0.0976954	15	tags=29%, list=5%, signal=29%	FN1/COL6A1/COL1A1/COL1A2/COL6A3/COL6A2
R-HSA-6806834	Signaling by MET	21	0.846445	1.33951	0.0380762	0.136836	0.0976954	19	tags=33%, list=6%, signal=34%	FN1/COL1A1/COL1A2/UBA52/RPS27A/UBB/UBC
R-HSA-449147	Signaling by Interleukins	27	0.821398	1.30267	0.037962	0.136836	0.0976954	19	tags=26%, list=6%, signal=27%	FN1/VIM/COL1A2/UBA52/RPS27A/UBB/UBC
R-HSA-5653656	Vesicle-mediated transport	38	0.7971	1.26278	0.031968	0.136836	0.0976954	23	tags=24%, list=8%, signal=25%	ACTG1/ACTB/COL1A1/COL1A2/UBA52/RPS27A/UBB/UBC/SPARC
R-HSA-1474244	Extracellular matrix organization	66	0.769663	1.22055	0.0238812	0.136836	0.0976954	50	tags=35%, list=17%, signal=37%	FN1/VCAN/BGN/COL6A1/COL1A1/COL1A2/COL6A3/COL6A2/COL12A1/LTBP2/SPARC/HAPLN1/LTBP1/LAMC1/FBN1/THBS1/HTRA1/COL7A1/PXDN/LAMB1/MMP2/NID1/TIMP1
R-HSA-168256	Immune System	90	0.740795	1.17704	0.027972	0.136836	0.0976954	20	tags=13%, list=7%, signal=18%	FN1/ACTG1/ACTB/COL1A1/VIM/COL1A2/CD81/UBA52/RPS27A/UBB/UBC/PTX3
R-HSA-9658195	Leishmania infection	13	0.875145	1.37745	0.0425963	0.139959	0.0999253	6	tags=15%, list=2%, signal=16%	ACTG1/ACTB
R-HSA-9824443	Parasitic Infection Pathways	13	0.875145	1.37745	0.0425963	0.139959	0.0999253	6	tags=15%, list=2%, signal=16%	ACTG1/ACTB
R-HSA-1280215	Cytokine Signaling in Immune system	32	0.804293	1.27386	0.041958	0.139959	0.0999253	19	tags=22%, list=6%, signal=23%	FN1/VIM/COL1A2/UBA52/RPS27A/UBB/UBC
R-HSA-1500931	Cell-Cell communication	15	0.863204	1.36192	0.0454545	0.145202	0.103668	6	tags=13%, list=2%, signal=14%	ACTG1/ACTB
R-HSA-3000170	Syndecan interactions	12	0.876142	1.37811	0.0497967	0.151619	0.10825	11	tags=25%, list=4%, signal=25%	FN1/COL1A1/COL1A2
R-HSA-71387	Metabolism of carbohydrates	21	0.837233	1.32493	0.0501002	0.151619	0.10825	25	tags=33%, list=8%, signal=33%	VCAN/BGN/UBA52/RPS27A/UBB/UBC/GAPDH
R-HSA-68886	M Phase	10	0.882819	1.38514	0.0524691	0.153926	0.109897	19	tags=40%, list=6%, signal=39%	UBA52/RPS27A/UBB/UBC
R-HSA-3700989	Transcriptional Regulation by TP53	12	0.872001	1.37159	0.054878	0.153926	0.109897	19	tags=33%, list=6%, signal=33%	UBA52/RPS27A/UBB/UBC
R-HSA-195258	RHO GTPase Effectors	17	0.849866	1.33936	0.0544904	0.153926	0.109897	6	tags=12%, list=2%, signal=12%	ACTG1/ACTB
R-HSA-5357801	Programmed Cell Death	16	0.854901	1.34788	0.0565657	0.154882	0.110579	19	tags=31%, list=6%, signal=31%	VIM/UBA52/RPS27A/UBB/UBC
R-HSA-9711123	Cellular response to chemical stress	11	0.874138	1.37053	0.0591837	0.156712	0.111886	19	tags=36%, list=6%, signal=35%	UBA52/RPS27A/UBB/UBC
R-HSA-6785807	Interleukin-4 and Interleukin-13 signaling	12	0.867657	1.36476	0.0599593	0.156712	0.111886	11	tags=25%, list=4%, signal=25%	FN1/VIM/COL1A2
R-HSA-5619115	Disorders of transmembrane transporters	10	0.877279	1.37645	0.0627572	0.16038	0.114504	19	tags=40%, list=6%, signal=39%	UBA52/RPS27A/UBB/UBC
R-HSA-8948216	Collagen chain trimerization	11	0.870195	1.36434	0.0663265	0.162288	0.115867	21	tags=55%, list=7%, signal=53%	COL6A1/COL1A1/COL1A2/COL6A3/COL6A2/COL12A1
R-HSA-1474228	Degradation of the extracellular matrix	29	0.798885	1.26509	0.0649351	0.162288	0.115867	50	tags=52%, list=17%, signal=48%	FN1/COL6A1/COL1A1/COL1A2/COL6A3/COL6A2/COL12A1/LAMC1/FBN1/HTRA1/COL7A1/LAMB1/MMP2/NID1/TIMP1
R-HSA-212436	Generic Transcription Pathway	20	0.825339	1.30527	0.0713568	0.16747	0.119567	19	tags=30%, list=6%, signal=30%	COL1A1/COL1A2/UBA52/RPS27A/UBB/UBC
R-HSA-73857	RNA Polymerase II Transcription	20	0.825339	1.30527	0.0713568	0.16747	0.119567	19	tags=30%, list=6%, signal=30%	COL1A1/COL1A2/UBA52/RPS27A/UBB/UBC
R-HSA-162909	Host Interactions of HIV factors	10	0.871983	1.36814	0.0740741	0.17037	0.121637	19	tags=40%, list=6%, signal=39%	UBA52/RPS27A/UBB/UBC
R-HSA-69278	Cell Cycle, Mitotic	11	0.858187	1.34552	0.0826531	0.17755	0.126763	19	tags=36%, list=6%, signal=35%	UBA52/RPS27A/UBB/UBC
R-HSA-376176	Signaling by ROBO receptors	14	0.843831	1.32821	0.0838384	0.17755	0.126763	19	tags=29%, list=6%, signal=28%	UBA52/RPS27A/UBB/UBC
R-HSA-8874081	MET activates PTK2 signaling	16	0.835877	1.31788	0.0808081	0.17755	0.126763	11	tags=19%, list=4%, signal=19%	FN1/COL1A1/COL1A2
R-HSA-8875878	MET promotes cell motility	17	0.831567	1.31052	0.0827447	0.17755	0.126763	11	tags=18%, list=4%, signal=18%	FN1/COL1A1/COL1A2
R-HSA-381426	Regulation of Insulin-like Growth Factor (IGF) transport and uptake by Insulin-like Growth Factor Binding Proteins (IGFBPs)	30	0.789268	1.24871	0.0849151	0.17755	0.126763	52	tags=40%, list=17%, signal=37%	FN1/VCAN/LGALS1/MFGE8/LTBP1/LAMC1/FBN1/NUCB1/LAMB1/MMP2/TIMP1/TF
R-HSA-162906	HIV Infection	11	0.854836	1.34026	0.0877551	0.180211	0.128663	19	tags=36%, list=6%, signal=35%	UBA52/RPS27A/UBB/UBC
R-HSA-2682334	EPH-Ephrin signaling	11	0.846963	1.32792	0.10102	0.182723	0.130456	6	tags=18%, list=2%, signal=18%	ACTG1/ACTB
R-HSA-9612973	Autophagy	12	0.843797	1.32723	0.103659	0.182723	0.130456	19	tags=42%, list=6%, signal=41%	VIM/UBA52/RPS27A/UBB/UBC
R-HSA-9613829	Chaperone Mediated Autophagy	11	0.845341	1.32538	0.103061	0.182723	0.130456	19	tags=45%, list=6%, signal=44%	VIM/UBA52/RPS27A/UBB/UBC
R-HSA-1640170	Cell Cycle	14	0.83276	1.31079	0.106061	0.182723	0.130456	19	tags=29%, list=6%, signal=28%	UBA52/RPS27A/UBB/UBC
R-HSA-1442490	Collagen degradation	14	0.83203	1.30964	0.108081	0.182723	0.130456	21	tags=43%, list=7%, signal=42%	COL6A1/COL1A1/COL1A2/COL6A3/COL6A2/COL12A1
R-HSA-3858494	Beta-catenin independent WNT signaling	13	0.830559	1.30727	0.110548	0.182723	0.130456	19	tags=31%, list=6%, signal=30%	UBA52/RPS27A/UBB/UBC
R-HSA-9705683	SARS-CoV-2-host interactions	16	0.827603	1.30484	0.0959596	0.182723	0.130456	19	tags=25%, list=6%, signal=25%	UBA52/RPS27A/UBB/UBC
R-HSA-446203	Asparagine N-linked glycosylation	15	0.823594	1.29942	0.111111	0.182723	0.130456	48	tags=47%, list=16%, signal=41%	UBA52/RPS27A/UBB/UBC/CD59/COL7A1/SPTBN1
R-HSA-1650814	Collagen biosynthesis and modifying enzymes	20	0.807478	1.27703	0.109548	0.182723	0.130456	21	tags=30%, list=7%, signal=30%	COL6A1/COL1A1/COL1A2/COL6A3/COL6A2/COL12A1
R-HSA-9694516	SARS-CoV-2 Infection	21	0.803259	1.27117	0.111222	0.182723	0.130456	19	tags=19%, list=6%, signal=19%	UBA52/RPS27A/UBB/UBC
R-HSA-9012999	RHO GTPase cycle	22	0.804013	1.26992	0.102204	0.182723	0.130456	10	tags=14%, list=3%, signal=14%	ACTG1/ACTB/VIM
R-HSA-8957275	Post-translational protein phosphorylation	28	0.788535	1.25056	0.0929071	0.182723	0.130456	52	tags=39%, list=17%, signal=36%	FN1/VCAN/LGALS1/MFGE8/LTBP1/LAMC1/FBN1/NUCB1/LAMB1/TIMP1/TF
R-HSA-422475	Axon guidance	49	0.746906	1.18133	0.0999001	0.182723	0.130456	19	tags=18%, list=6%, signal=21%	ACTG1/ACTB/COL6A1/COL6A3/COL6A2/UBA52/RPS27A/UBB/UBC
R-HSA-9675108	Nervous system development	50	0.745188	1.17895	0.103896	0.182723	0.130456	19	tags=18%, list=6%, signal=20%	ACTG1/ACTB/COL6A1/COL6A3/COL6A2/UBA52/RPS27A/UBB/UBC
R-HSA-170834	Signaling by TGF-beta Receptor Complex	12	0.828339	1.30292	0.118902	0.192588	0.1375	36	tags=67%, list=12%, signal=61%	COL1A2/UBA52/RPS27A/UBB/UBC/LTBP2/LTBP1/FBN1
R-HSA-199991	Membrane Trafficking	29	0.772479	1.22328	0.120879	0.193071	0.137845	52	tags=34%, list=17%, signal=32%	ACTG1/ACTB/UBA52/RPS27A/UBB/UBC/CD59/COL7A1/SPTBN1/TF
R-HSA-2022090	Assembly of collagen fibrils and other multimeric structures	17	0.810387	1.27714	0.127144	0.199919	0.142734	21	tags=35%, list=7%, signal=35%	COL6A1/COL1A1/COL1A2/COL6A3/COL6A2/COL12A1
R-HSA-3000171	Non-integrin membrane-ECM interactions	20	0.799818	1.26491	0.128643	0.199919	0.142734	11	tags=15%, list=4%, signal=15%	FN1/COL1A1/COL1A2

## Sheet: DOSE
ID	Description	GeneRatio	BgRatio	pvalue	p.adjust	qvalue	geneID	Count
DOID:11054	urinary bladder cancer	33/261	246/10312	2.34626e-15	2.53162e-12	1.70413e-12	FN1/POSTN/VIM/SPARC/ANGPTL4/THBS1/MMP2/CD9/ITGB1/TGFB1/CD44/TIMP2/SERPINE1/DES/NQO1/IGFBP3/GSTP1/PLAUR/ANXA1/CTSB/IGFBP2/ITGA3/TNFRSF11B/CD82/CDH13/SLC2A1/CTNNB1/YWHAB/EPHA2/HSPA1A/RRAS/CTNNA1/TIMP3	33
DOID:3459	breast carcinoma	46/261	493/10312	7.14295e-15	3.62702e-12	2.44148e-12	VIM/SPARC/CD59/MMP2/DCN/CLU/ANXA2/CD9/ITGB1/TGFB1/CD44/ENO1/SERPINE1/LAMC2/BSG/ITGA5/IGFBP3/GSTP1/RAC1/RAC3/HSP90AA1/PLAUR/ANXA1/IGFBP2/PDGFRB/INHBA/HSP90B1/TNFRSF11B/CDH2/PRDX6/NRP1/FSCN1/CD82/ITGAV/CDH13/SLC2A1/SLC16A1/CSF1/GNAS/CTNNB1/ENG/FASN/CTNND1/VCP/CTNNA1/TIMP3	46
DOID:13359	Ehlers-Danlos syndrome	13/261	26/10312	1.00844e-14	3.62702e-12	2.44148e-12	COL1A1/COL1A2/DCN/COL5A1/TGFB1/PLOD1/PLOD2/COL3A1/FLNA/COL5A2/AEBP1/C1S/C1R	13
DOID:0060100	musculoskeletal system cancer	42/261	468/10312	4.72772e-13	1.13262e-10	7.62409e-11	FN1/TGFBI/COL1A1/LGALS1/FBN1/PKM/MMP2/TIMP1/DKK3/DCN/ANXA2/CD9/HSPB1/ITGB1/TGFB1/CD44/ANXA5/FBN2/IGFBP3/GSTP1/PDGFC/MVP/PLAUR/CTSB/SLC7A5/PDGFRB/INHBA/ITGA2/HSP90B1/TNFRSF11B/CDH2/FSCN1/TNC/ITGAV/LRP1/SLC2A1/HLA-A/CSF1/CTNNB1/EPHA2/VCP/EZR	42
DOID:3627	aortic aneurysm	21/261	113/10312	5.79831e-13	1.13262e-10	7.62409e-11	FN1/POSTN/ACTG1/ACTB/CD59/FBN1/MMP2/TIMP1/HSPB1/ITGB1/CD44/TIMP2/SERPINE1/ITGA5/XYLT1/RTN4/ADAM10/PRDX1/TNFRSF11B/ITGAV/TIMP3	21
DOID:4450	renal cell carcinoma	42/261	472/10312	6.29817e-13	1.13262e-10	7.62409e-11	FN1/SPARC/ANGPTL4/THBS1/MMP2/TIMP1/CLU/ANXA2/ANXA2P2/HSPB1/ITGB1/TGFB1/CD44/TIMP2/SERPINE1/LAMA4/IGFBP7/PFN1/BSG/IGFBP3/HSPA5/GSTP1/PLAUR/ANXA1/IGFBP2/PDGFRB/RAN/NRP1/UCHL1/FSCN1/TNC/PARK7/LRP1/ALCAM/SLC2A1/HLA-A/CD151/CTNNB1/EPHA2/ENG/CTNNA1/TIMP3	42
DOID:520	aortic disease	21/261	116/10312	9.92163e-13	1.52935e-10	1.02946e-10	FN1/POSTN/ACTG1/ACTB/CD59/FBN1/MMP2/TIMP1/HSPB1/ITGB1/CD44/TIMP2/SERPINE1/ITGA5/XYLT1/RTN4/ADAM10/PRDX1/TNFRSF11B/ITGAV/TIMP3	21
DOID:201	connective tissue cancer	37/261	392/10312	3.04033e-12	4.10064e-10	2.7603e-10	FN1/TGFBI/COL1A1/FBN1/PKM/MMP2/TIMP1/DKK3/DCN/ANXA2/CD9/HSPB1/ITGB1/CD44/ANXA5/IGFBP3/GSTP1/PDGFC/MVP/PLAUR/CTSB/SLC7A5/PDGFRB/INHBA/ITGA2/HSP90B1/TNFRSF11B/CDH2/TNC/ITGAV/LRP1/SLC2A1/HLA-A/CTNNB1/EPHA2/VCP/EZR	37
DOID:184	bone cancer	31/261	287/10312	6.41659e-12	7.69278e-10	5.1783e-10	FN1/TGFBI/COL1A1/FBN1/MMP2/TIMP1/DKK3/DCN/ANXA2/CD9/ITGB1/CD44/ANXA5/IGFBP3/GSTP1/MVP/CTSB/PDGFRB/INHBA/ITGA2/HSP90B1/TNFRSF11B/CDH2/TNC/ITGAV/SLC2A1/HLA-A/CTNNB1/EPHA2/VCP/EZR	31
DOID:0080639	bone sarcoma	30/261	275/10312	1.12009e-11	1.20858e-09	8.13541e-10	FN1/TGFBI/COL1A1/FBN1/MMP2/TIMP1/DKK3/DCN/ANXA2/CD9/ITGB1/CD44/ANXA5/IGFBP3/GSTP1/MVP/CTSB/INHBA/ITGA2/HSP90B1/TNFRSF11B/CDH2/TNC/ITGAV/SLC2A1/HLA-A/CTNNB1/EPHA2/VCP/EZR	30
DOID:3347	osteosarcoma	27/261	233/10312	3.18164e-11	3.1209e-09	2.10079e-09	FN1/TGFBI/COL1A1/FBN1/MMP2/TIMP1/DKK3/DCN/ANXA2/CD9/ITGB1/CD44/ANXA5/IGFBP3/GSTP1/MVP/CTSB/HSP90B1/TNFRSF11B/CDH2/ITGAV/SLC2A1/HLA-A/CTNNB1/EPHA2/VCP/EZR	27
DOID:0060085	organ system benign neoplasm	37/261	426/10312	3.59855e-11	3.23569e-09	2.17807e-09	VCAN/COL1A1/COL6A3/PKM/LAMB1/MMP2/FBLN1/CLU/ANXA2/COL5A1/ITGB1/TGFB1/CD44/SERPINH1/SERPINE1/NQO1/BSG/IGFBP3/GSTP1/RAC1/PLAUR/ANXA1/PDGFRB/INHBA/ITGA2/PRDX1/NRP1/UCHL1/FSCN1/YWHAG/SLC2A1/HLA-A/CSF1/CTNNB1/ENG/PDCD6/EZR	37
DOID:854	collagen disease	14/261	57/10312	9.10797e-11	7.55962e-09	5.08866e-09	COL1A1/COL1A2/FBN1/DCN/COL5A1/TGFB1/PLOD1/PLOD2/COL3A1/FLNA/COL5A2/AEBP1/C1S/C1R	14
DOID:4905	pancreatic carcinoma	31/261	319/10312	9.90779e-11	7.63608e-09	5.14013e-09	SPARC/LGALS1/CD59/THBS1/PKM/MMP2/ANXA2/HSPB1/TGFB1/HSPA8/ANXA5/LAMC2/NQO1/FLNA/GSTP1/QSOX1/RAC1/ANXA1/GDI2/ITGA3/CDH2/FSCN1/PARK7/HLA-A/CD151/CTNNB1/EPHA2/FASN/CTNND1/CTNNA1/EZR	31
DOID:3620	central nervous system cancer	22/261	191/10312	2.61486e-09	1.88095e-07	1.26614e-07	COL1A2/SPARC/GAPDH/LAMB1/MMP2/APP/ANPEP/HSPA5/YWHAZ/RAC1/RAC2/RAC3/PLAUR/ITGA3/YWHAE/YWHAG/YWHAQ/CTNNB1/YWHAB/ENG/FASN/TIMP3	22
DOID:14004	thoracic aortic aneurysm	10/261	33/10312	5.03531e-09	3.39569e-07	2.28576e-07	FN1/ACTG1/ACTB/MMP2/TIMP1/TIMP2/SERPINE1/RTN4/ADAM10/TIMP3	10
DOID:2921	glomerulonephritis	24/261	240/10312	8.37837e-09	5.3178e-07	3.57961e-07	FN1/COL1A1/PTX3/SPARC/LTBP1/CD59/FBN1/MMP2/TF/CLU/HSPB1/ITGB1/TGFB1/ANXA5/SERPINE1/PFN1/NQO1/COL3A1/IGFBP3/ADAM10/ITGA3/TNFRSF11B/CSF1/MYH9	24
DOID:3070	high grade glioma	29/261	347/10312	1.36265e-08	8.16833e-07	5.49841e-07	LGALS1/LAMC1/MMP2/DCN/ITGB1/HSPA8/APP/SERPINE1/LAMA4/ITGA5/IGFBP3/HSPA5/SLC44A1/GSTP1/RAC1/RAC3/PLAUR/ANXA1/CTSB/IGFBP2/SLC7A5/PDGFRB/ITGA3/PRDX6/NRP1/FSCN1/TNC/ITGAV/CSF1	29
DOID:0070004	myeloid neoplasm	30/261	371/10312	1.60659e-08	9.12372e-07	6.14152e-07	FN1/COL1A1/THBS1/MMP2/EEF1A2/CD9/HSPB1/ITGB1/TGFB1/CD44/SRGN/NQO1/ITGA5/GSTP1/RAC1/HSP90AA1/MVP/PLAUR/LDHA/PDGFRB/INHBA/TNFRSF11B/ITGAV/LRP1/SLC2A1/HLA-A/CTNNB1/ENG/LDHB/BMP1	30
DOID:4607	biliary tract cancer	25/261	269/10312	1.79151e-08	9.66522e-07	6.50603e-07	POSTN/VIM/THBS1/MMP2/ANXA2/TGFB1/CFL1/PPIA/CLIC1/LAMC2/HSP90AB1/NQO1/GSTP1/HSP90AA1/ANXA1/SLC7A5/RPSA/FSCN1/CD82/TNC/SLC2A1/GNAS/CD151/CTNND1/EZR	25
DOID:3565	meningioma	14/261	84/10312	2.03997e-08	1.02355e-06	6.88991e-07	SPARC/LAMB1/MMP2/ANPEP/YWHAZ/PLAUR/ITGA3/YWHAE/YWHAG/YWHAQ/YWHAB/ENG/FASN/TIMP3	14
DOID:13089	intracranial arterial disease	11/261	48/10312	2.1818e-08	1.02355e-06	6.88991e-07	VCAN/ACTG1/ACTB/COL1A2/MMP2/TIMP1/TIMP2/FBN2/CTSB/ENG/TIMP3	11
DOID:3527	cerebral arterial disease	11/261	48/10312	2.1818e-08	1.02355e-06	6.88991e-07	VCAN/ACTG1/ACTB/COL1A2/MMP2/TIMP1/TIMP2/FBN2/CTSB/ENG/TIMP3	11
DOID:2671	transitional cell carcinoma	14/261	85/10312	2.38763e-08	1.07344e-06	7.22572e-07	MMP2/TIMP1/CD9/CD44/TIMP2/SLC3A2/BSG/IGFBP3/ANXA1/CTSB/SLC7A5/CD82/CTNNB1/CTNNA1	14
DOID:4960	bone marrow cancer	31/261	401/10312	2.60385e-08	1.12382e-06	7.56486e-07	FN1/COL1A1/THBS1/MMP2/EEF1A2/CD9/HSPB1/ITGB1/TGFB1/CD44/SRGN/NQO1/ITGA5/GSTP1/RAC1/HSP90AA1/MVP/PLAUR/GNB1/LDHA/PDGFRB/INHBA/TNFRSF11B/ITGAV/LRP1/SLC2A1/HLA-A/CTNNB1/ENG/LDHB/BMP1	31
DOID:6713	cerebrovascular disease	28/261	337/10312	2.80105e-08	1.16244e-06	7.8248e-07	VCAN/ACTG1/ACTB/VIM/COL1A2/GAPDH/SERPINE2/MMP2/TIMP1/TGFB1/APP/CD63/TIMP2/SERPINE1/FBN2/NQO1/IGFBP3/GSTP1/ANXA1/CTSB/PDGFRB/TNFRSF11B/TNC/PARK7/SLC2A1/ENG/G6PD/TIMP3	28
DOID:10941	intracranial aneurysm	9/261	33/10312	8.41851e-08	3.25424e-06	2.19055e-06	VCAN/COL1A2/MMP2/TIMP1/TIMP2/FBN2/CTSB/ENG/TIMP3	9
DOID:2256	osteochondrodysplasia	16/261	124/10312	8.44474e-08	3.25424e-06	2.19055e-06	FN1/BGN/COL1A1/COL1A2/SPARC/HAPLN1/FBN1/TGFB1/SERPINH1/XYLT1/FLNA/ACAN/CRTAP/P4HB/RAB10/BMP1	16
DOID:2730	epidermolysis bullosa	8/261	25/10312	1.12697e-07	4.1931e-06	2.82254e-06	COL1A1/VIM/COL7A1/TGFB1/SERPINH1/LAMC2/IGFBP3/CD151	8
DOID:0060099	musculoskeletal system benign neoplasm	11/261	56/10312	1.20169e-07	4.32208e-06	2.90936e-06	COL6A3/MMP2/CLU/SERPINH1/BSG/PDGFRB/UCHL1/HLA-A/CSF1/CTNNB1/EZR	11
DOID:4896	bile duct adenocarcinoma	20/261	198/10312	1.30904e-07	4.41392e-06	2.97117e-06	POSTN/VIM/THBS1/MMP2/ANXA2/TGFB1/PPIA/HSP90AB1/NQO1/GSTP1/HSP90AA1/ANXA1/SLC7A5/RPSA/FSCN1/TNC/GNAS/CD151/CTNND1/EZR	20
DOID:4947	cholangiocarcinoma	20/261	198/10312	1.30904e-07	4.41392e-06	2.97117e-06	POSTN/VIM/THBS1/MMP2/ANXA2/TGFB1/PPIA/HSP90AB1/NQO1/GSTP1/HSP90AA1/ANXA1/SLC7A5/RPSA/FSCN1/TNC/GNAS/CD151/CTNND1/EZR	20
DOID:1936	atherosclerosis	28/261	364/10312	1.43981e-07	4.70773e-06	3.16895e-06	FN1/VIM/PTX3/LGALS1/CD59/MMP2/CLU/HSPB1/TGFB1/PPIA/SERPINE1/BSG/IGFBP3/YWHAZ/GSTP1/PDGFC/RTN4/PLAUR/CTSB/ADAM10/ITGA2/TNFRSF11B/TNC/ITGAV/LRP1/PLTP/CSF1/HSPA1A	28
DOID:2348	arteriosclerotic cardiovascular disease	28/261	365/10312	1.52465e-07	4.83852e-06	3.25699e-06	FN1/VIM/PTX3/LGALS1/CD59/MMP2/CLU/HSPB1/TGFB1/PPIA/SERPINE1/BSG/IGFBP3/YWHAZ/GSTP1/PDGFC/RTN4/PLAUR/CTSB/ADAM10/ITGA2/TNFRSF11B/TNC/ITGAV/LRP1/PLTP/CSF1/HSPA1A	28
DOID:2731	vesiculobullous skin disease	8/261	26/10312	1.59244e-07	4.90926e-06	3.30461e-06	COL1A1/VIM/COL7A1/TGFB1/SERPINH1/LAMC2/IGFBP3/CD151	8
DOID:0060123	connective tissue benign neoplasm	10/261	47/10312	2.06077e-07	6.17657e-06	4.15768e-06	COL6A3/CLU/SERPINH1/BSG/PDGFRB/UCHL1/HLA-A/CSF1/CTNNB1/EZR	10
DOID:10952	nephritis	25/261	306/10312	2.24554e-07	6.40492e-06	4.3114e-06	FN1/COL1A1/PTX3/SPARC/LTBP1/CD59/FBN1/MMP2/TF/CLU/ANXA2/HSPB1/ITGB1/TGFB1/ANXA5/SERPINE1/PFN1/NQO1/COL3A1/IGFBP3/ADAM10/ITGA3/TNFRSF11B/CSF1/MYH9	25
DOID:2394	ovarian cancer	31/261	441/10312	2.25567e-07	6.40492e-06	4.3114e-06	VCAN/POSTN/SPARC/THY1/CD59/THBS1/MMP2/TIMP1/EEF1A2/CD9/HSPB1/ITGB1/TGFB1/CD44/CFL1/SERPINE1/BSG/ANPEP/IGFBP3/YWHAZ/GSTP1/PLAUR/IGFBP2/INHBA/CD82/ITGAV/CDH13/ALCAM/SLC2A1/CTNNB1/ENG	31
DOID:4897	bile duct carcinoma	20/261	208/10312	2.93676e-07	8.12503e-06	5.46927e-06	POSTN/VIM/THBS1/MMP2/ANXA2/TGFB1/PPIA/HSP90AB1/NQO1/GSTP1/HSP90AA1/ANXA1/SLC7A5/RPSA/FSCN1/TNC/GNAS/CD151/CTNND1/EZR	20
DOID:4606	bile duct cancer	20/261	209/10312	3.17472e-07	8.5638e-06	5.76462e-06	POSTN/VIM/THBS1/MMP2/ANXA2/TGFB1/PPIA/HSP90AB1/NQO1/GSTP1/HSP90AA1/ANXA1/SLC7A5/RPSA/FSCN1/TNC/GNAS/CD151/CTNND1/EZR	20
DOID:50	thyroid gland disease	21/261	232/10312	4.06931e-07	1.05392e-05	7.09432e-06	COL1A1/VIM/COL1A2/LGALS1/ANXA2/ANXA2P2/TGFB1/PLOD1/ANXA5/SERPINE1/PLOD2/IGFBP3/PDGFC/ANXA1/IGFBP2/TNFRSF11B/SLC2A1/HLA-A/GNAS/PLOD3/G6PD	21
DOID:3498	pancreatic ductal adenocarcinoma	15/261	122/10312	4.10237e-07	1.05392e-05	7.09432e-06	LGALS1/CD59/PKM/TGFB1/HSPA8/LAMC2/NQO1/FLNA/QSOX1/RAC1/ITGA3/PARK7/CD151/EPHA2/FASN	15
DOID:11934	head and neck cancer	23/261	276/10312	4.94524e-07	1.21431e-05	8.17401e-06	SLC1A5/MMP2/TIMP1/DKK3/ITGB1/TGFB1/CD44/ENO1/SERPINE1/SLC3A2/ANPEP/IGFBP3/YWHAZ/GSTP1/RAC1/SLC7A5/LDHA/SLC2A1/CSF1/GNAS/CTNNB1/EPHA2/TIMP3	23
DOID:4007	bladder carcinoma	11/261	64/10312	5.01627e-07	1.21431e-05	8.17401e-06	VIM/ANGPTL4/TGFB1/DES/GSTP1/PLAUR/ANXA1/TNFRSF11B/CD82/YWHAB/EPHA2	11
DOID:4448	macular degeneration	15/261	124/10312	5.08001e-07	1.21431e-05	8.17401e-06	HTRA1/MMP2/TIMP1/TF/HSPA8/ANXA5/TIMP2/SERPINE1/ATP6AP2/NQO1/GSTP1/IGFBP2/PDGFRB/CTNNA1/TIMP3	15
DOID:3319	lymphangioleiomyomatosis	7/261	21/10312	5.27115e-07	1.21431e-05	8.17401e-06	CD44/SERPINE1/LAMC2/BSG/PLAUR/CTNNB1/TIMP3	7
DOID:2349	arteriosclerosis	29/261	411/10312	5.28941e-07	1.21431e-05	8.17401e-06	FN1/VIM/PTX3/LGALS1/CD59/MMP2/CLU/HSPB1/TGFB1/PPIA/SERPINE1/BSG/IGFBP3/YWHAZ/GSTP1/PDGFC/RTN4/PLAUR/CTSB/ADAM10/ITGA2/TNFRSF11B/TNC/ITGAV/LRP1/PLTP/CDH13/CSF1/HSPA1A	29
DOID:1575	rheumatic disease	21/261	238/10312	6.22063e-07	1.34241e-05	9.03629e-06	COL1A1/COL1A2/PTX3/FBN1/THBS1/MMP2/TIMP1/CLU/TGFB1/ANXA5/SERPINE1/PLOD2/COL3A1/IGFBP3/PLAUR/ADAM10/PDGFRB/ITGAV/CSF1/COL15A1/ENG	21
DOID:418	systemic scleroderma	21/261	238/10312	6.22063e-07	1.34241e-05	9.03629e-06	COL1A1/COL1A2/PTX3/FBN1/THBS1/MMP2/TIMP1/CLU/TGFB1/ANXA5/SERPINE1/PLOD2/COL3A1/IGFBP3/PLAUR/ADAM10/PDGFRB/ITGAV/CSF1/COL15A1/ENG	21
DOID:419	scleroderma	21/261	238/10312	6.22063e-07	1.34241e-05	9.03629e-06	COL1A1/COL1A2/PTX3/FBN1/THBS1/MMP2/TIMP1/CLU/TGFB1/ANXA5/SERPINE1/PLOD2/COL3A1/IGFBP3/PLAUR/ADAM10/PDGFRB/ITGAV/CSF1/COL15A1/ENG	21
DOID:8502	bullous skin disease	8/261	31/10312	7.20427e-07	1.5242e-05	1.02599e-05	COL1A1/VIM/COL7A1/TGFB1/SERPINH1/LAMC2/IGFBP3/CD151	8
DOID:5517	stomach carcinoma	19/261	202/10312	8.23989e-07	1.70978e-05	1.15092e-05	COL1A2/SPARC/LGALS1/MMP2/HSPB1/ITGB1/TGFB1/CD44/IGFBP3/HSPA5/ANXA1/IGFBP2/SLC7A5/ITGA2/ITGA3/TAGLN/SLC2A1/CTNNB1/EPHA2	19
DOID:1115	sarcoma	19/261	205/10312	1.03218e-06	2.10136e-05	1.4145e-05	VIM/PTX3/ANGPTL4/THBS1/MMP2/HSPB1/THBS2/SERPINE1/ANPEP/IGFBP3/RAC1/PLAUR/PDGFRB/CD82/LRP1/SLC2A1/CTNNB1/ENG/EZR	19
DOID:1542	head and neck carcinoma	22/261	269/10312	1.21553e-06	2.42882e-05	1.63493e-05	SLC1A5/MMP2/TIMP1/DKK3/ITGB1/TGFB1/CD44/ENO1/SERPINE1/SLC3A2/ANPEP/IGFBP3/GSTP1/RAC1/SLC7A5/LDHA/SLC2A1/CSF1/GNAS/CTNNB1/EPHA2/TIMP3	22
DOID:5844	myocardial infarction	30/261	453/10312	1.26648e-06	2.48461e-05	1.67248e-05	FN1/VCAN/POSTN/COL1A1/PTX3/SPARC/CD59/THBS1/MMP2/DCN/CLU/ITGB1/TGFB1/ANXA5/CFL1/PPIA/THBS2/SERPINE1/COL3A1/PLAUR/CTSB/INHBA/ITGA2/ITGA3/TNFRSF11B/TNC/LRP1/ENG/G6PD/TIMP3	30
DOID:0050700	cardiomyopathy	30/261	454/10312	1.32584e-06	2.5546e-05	1.7196e-05	ACTB/PTX3/SPARC/MMP2/EEF1A1/EEF1A1P5/EEF1A2/TGFB1/TIMP2/SERPINE1/LAMA4/DES/IGFBP3/ADAM10/TNFRSF11B/RPSA/CDH2/YWHAE/TNC/CCT3/CCT6A/LRP1/RPS3/COL15A1/CCT5/FLNC/CCT4/CCT7/TIMP3/VCL	30
DOID:0060084	cell type benign neoplasm	31/261	480/10312	1.41771e-06	2.68356e-05	1.80641e-05	VCAN/COL1A1/LGALS1/THBS1/LAMB1/MMP2/CLU/COL5A1/ITGB1/TGFB1/CD44/THBS2/SLC3A2/NQO1/IGFBP3/GSTP1/PDGFC/ANXA1/CTSB/SLC7A5/ITGA2/PRDX1/ACAN/ITGA3/FSCN1/CDH13/YWHAG/SLC2A1/GNAS/CTNNB1/CTNNA1	31
DOID:2152	ovary epithelial cancer	25/261	338/10312	1.44251e-06	2.68356e-05	1.80641e-05	VCAN/POSTN/SPARC/THY1/THBS1/MMP2/TIMP1/HSPB1/ITGB1/TGFB1/CD44/CFL1/SERPINE1/BSG/ANPEP/IGFBP3/YWHAZ/GSTP1/IGFBP2/INHBA/ITGAV/ALCAM/SLC2A1/CTNNB1/ENG	25
DOID:1192	peripheral nervous system neoplasm	28/261	409/10312	1.5364e-06	2.80979e-05	1.89138e-05	TGFBI/VIM/LGALS1/LGALS3BP/MMP2/DKK3/CLU/HSPB1/ITGB1/CD44/APP/CFL1/PRNP/STC2/NQO1/HSPA5/GSTP1/IGFBP2/INHBA/ITGA2/TNC/PARK7/SCG2/ALCAM/SLC2A1/GNAS/CTNNB1/EPHA2	28
DOID:2151	malignant ovarian surface epithelial-stromal neoplasm	24/261	321/10312	1.95763e-06	3.46275e-05	2.33091e-05	VCAN/POSTN/THY1/THBS1/MMP2/TIMP1/HSPB1/ITGB1/TGFB1/CD44/CFL1/SERPINE1/BSG/ANPEP/IGFBP3/YWHAZ/GSTP1/IGFBP2/INHBA/ITGAV/ALCAM/SLC2A1/CTNNB1/ENG	24
DOID:4001	ovarian carcinoma	24/261	321/10312	1.95763e-06	3.46275e-05	2.33091e-05	VCAN/POSTN/THY1/THBS1/MMP2/TIMP1/HSPB1/ITGB1/TGFB1/CD44/CFL1/SERPINE1/BSG/ANPEP/IGFBP3/YWHAZ/GSTP1/IGFBP2/INHBA/ITGAV/ALCAM/SLC2A1/CTNNB1/ENG	24
DOID:12347	osteogenesis imperfecta	7/261	25/10312	1.99784e-06	3.47689e-05	2.34043e-05	COL1A1/COL1A2/SPARC/SERPINH1/CRTAP/P4HB/BMP1	7
DOID:9538	multiple myeloma	23/261	302/10312	2.36416e-06	4.04909e-05	2.7256e-05	COL1A1/MMP2/EEF1A2/CD9/HSPB1/ITGB1/TGFB1/CD44/SRGN/NQO1/ITGA5/GSTP1/RAC1/HSP90AA1/MVP/PLAUR/INHBA/TNFRSF11B/ITGAV/LRP1/HLA-A/CTNNB1/ENG	23
DOID:1107	esophageal carcinoma	19/261	219/10312	2.78994e-06	4.70366e-05	3.16621e-05	SLC1A5/HTRA1/MMP2/TGFB1/CD44/SERPINE1/STC2/IGFBP3/HSPA5/GSTP1/CTSB/SLC7A5/INHBA/HSP90B1/PRDX1/CDH2/EEF1D/HLA-A/FAT1	19
DOID:200	benign giant cell tumor	6/261	18/10312	3.56836e-06	5.88005e-05	3.95808e-05	COL6A3/CLU/BSG/UCHL1/CSF1/CTNNB1	6
DOID:219	colon cancer	27/261	403/10312	3.59669e-06	5.88005e-05	3.95808e-05	POSTN/UBA52/LGALS3BP/MMP2/DCN/ITGB1/TGFB1/CD44/HSPA8/NQO1/ITGA5/IGFBP3/RAC1/HSP90AA1/PLAUR/SLC7A5/ADAM10/ITGA2/HSP90B1/PRDX1/NRP1/FSCN1/CD82/SLC16A1/CTNNB1/HSPA1A/TIMP3	27
DOID:2621	autonomic nervous system neoplasm	26/261	386/10312	4.99763e-06	7.93006e-05	5.33802e-05	TGFBI/VIM/LGALS1/LGALS3BP/MMP2/DKK3/CLU/HSPB1/ITGB1/CD44/APP/CFL1/PRNP/STC2/NQO1/HSPA5/GSTP1/IGFBP2/INHBA/ITGA2/PARK7/SCG2/ALCAM/GNAS/CTNNB1/EPHA2	26
DOID:769	neuroblastoma	26/261	386/10312	4.99763e-06	7.93006e-05	5.33802e-05	TGFBI/VIM/LGALS1/LGALS3BP/MMP2/DKK3/CLU/HSPB1/ITGB1/CD44/APP/CFL1/PRNP/STC2/NQO1/HSPA5/GSTP1/IGFBP2/INHBA/ITGA2/PARK7/SCG2/ALCAM/GNAS/CTNNB1/EPHA2	26
DOID:0060094	bone benign neoplasm	6/261	19/10312	5.10519e-06	7.98333e-05	5.37388e-05	COL6A3/CLU/BSG/UCHL1/CSF1/CTNNB1	6
DOID:5041	esophageal cancer	20/261	255/10312	7.11261e-06	0.000109636	7.38e-05	SLC1A5/HTRA1/MMP2/TGFB1/CD44/SERPINE1/STC2/IGFBP3/HSPA5/GSTP1/CTSB/SLC7A5/INHBA/HSP90B1/PRDX1/CDH2/EEF1D/HLA-A/FAT1/CTNNA1	20
DOID:0060036	intrinsic cardiomyopathy	25/261	371/10312	7.61676e-06	0.000115753	7.7918e-05	ACTB/MMP2/EEF1A1/EEF1A1P5/EEF1A2/TGFB1/TIMP2/SERPINE1/LAMA4/DES/IGFBP3/TNFRSF11B/RPSA/CDH2/YWHAE/TNC/CCT3/CCT6A/RPS3/CCT5/FLNC/CCT4/CCT7/TIMP3/VCL	25
DOID:5200	urinary tract obstruction	10/261	69/10312	8.29047e-06	0.000124242	8.3632e-05	FN1/COL1A1/COL1A2/TGFB1/CFL1/SERPINE1/NQO1/HSPA5/RTN4/CSF1	10
DOID:423	myopathy	30/261	498/10312	8.5987e-06	0.000127096	8.5553e-05	POSTN/ACTB/COL6A1/COL1A2/COL6A3/COL6A2/UBB/COL12A1/THBS1/MMP2/TIMP1/CLU/TGFB1/APP/CFL1/TIMP2/SERPINE1/DES/HSP90AB1/FLNA/LAMA2/GPC1/HLA-A/COL15A1/UBA1/FAT1/FLNC/RAB7A/VCP/SPTAN1	30
DOID:127	leiomyoma	13/261	120/10312	1.01886e-05	0.00014856	0.000100002	VCAN/COL1A1/LGALS1/LAMB1/MMP2/COL5A1/TGFB1/CD44/SLC3A2/PDGFC/SLC7A5/FSCN1/YWHAG	13
DOID:988	mitral valve prolapse	5/261	13/10312	1.08948e-05	0.00015674	0.000105508	FBN1/DES/COL3A1/FLNA/MVP	5
DOID:9408	acute myocardial infarction	12/261	105/10312	1.29518e-05	0.000183882	0.000123778	FN1/POSTN/PTX3/MMP2/TGFB1/ANXA5/SERPINE1/PLAUR/INHBA/ITGA2/TNFRSF11B/ENG	12
DOID:4074	pancreatic adenocarcinoma	17/261	201/10312	1.32163e-05	0.000184904	0.000124466	SPARC/LGALS1/CD59/THBS1/PKM/TGFB1/HSPA8/LAMC2/NQO1/FLNA/QSOX1/RAC1/ITGA3/PARK7/CD151/EPHA2/FASN	17
DOID:5199	ureteral obstruction	9/261	58/10312	1.33665e-05	0.000184904	0.000124466	FN1/COL1A1/COL1A2/CFL1/SERPINE1/NQO1/HSPA5/RTN4/CSF1	9
DOID:326	ischemia	28/261	464/10312	1.69797e-05	0.000231912	0.000156109	COL1A1/MFGE8/LTBP1/ANGPTL4/THY1/THBS1/MMP2/TF/EEF1A1/CLU/HSPB1/TGFB1/CD44/HSPA8/ANXA5/SERPINE1/PRNP/NQO1/HSPA5/ANXA1/CTSB/LDHA/TNFRSF11B/ITGAV/HYOU1/YWHAB/HSPA1B/G6PD	28
DOID:1459	hypothyroidism	14/261	146/10312	1.9111e-05	0.00025776	0.000173508	COL1A2/ANXA2/ANXA2P2/PLOD1/ANXA5/PLOD2/IGFBP3/ANXA1/IGFBP2/TNFRSF11B/SLC2A1/GNAS/PLOD3/G6PD	14
DOID:0050938	breast lobular carcinoma	6/261	24/10312	2.27658e-05	0.000297412	0.0002002	CD44/HSP90AA1/PLAUR/CTNNB1/CTNND1/CTNNA1	6
DOID:3457	invasive lobular carcinoma	6/261	24/10312	2.27658e-05	0.000297412	0.0002002	CD44/HSP90AA1/PLAUR/CTNNB1/CTNND1/CTNNA1	6
DOID:230	lateral sclerosis	12/261	111/10312	2.28779e-05	0.000297412	0.0002002	LAMC1/MMP2/TIMP1/APP/GSTP1/RTN4/P4HB/PARK7/SCG2/ENG/VCP/TIMP3	12
DOID:4971	myelofibrosis	9/261	62/10312	2.33118e-05	0.000299446	0.000201568	FN1/THBS1/TGFB1/LDHA/TNFRSF11B/SLC2A1/ENG/LDHB/BMP1	9
DOID:0080010	bone structure disease	7/261	36/10312	2.73385e-05	0.000347038	0.000233604	POSTN/COL1A1/FBN1/TIMP1/FBN2/ACAN/PTK7	7
DOID:7693	abdominal aortic aneurysm	10/261	79/10312	2.81267e-05	0.000352893	0.000237545	POSTN/CD59/MMP2/TIMP1/CD44/SERPINE1/XYLT1/PRDX1/TNFRSF11B/ITGAV	10
DOID:10591	pre-eclampsia	21/261	309/10312	3.69993e-05	0.000458877	0.000308887	VCAN/BGN/PTX3/LGALS1/SLC1A5/HTRA1/MMP2/TIMP1/DCN/CLU/HSPB1/TGFB1/SERPINE1/HSPA5/GSTP1/PLAUR/INHBA/TNFRSF11B/ADAM12/CSF1/ENG	21
DOID:3910	lung adenocarcinoma	19/261	263/10312	3.82711e-05	0.000469256	0.000315874	SLC1A5/HTRA1/EEF1A2/HSPB1/ITGB1/TGFB1/CD44/CD63/SLC3A2/PLOD2/NQO1/ITGA5/SRPX/GSTP1/SLC7A5/INHBA/ITGAV/ADAM12/CTNNB1	19
DOID:8398	osteoarthritis	18/261	243/10312	4.42335e-05	0.000536269	0.000360983	FN1/COL1A1/VIM/HTRA1/MMP2/TGFB1/PRG4/TIMP2/SERPINE1/IGFBP3/HSPA5/CTSB/ACAN/TNFRSF11B/TPI1/SLC2A1/ADAM12/ENG	18
DOID:3717	gastric adenocarcinoma	12/261	119/10312	4.60134e-05	0.00055165	0.000371337	COL1A2/LGALS1/MMP2/HSPB1/TGFB1/CD44/IGFBP3/ANXA1/SLC7A5/TAGLN/CTNNB1/EPHA2	12
DOID:14323	Marfan syndrome	5/261	17/10312	4.81998e-05	0.000571512	0.000384706	FBN1/MMP2/TGFB1/TIMP2/FBN2	5
DOID:576	proteinuria	18/261	247/10312	5.47878e-05	0.000642565	0.000432535	VIM/PTX3/LGALS1/CD59/THBS1/CLU/TGFB1/STOM/ANXA5/CFL1/PRNP/GSTP1/LAMB2/TNFRSF11B/MYH9/FAT1/ENG/G6PD	18
DOID:10976	membranous glomerulonephritis	7/261	40/10312	5.6001e-05	0.000649732	0.000437359	SPARC/TF/CLU/SERPINE1/NQO1/COL3A1/ADAM10	7
DOID:10159	osteonecrosis	7/261	41/10312	6.6088e-05	0.000750439	0.000505149	ANXA2/ANXA5/ANXA6/SERPINE1/IGFBP3/CTNNB1/ANXA11	7
DOID:3713	ovary adenocarcinoma	7/261	41/10312	6.6088e-05	0.000750439	0.000505149	THY1/MMP2/BSG/IGFBP3/INHBA/ITGAV/CTNNB1	7
DOID:231	motor neuron disease	19/261	274/10312	6.67675e-05	0.000750439	0.000505149	LAMC1/MMP2/TIMP1/HSPB1/APP/PFN1/IGFBP3/GSTP1/RTN4/CTSB/IGFBP2/P4HB/PARK7/SCG2/UBA1/ENG/ANXA11/VCP/TIMP3	19
DOID:5520	head and neck squamous cell carcinoma	16/261	208/10312	7.53996e-05	0.000838724	0.000564577	SLC1A5/MMP2/TIMP1/DKK3/ITGB1/TGFB1/CD44/SERPINE1/SLC3A2/ANPEP/GSTP1/RAC1/SLC7A5/CSF1/CTNNB1/EPHA2	16
DOID:2462	retinal vascular disease	14/261	166/10312	7.95887e-05	0.000876288	0.000589863	POSTN/SPARC/GAPDH/CD59/THBS1/MMP2/CLU/SERPINE1/IGFBP3/PDGFRB/ITGA2/TNC/CTNNB1/ENG	14
DOID:4766	embryoma	22/261	352/10312	8.48554e-05	0.000924838	0.000622544	POSTN/LGALS1/PKM/MMP2/SDCBP/ITGB1/SERPINE1/LAMC2/IGFBP3/HSPA5/RTN4/HSP90AA1/PLAUR/IGFBP2/ADAM10/ITGA3/CD82/TNC/LRP1/SLC2A1/RPS3/SLC16A1	22
DOID:3388	periodontal disease	14/261	169/10312	9.65823e-05	0.00104212	0.000701492	POSTN/COL1A1/SPARC/MMP2/TIMP1/TGFB1/CD44/APP/PPIA/SERPINE1/MSN/TNFRSF11B/HLA-A/CSF1	14
DOID:1380	endometrial cancer	16/261	214/10312	0.000105559	0.00112771	0.000759104	SPARC/CD59/MMP2/TIMP1/CD9/ITGB1/TIMP2/LAMC2/BSG/PLAUR/PDGFRB/INHBA/CD82/CDH13/SLC2A1/CTNNB1	16
DOID:0080006	bone development disease	17/261	239/10312	0.000118924	0.00125803	0.000846826	FN1/BGN/COL1A1/COL1A2/SPARC/HAPLN1/FBN1/TGFB1/SERPINH1/XYLT1/FLNA/ACAN/CRTAP/P4HB/CTNNB1/RAB10/BMP1	17
DOID:255	hemangioma	7/261	45/10312	0.000122368	0.0012819	0.000862893	MMP2/CLU/PDGFRB/NRP1/SLC2A1/CTNNB1/ENG	7
DOID:2007	degeneration of macula and posterior pole	10/261	94/10312	0.000126562	0.00131308	0.000883885	HTRA1/TIMP1/TF/ANXA5/TIMP2/ATP6AP2/GSTP1/IGFBP2/PDGFRB/TIMP3	10
DOID:205	hyperostosis	6/261	32/10312	0.000129307	0.00132878	0.000894453	COL1A1/COL12A1/HAPLN1/TNFRSF11B/CSF1/VCP	6
DOID:363	uterine cancer	16/261	219/10312	0.000138286	0.00139828	0.000941236	SPARC/CD59/MMP2/TIMP1/CD9/ITGB1/TIMP2/LAMC2/BSG/PLAUR/PDGFRB/INHBA/CD82/CDH13/SLC2A1/CTNNB1	16
DOID:0080008	ischemic bone disease	8/261	61/10312	0.000139467	0.00139828	0.000941236	ANXA2/ANXA5/ANXA6/SERPINE1/IGFBP3/ACAN/CTNNB1/ANXA11	8
DOID:10534	stomach cancer	24/261	416/10312	0.000140297	0.00139828	0.000941236	POSTN/COL1A2/SPARC/LGALS1/LGALS3BP/MMP2/HSPB1/ITGB1/TGFB1/CD44/SERPINE1/IGFBP3/HSPA5/PLAUR/ANXA1/IGFBP2/SLC7A5/ADAM10/ITGA2/ITGA3/TAGLN/SLC2A1/CTNNB1/EPHA2	24
DOID:13223	uterine fibroid	7/261	46/10312	0.000141254	0.00139828	0.000941236	VCAN/COL1A1/LAMB1/MMP2/COL5A1/TGFB1/YWHAG	7
DOID:332	amyotrophic lateral sclerosis	16/261	220/10312	0.000145802	0.00143019	0.000962714	LAMC1/MMP2/TIMP1/APP/PFN1/IGFBP3/GSTP1/RTN4/CTSB/IGFBP2/P4HB/SCG2/ENG/ANXA11/VCP/TIMP3	16
DOID:3770	pulmonary fibrosis	15/261	198/10312	0.000149816	0.00145632	0.000980301	COL1A1/COL1A2/SPARC/MMP2/TIMP1/TGFB1/SERPINE1/HSP90AB1/IGFBP3/AEBP1/GSTP1/ANXA1/CSF1/CTNNB1/TIMP3	15
DOID:4959	epidermolysis bullosa dystrophica	3/261	5/10312	0.00015437	0.00148719	0.00100108	COL1A1/COL7A1/IGFBP3	3
DOID:3069	malignant astrocytoma	14/261	177/10312	0.000158162	0.00151023	0.0010166	LGALS1/LAMC1/MMP2/ITGB1/APP/GSTP1/PLAUR/ANXA1/CTSB/IGFBP2/SLC7A5/PDGFRB/TNC/ITGAV	14
DOID:8947	diabetic retinopathy	13/261	158/10312	0.000183215	0.00173412	0.0011673	POSTN/SPARC/GAPDH/CD59/THBS1/MMP2/CLU/SERPINE1/IGFBP3/PDGFRB/ITGA2/TNC/ENG	13
DOID:0060091	cardiovascular organ benign neoplasm	7/261	48/10312	0.000186114	0.00174623	0.00117546	MMP2/CLU/PDGFRB/NRP1/SLC2A1/CTNNB1/ENG	7
DOID:2237	hepatitis	25/261	452/10312	0.000196467	0.00182748	0.00123014	COL1A1/VIM/CD81/CD59/THBS1/MMP2/TF/CLU/TGFB1/PPIA/HSPA5/IGSF8/PDCD6IP/GSTP1/HSP90AA1/PLAUR/LAMB2/CLTC/ITGA2/LMAN1/ARF1/HLA-A/CTNNB1/ENG/FASN	25
DOID:0050621	respiratory system benign neoplasm	9/261	82/10312	0.000216785	0.00199924	0.00134576	PKM/ANXA2/ITGB1/SERPINE1/PLAUR/ANXA1/ITGA2/SLC2A1/PDCD6	9
DOID:13580	cholestasis	13/261	161/10312	0.000220883	0.00201977	0.00135958	COL1A1/LGALS1/MMP2/TIMP1/TGFB1/CD44/NQO1/GSTP1/PDGFRB/ITGAV/ENG/RRAS/G6PD	13
DOID:688	embryonal cancer	22/261	378/10312	0.000236433	0.00214379	0.00144307	POSTN/LGALS1/PKM/MMP2/SDCBP/ITGB1/SERPINE1/LAMC2/IGFBP3/HSPA5/RTN4/HSP90AA1/PLAUR/IGFBP2/ADAM10/ITGA3/CD82/TNC/LRP1/SLC2A1/RPS3/SLC16A1	22
DOID:0111535	progressive osseous heteroplasia	3/261	6/10312	0.000302959	0.00270159	0.00181854	SPARC/GNAS/CTNNB1	3
DOID:746	adenomatoid tumor	3/261	6/10312	0.000302959	0.00270159	0.00181854	ITGB1/ITGA2/ITGA3	3
DOID:2994	germ cell cancer	24/261	439/10312	0.000313935	0.00277652	0.00186898	POSTN/LGALS1/CD59/PKM/MMP2/SDCBP/ITGB1/SERPINE1/LAMC2/IGFBP3/HSPA5/RTN4/HSP90AA1/PLAUR/IGFBP2/ADAM10/ITGA3/CD82/TNC/LRP1/SLC2A1/RPS3/SLC16A1/CTNNB1	24
DOID:1074	kidney failure	21/261	360/10312	0.000318082	0.00279033	0.00187827	FN1/POSTN/COL1A1/PTX3/MMP2/CLU/TGFB1/HSPA8/SERPINE1/ATP6AP2/NQO1/COL3A1/GSTP1/PLAUR/ANXA1/TNFRSF11B/SLC2A1/CSF1/HYOU1/MYH9/HSPA1A	21
DOID:5223	infertility	15/261	213/10312	0.000332299	0.00289154	0.0019464	MMP2/CD9/HSPB1/ITGB1/TGFB1/CD44/SERPINE1/HSP90AB1/ITGA5/GSTP1/INHBA/TNFRSF11B/CDH2/GANAB/ITGAV	15
DOID:824	periodontitis	12/261	147/10312	0.000347533	0.0029999	0.00201935	POSTN/COL1A1/MMP2/TIMP1/TGFB1/CD44/APP/PPIA/SERPINE1/TNFRSF11B/HLA-A/CSF1	12
DOID:61	mitral valve disease	5/261	25/10312	0.000350578	0.00300217	0.00202088	FBN1/DES/COL3A1/FLNA/MVP	5
DOID:870	neuropathy	25/261	472/10312	0.000379143	0.00322122	0.00216833	VIM/MMP2/HSPB1/TGFB1/APP/CD63/PPIA/SERPINE1/TUBB/BASP1/PDGFRB/ACAN/TNFRSF11B/RPSA/RAN/ATP1A1/LRP1/AGRN/CCT5/CCT4/RAB7A/CCT7/VCP/GNB4/TIMP3	25
DOID:403	mouth disease	17/261	266/10312	0.000423318	0.00356843	0.00240205	FN1/POSTN/COL1A1/COL1A2/SPARC/MMP2/TIMP1/TGFB1/CD44/APP/PPIA/SERPINE1/MSN/HSP90B1/TNFRSF11B/HLA-A/CSF1	17
DOID:3149	keratoacanthoma	4/261	15/10312	0.000439216	0.00367375	0.00247294	THBS1/CD44/SLC2A1/CTNNB1	4
DOID:3068	glioblastoma	11/261	130/10312	0.000449654	0.00373213	0.00251224	LGALS1/LAMC1/MMP2/APP/PLAUR/CTSB/IGFBP2/SLC7A5/PDGFRB/TNC/ITGAV	11
DOID:2355	anemia	19/261	319/10312	0.00047475	0.00391035	0.0026322	COL1A1/CD59/TF/ITGB1/TGFB1/CLEC11A/NQO1/MSN/IGFBP3/PGK1/GSTP1/HSP90AA1/TNFRSF11B/RPSA/SLC2A1/HLA-A/PGAM1/G6PD/SPTAN1	19
DOID:5828	endometrioid ovary carcinoma	3/261	7/10312	0.000520262	0.00425275	0.00286269	MMP2/IGFBP3/CTNNB1	3
DOID:1781	thyroid gland cancer	16/261	247/10312	0.000537847	0.00436343	0.00293719	FN1/POSTN/THBS1/MMP2/TIMP1/TF/DCN/TGFB1/BSG/PLAUR/CTSB/PRDX1/FSCN1/TNC/LRP1/CTNNB1	16
DOID:0080005	bone remodeling disease	14/261	201/10312	0.000583506	0.00469853	0.00316276	COL1A1/COL1A2/COL12A1/SPARC/HAPLN1/THBS1/TGFB1/CD44/PLOD1/IGFBP3/GSTP1/TNFRSF11B/CSF1/VCP	14
DOID:0050557	congenital muscular dystrophy	5/261	28/10312	0.000609506	0.00486317	0.00327358	COL6A1/COL6A3/COL6A2/COL12A1/LAMA2	5
DOID:0060095	uterine benign neoplasm	7/261	58/10312	0.000612967	0.00486317	0.00327358	VCAN/COL1A1/LAMB1/MMP2/COL5A1/TGFB1/YWHAG	7
DOID:3587	pancreatic ductal carcinoma	8/261	76/10312	0.000644299	0.00507444	0.0034158	THBS1/MMP2/ANXA2/TGFB1/ANXA5/GSTP1/FSCN1/CTNND1	8
DOID:2527	nephrosis	12/261	159/10312	0.000706668	0.00552532	0.0037193	VIM/LGALS1/CD59/CLU/TGFB1/STOM/ANXA5/CFL1/GSTP1/LAMB2/TNFRSF11B/FAT1	12
DOID:3151	skin squamous cell carcinoma	5/261	29/10312	0.000721437	0.00560022	0.00376972	THBS1/MMP2/CD44/SLC2A1/CTNNB1	5
DOID:3082	interstitial lung disease	16/261	254/10312	0.000728421	0.00561404	0.00377903	COL1A1/COL1A2/SPARC/MMP2/TIMP1/TGFB1/SERPINE1/HSP90AB1/IGFBP3/AEBP1/GSTP1/ANXA1/TNC/CSF1/CTNNB1/TIMP3	16
DOID:1003	pelvic inflammatory disease	4/261	17/10312	0.000735839	0.00563099	0.00379043	PTX3/MMP2/CTSB/CTSA	4
DOID:8618	oral cavity cancer	11/261	138/10312	0.000745238	0.00566276	0.00381182	GAPDH/MMP2/SERPINE1/GSTP1/SLC7A5/ADAM10/SLC2A1/CTNNB1/FAT1/CTNND1/EZR	11
DOID:0060086	female reproductive organ benign neoplasm	7/261	60/10312	0.000754262	0.00569125	0.003831	VCAN/COL1A1/LAMB1/MMP2/COL5A1/TGFB1/YWHAG	7
DOID:3963	thyroid gland carcinoma	15/261	231/10312	0.000779011	0.00583717	0.00392922	FN1/POSTN/THBS1/MMP2/TIMP1/TF/DCN/TGFB1/BSG/CTSB/PRDX1/FSCN1/TNC/LRP1/CTNNB1	15
DOID:3192	neurilemmoma	6/261	45/10312	0.000882742	0.00656882	0.00442172	TGFB1/CD44/SERPINE1/IGFBP3/RAC1/PDGFRB	6
DOID:0050622	reproductive organ benign neoplasm	7/261	62/10312	0.000920157	0.00680034	0.00457757	VCAN/COL1A1/LAMB1/MMP2/COL5A1/TGFB1/YWHAG	7
DOID:0060115	nervous system benign neoplasm	7/261	63/10312	0.00101323	0.0074248	0.00499792	TGFB1/CD44/SERPINE1/IGFBP3/RAC1/PDGFRB/ENG	7
DOID:4079	heart valve disease	9/261	101/10312	0.00101842	0.0074248	0.00499792	COL1A2/GAPDH/FBN1/MMP2/DES/COL3A1/FLNA/MVP/TNFRSF11B	9
DOID:784	chronic kidney disease	14/261	213/10312	0.00103109	0.00746674	0.00502615	FN1/POSTN/COL1A1/PTX3/MMP2/CLU/TGFB1/SERPINE1/NQO1/COL3A1/PLAUR/TNFRSF11B/CSF1/MYH9	14
DOID:110	lens disease	10/261	123/10312	0.00110654	0.00795973	0.005358	FN1/VIM/FBN1/GSTP1/ANXA1/ADAM10/UCHL1/EPHA2/HSPA1B/G6PD	10
DOID:2001	neuroma	6/261	47/10312	0.00111565	0.00797212	0.00536633	TGFB1/CD44/SERPINE1/IGFBP3/RAC1/PDGFRB	6
DOID:90	degenerative disc disease	4/261	19/10312	0.00115154	0.00817442	0.00550251	POSTN/COL1A1/TIMP1/ACAN	4
DOID:657	adenoma	19/261	344/10312	0.0011773	0.00830268	0.00558885	THBS1/MMP2/CLU/ITGB1/TGFB1/CD44/THBS2/NQO1/IGFBP3/GSTP1/CTSB/PRDX1/ACAN/FSCN1/CDH13/SLC2A1/GNAS/CTNNB1/CTNNA1	19
DOID:9884	muscular dystrophy	13/261	193/10312	0.00123963	0.00868544	0.0058465	COL6A1/COL6A3/COL6A2/COL12A1/MMP2/TIMP1/TIMP2/LAMA2/GPC1/HLA-A/FAT1/FLNC/VCP	13
DOID:10873	Kuhnt-Junius degeneration	5/261	33/10312	0.00132769	0.00924245	0.00622144	HTRA1/ANXA5/GSTP1/IGFBP2/PDGFRB	5
DOID:4138	bile duct disease	13/261	195/10312	0.00136137	0.00941615	0.00633837	COL1A1/LGALS1/MMP2/TIMP1/TGFB1/CD44/NQO1/GSTP1/PDGFRB/ITGAV/ENG/RRAS/G6PD	13
DOID:3454	brain infarction	14/261	220/10312	0.00140582	0.00957567	0.00644574	VIM/GAPDH/SERPINE2/TGFB1/APP/SERPINE1/NQO1/IGFBP3/ANXA1/CTSB/PDGFRB/TNFRSF11B/PARK7/SLC2A1	14
DOID:0080007	bone deterioration disease	4/261	20/10312	0.00141106	0.00957567	0.00644574	POSTN/COL1A1/TIMP1/ACAN	4
DOID:1727	retinal vein occlusion	4/261	20/10312	0.00141106	0.00957567	0.00644574	MMP2/SERPINE1/ITGA2/NRP1	4
DOID:9741	biliary tract disease	13/261	197/10312	0.00149291	0.0100678	0.00677703	COL1A1/LGALS1/MMP2/TIMP1/TGFB1/CD44/NQO1/GSTP1/PDGFRB/ITGAV/ENG/RRAS/G6PD	13
DOID:1858	McCune Albright syndrome	3/261	10/10312	0.00168577	0.0112978	0.00760499	GNAI2/IGFBP3/GNAS	3
DOID:6000	congestive heart failure	19/261	355/10312	0.00169629	0.0112981	0.0076052	POSTN/THBS1/MMP2/TIMP1/TGFB1/FSTL1/TIMP2/LAMA4/DES/BSG/RTN4/RAC1/ACAN/TNFRSF11B/SLC2A1/ENG/HSPA1B/HSPA1A/TIMP3	19
DOID:3526	cerebral infarction	13/261	200/10312	0.0017099	0.0113189	0.00761918	VIM/GAPDH/SERPINE2/TGFB1/APP/SERPINE1/NQO1/IGFBP3/ANXA1/PDGFRB/TNFRSF11B/PARK7/SLC2A1	13
DOID:1184	nephrotic syndrome	10/261	131/10312	0.00178386	0.0117365	0.00790029	LGALS1/CLU/TGFB1/STOM/ANXA5/CFL1/GSTP1/LAMB2/TNFRSF11B/FAT1	10
DOID:1967	leiomyosarcoma	5/261	36/10312	0.00198273	0.0128878	0.00867525	LGALS1/MMP2/FSCN1/CSF1/CTNNB1	5
DOID:4230	smooth muscle cancer	5/261	36/10312	0.00198273	0.0128878	0.00867525	LGALS1/MMP2/FSCN1/CSF1/CTNNB1	5
DOID:783	end stage renal disease	11/261	157/10312	0.00212701	0.0137428	0.00925078	FN1/POSTN/COL1A1/MMP2/TGFB1/SERPINE1/COL3A1/PLAUR/TNFRSF11B/CSF1/MYH9	11
DOID:13241	Behcet's disease	9/261	113/10312	0.00223995	0.0143863	0.00968398	VIM/LGALS3BP/MMP2/TGFB1/ENO1/SERPINE1/GSTP1/ITGA2/HLA-A	9
DOID:7998	hyperthyroidism	6/261	54/10312	0.00231594	0.0146711	0.00987569	VIM/ANXA2/ANXA2P2/ANXA5/SERPINE1/ANXA1	6
DOID:229	female reproductive system disease	21/261	421/10312	0.00233134	0.0146711	0.00987569	PTX3/LAMC1/LAMB1/MMP2/TIMP1/TGFB1/SERPINH1/SERPINE1/IGFBP3/GSTP1/PLAUR/CTSB/PDGFRB/INHBA/ITGA2/TNFRSF11B/TNC/ITGAV/CSF1/CTNNB1/CTSA	21
DOID:11476	osteoporosis	10/261	136/10312	0.00235537	0.0146711	0.00987569	COL1A1/COL1A2/SPARC/THBS1/TGFB1/CD44/PLOD1/IGFBP3/GSTP1/TNFRSF11B	10
DOID:2871	endometrial carcinoma	10/261	136/10312	0.00235537	0.0146711	0.00987569	SPARC/MMP2/TIMP1/TIMP2/LAMC2/BSG/PLAUR/INHBA/CD82/CDH13	10
DOID:5679	retinal disease	18/261	338/10312	0.00235695	0.0146711	0.00987569	POSTN/SPARC/GAPDH/THY1/CD59/THBS1/MMP2/CLU/SERPINE1/ITGA5/IGFBP3/GNB1/PDGFRB/ITGA2/UCHL1/TNC/CTNNB1/ENG	18
DOID:1485	cystic fibrosis	12/261	183/10312	0.00236988	0.0146711	0.00987569	COL1A1/PTX3/TIMP1/TF/TGFB1/ANXA5/IGFBP3/FLNA/GSTP1/UCHL1/HSPA1A/VCP	12
DOID:341	peripheral vascular disease	9/261	114/10312	0.00237947	0.0146711	0.00987569	FN1/SPARC/MMP2/SERPINE1/ITGA2/TNFRSF11B/NRP1/PLTP/ENG	9
DOID:1729	retinal vascular occlusion	4/261	23/10312	0.00242969	0.0148956	0.0100268	MMP2/SERPINE1/ITGA2/NRP1	4
DOID:0080011	bone resorption disease	10/261	137/10312	0.00248561	0.0151524	0.0101997	COL1A1/COL1A2/SPARC/THBS1/TGFB1/CD44/PLOD1/IGFBP3/GSTP1/TNFRSF11B	10
DOID:3458	breast adenocarcinoma	6/261	55/10312	0.0025455	0.0153441	0.0103287	SERPINE1/PLAUR/TNFRSF11B/CSF1/FASN/VCP	6
DOID:3602	toxic encephalopathy	6/261	55/10312	0.0025455	0.0153441	0.0103287	APP/CLIC1/PRNP/GSTP1/SLC2A1/HYOU1	6
DOID:4989	pancreatitis	12/261	185/10312	0.00259331	0.0154431	0.0103953	CD59/MMP2/TF/HSPB1/TGFB1/CD44/SERPINE1/HSP90AB1/GSTP1/CTSB/ENG/HSPA1B	12
DOID:12930	dilated cardiomyopathy	14/261	235/10312	0.00260065	0.0154431	0.0103953	MMP2/EEF1A1/EEF1A1P5/EEF1A2/TGFB1/SERPINE1/LAMA4/DES/TNFRSF11B/CDH2/TNC/FLNC/TIMP3/VCL	14
DOID:438	autoimmune disease of the nervous system	7/261	74/10312	0.00260486	0.0154431	0.0103953	LGALS1/CD59/MMP2/TGFB1/ANXA5/CTSB/YWHAQ	7
DOID:10762	portal hypertension	6/261	56/10312	0.00279173	0.0164605	0.0110802	TIMP1/TGFB1/TIMP2/SERPINE1/HSP90AA1/CTNNB1	6
DOID:4248	coronary stenosis	5/261	39/10312	0.00284721	0.0164929	0.011102	MMP2/SERPINE1/TNFRSF11B/ITGAV/CDH13	5
DOID:11758	iron deficiency anemia	4/261	24/10312	0.00285836	0.0164929	0.011102	FN1/TF/APP/ITGA2	4
DOID:12689	acoustic neuroma	4/261	24/10312	0.00285836	0.0164929	0.011102	TGFB1/CD44/IGFBP3/RAC1	4
DOID:3369	Ewing sarcoma	4/261	24/10312	0.00285836	0.0164929	0.011102	HSPB1/IGFBP3/PDGFC/TNC	4
DOID:8466	retinal degeneration	17/261	319/10312	0.0030708	0.0176244	0.0118637	HTRA1/MMP2/TIMP1/TF/CLU/HSPA8/ANXA5/TIMP2/SERPINE1/ATP6AP2/NQO1/GSTP1/IGFBP2/GNB1/PDGFRB/CTNNA1/TIMP3	17
DOID:9799	eye degenerative disease	17/261	321/10312	0.00327365	0.0186893	0.0125804	HTRA1/MMP2/TIMP1/TF/CLU/HSPA8/ANXA5/TIMP2/SERPINE1/ATP6AP2/NQO1/GSTP1/IGFBP2/GNB1/PDGFRB/CTNNA1/TIMP3	17
DOID:14250	Down syndrome	8/261	98/10312	0.00333988	0.018967	0.0127674	THBS1/TIMP1/APP/IGFBP3/PRDX1/GDI2/RPLP0/RPLP0P6	8
DOID:3683	lung benign neoplasm	5/261	41/10312	0.00355703	0.0200087	0.0134686	ITGB1/SERPINE1/ITGA2/SLC2A1/PDCD6	5
DOID:83	cataract	9/261	121/10312	0.00356039	0.0200087	0.0134686	FN1/VIM/GSTP1/ANXA1/ADAM10/UCHL1/EPHA2/HSPA1B/G6PD	9
DOID:26	pancreas disease	12/261	196/10312	0.00414911	0.0231963	0.0156143	CD59/MMP2/TF/HSPB1/TGFB1/CD44/SERPINE1/HSP90AB1/GSTP1/CTSB/ENG/HSPA1B	12
DOID:2723	dermatitis	14/261	248/10312	0.00422118	0.0234776	0.0158037	COL1A1/VIM/COL7A1/MMP2/TIMP1/ANXA2/TGFB1/SERPINH1/ENO1/LAMC2/IGFBP3/GSTP1/PLAUR/CD151	14
DOID:5409	lung small cell carcinoma	8/261	102/10312	0.00426968	0.0236256	0.0159033	MMP2/CD9/ITGB1/CD44/LAMC2/PLAUR/IGFBP2/FAT1	8
DOID:0050624	gastrointestinal system benign neoplasm	9/261	125/10312	0.00441729	0.0243177	0.0163691	COL1A1/FBLN1/TGFB1/CD44/NQO1/GSTP1/RAC1/PRDX1/FSCN1	9
DOID:2566	corneal dystrophy	4/261	27/10312	0.00444862	0.0243658	0.0164015	TGFBI/DCN/CLU/TGFB1	4
DOID:767	muscular atrophy	7/261	82/10312	0.00464061	0.0252158	0.0169737	COL1A2/TGFB1/CFL1/SERPINE1/HSP90AB1/UBA1/RAB7A	7
DOID:0060082	breast benign neoplasm	3/261	14/10312	0.00474403	0.0252158	0.0169737	CD44/IGFBP3/INHBA	3
DOID:0060249	scoliosis	3/261	14/10312	0.00474403	0.0252158	0.0169737	FBN1/FBN2/PTK7	3
DOID:1756	facial nerve disease	3/261	14/10312	0.00474403	0.0252158	0.0169737	PPIA/TUBB/BASP1	3
DOID:4015	sarcomatoid carcinoma	3/261	14/10312	0.00474403	0.0252158	0.0169737	SLC3A2/SLC7A5/CDH2	3
DOID:582	hemoglobinuria	3/261	14/10312	0.00474403	0.0252158	0.0169737	CD59/PRNP/G6PD	3
DOID:4928	intrahepatic cholangiocarcinoma	6/261	64/10312	0.00545194	0.0288365	0.0194109	VIM/HSP90AB1/HSP90AA1/ANXA1/CD151/EZR	6
DOID:865	vasculitis	10/261	154/10312	0.00572828	0.0301503	0.0202953	VIM/MFGE8/LGALS3BP/MMP2/TGFB1/ENO1/SERPINE1/GSTP1/ITGA2/HLA-A	10
DOID:11723	Duchenne muscular dystrophy	5/261	46/10312	0.00587382	0.0306611	0.0206392	MMP2/TIMP1/TIMP2/GPC1/HLA-A	5
DOID:0050851	glomerulosclerosis	6/261	65/10312	0.00588216	0.0306611	0.0206392	MMP2/HSPB1/SERPINE1/COL3A1/IGFBP3/MYH9	6
DOID:0050475	Weill-Marchesani syndrome	2/261	5/10312	0.00606752	0.0307364	0.0206898	LTBP2/FBN1	2
DOID:0050831	familial encephalopathy with neuroserpin inclusion bodies	2/261	5/10312	0.00606752	0.0307364	0.0206898	SERPINE2/SERPINE1	2
DOID:11239	appendix cancer	2/261	5/10312	0.00606752	0.0307364	0.0206898	VIM/CDH2	2
DOID:13476	supraglottis cancer	2/261	5/10312	0.00606752	0.0307364	0.0206898	MMP2/THBS2	2
DOID:3559	pseudomyxoma peritonei	2/261	5/10312	0.00606752	0.0307364	0.0206898	VIM/CDH2	2
DOID:7763	carcinoma of supraglottis	2/261	5/10312	0.00606752	0.0307364	0.0206898	MMP2/THBS2	2
DOID:1040	chronic lymphocytic leukemia	13/261	232/10312	0.00610538	0.0307837	0.0207217	BGN/HSPB1/ITGB1/TGFB1/NT5E/SERPINE1/ANPEP/GSTP1/HSP90AA1/NRP1/GNAS/EPHA2/HSPA1A	13
DOID:3113	papillary carcinoma	5/261	47/10312	0.00644027	0.0323212	0.0217566	TIMP1/SLC3A2/S100A10/CD82/SLC2A1	5
DOID:11832	visual epilepsy	9/261	133/10312	0.00660738	0.0328542	0.0221154	APP/NQO1/HSPA5/YWHAZ/RTN4/MARCKS/YWHAB/SLC38A2/HSPA1A	9
DOID:12449	aplastic anemia	9/261	133/10312	0.00660738	0.0328542	0.0221154	CD59/TGFB1/NQO1/MSN/GSTP1/HSP90AA1/RPSA/HLA-A/SPTAN1	9
DOID:10124	corneal disease	8/261	110/10312	0.00671557	0.0330872	0.0222723	TGFBI/MMP2/DCN/CLU/ITGB1/TGFB1/PLAUR/ITGAV	8
DOID:3021	acute kidney failure	8/261	110/10312	0.00671557	0.0330872	0.0222723	FN1/CLU/HSPA8/NQO1/GSTP1/ANXA1/HYOU1/HSPA1A	8
DOID:272	hepatic vascular disease	6/261	67/10312	0.00681611	0.0334299	0.0225029	TIMP1/TGFB1/TIMP2/SERPINE1/HSP90AA1/CTNNB1	6
DOID:0060097	thoracic benign neoplasm	3/261	16/10312	0.00703089	0.0340194	0.0228998	CD44/IGFBP3/INHBA	3
DOID:1474	aggressive periodontitis	3/261	16/10312	0.00703089	0.0340194	0.0228998	POSTN/COL1A1/PPIA	3
DOID:5408	Paget's disease of bone	3/261	16/10312	0.00703089	0.0340194	0.0228998	TNFRSF11B/CSF1/VCP	3
DOID:3429	inclusion body myositis	4/261	31/10312	0.00737026	0.0351881	0.0236864	THBS1/CLU/APP/VCP	4
DOID:3479	uveal cancer	4/261	31/10312	0.00737026	0.0351881	0.0236864	MMP2/SERPINE1/HSP90AA1/PDCD6	4
DOID:6039	uveal melanoma	4/261	31/10312	0.00737026	0.0351881	0.0236864	MMP2/SERPINE1/HSP90AA1/PDCD6	4
DOID:3371	chondrosarcoma	6/261	69/10312	0.00785314	0.0370551	0.0249432	MMP2/ITGB1/INHBA/ITGA2/TNC/ITGAV	6
DOID:3407	carotid artery disease	6/261	69/10312	0.00785314	0.0370551	0.0249432	MMP2/TIMP1/TGFB1/CD63/GSTP1/TNFRSF11B	6
DOID:633	myositis	8/261	113/10312	0.00786433	0.0370551	0.0249432	POSTN/UBB/THBS1/MMP2/CLU/APP/HLA-A/VCP	8
DOID:4362	cervical cancer	11/261	187/10312	0.00796755	0.0373782	0.0251607	SPARC/MMP2/CD9/HSPA8/SERPINH1/TIMP2/BSG/RAC1/CD82/CDH13/SLC2A1	11
DOID:0050539	Charcot-Marie-Tooth disease type 2	4/261	32/10312	0.00825887	0.0384109	0.0258558	HSPB1/ATP1A1/RAB7A/VCP	4
DOID:10588	adrenoleukodystrophy	4/261	32/10312	0.00825887	0.0384109	0.0258558	MMP2/TIMP1/ANXA2/ANXA1	4
DOID:13099	Moyamoya disease	3/261	17/10312	0.00837983	0.0387895	0.0261107	ACTG1/ACTB/TIMP2	3
DOID:4948	gallbladder carcinoma	6/261	70/10312	0.00841219	0.0387895	0.0261107	MMP2/CFL1/CLIC1/LAMC2/CD82/SLC2A1	6
DOID:5082	liver cirrhosis	17/261	354/10312	0.0085699	0.0393486	0.026487	FN1/COL1A1/FBN1/MMP2/ANXA2/ITGB1/TGFB1/SERPINH1/SERPINE1/NQO1/IGFBP3/GSTP1/RAC1/PLAUR/TNFRSF11B/CTNNB1/ENG	17
DOID:4045	muscle cancer	8/261	115/10312	0.00870837	0.039815	0.026801	LGALS1/MMP2/TGFB1/FBN2/FSCN1/CSF1/CTNNB1/EZR	8
DOID:0050454	periventricular nodular heterotopia	2/261	6/10312	0.0089498	0.0404052	0.0271982	FLNA/ARF1	2
DOID:0050994	episodic ataxia type 6	2/261	6/10312	0.0089498	0.0404052	0.0271982	SLC1A5/SLC1A4	2
DOID:0060440	epithelial and subepithelial dystrophy	2/261	6/10312	0.0089498	0.0404052	0.0271982	TGFBI/CLU	2
DOID:0050866	oral squamous cell carcinoma	6/261	71/10312	0.00899925	0.0404591	0.0272346	GAPDH/SERPINE1/GSTP1/SLC7A5/FAT1/CTNND1	6
DOID:1073	renal hypertension	5/261	51/10312	0.00909052	0.0405317	0.0272834	FN1/MMP2/HSPA8/LAMA2/G6PD	5
DOID:11130	secondary hypertension	5/261	51/10312	0.00909052	0.0405317	0.0272834	FN1/MMP2/HSPA8/LAMA2/G6PD	5
DOID:3443	mammary Paget's disease	4/261	33/10312	0.00921489	0.0409172	0.0275429	TNFRSF11B/CSF1/FASN/VCP	4
DOID:1520	colon carcinoma	12/261	218/10312	0.00946966	0.0418761	0.0281884	UBA52/DCN/TGFB1/CD44/IGFBP3/RAC1/HSP90B1/NRP1/CD82/CTNNB1/HSPA1A/TIMP3	12
DOID:583	hemolytic anemia	8/261	117/10312	0.00961847	0.0421883	0.0283986	COL1A1/CD59/ITGB1/IGFBP3/PGK1/TNFRSF11B/SLC2A1/G6PD	8
DOID:720	normocytic anemia	8/261	117/10312	0.00961847	0.0421883	0.0283986	COL1A1/CD59/ITGB1/IGFBP3/PGK1/TNFRSF11B/SLC2A1/G6PD	8
DOID:2645	benign mesothelioma	3/261	18/10312	0.00987031	0.0431177	0.0290241	ITGB1/ITGA2/ITGA3	3
DOID:10126	keratoconus	4/261	34/10312	0.0102402	0.0445532	0.0299905	TGFBI/MMP2/ITGB1/TGFB1	4
DOID:3748	esophagus squamous cell carcinoma	9/261	143/10312	0.0104199	0.0451094	0.0303648	SLC1A5/HTRA1/MMP2/SERPINE1/GSTP1/SLC7A5/INHBA/PRDX1/FAT1	9
DOID:3083	chronic obstructive pulmonary disease	15/261	304/10312	0.0104517	0.0451094	0.0303648	COL1A1/SERPINE2/FBN1/MMP2/TIMP1/HSPB1/TGFB1/CD63/SERPINE1/NQO1/GSTP1/HSP90AA1/PLAUR/TNFRSF11B/PARK7	15
DOID:2320	obstructive lung disease	15/261	305/10312	0.0107496	0.0462106	0.0311061	COL1A1/SERPINE2/FBN1/MMP2/TIMP1/HSPB1/TGFB1/CD63/SERPINE1/NQO1/GSTP1/HSP90AA1/PLAUR/TNFRSF11B/PARK7	15
DOID:0080998	acute necrotizing pancreatitis	4/261	35/10312	0.0113367	0.0483489	0.0325455	CD59/MMP2/SERPINE1/CTSB	4
DOID:1389	polyneuropathy	4/261	35/10312	0.0113367	0.0483489	0.0325455	MMP2/APP/SERPINE1/PARK7	4
DOID:381	arthropathy	7/261	97/10312	0.0114084	0.0484634	0.0326225	COL6A1/SPARC/MMP2/HSPA5/TNFRSF11B/HLA-A/CSF1	7
DOID:1312	focal segmental glomerulosclerosis	5/261	54/10312	0.0115143	0.0485311	0.0326681	MMP2/HSPB1/SERPINE1/IGFBP3/MYH9	5
DOID:4914	esophagus adenocarcinoma	5/261	54/10312	0.0115143	0.0485311	0.0326681	MMP2/TGFB1/IGFBP3/HSPA5/CTSB	5

## Sheet: DOSE_gsea
ID	Description	setSize	enrichmentScore	NES	pvalue	p.adjust	qvalue	rank	leading_edge	core_enrichment
DOID:4	disease	261	0.823564	1.26538	0.00100325	0.00396238	0.00178754	80	tags=30%, list=27%, signal=176%	FN1/VCAN/POSTN/TGFBI/ACTG1/ACTB/BGN/COL6A1/COL1A1/VIM/COL1A2/COL6A3/ABI3BP/CD81/COL6A2/UBA52/RPS27A/UBB/UBC/PTX3/COL12A1/LTBP2/SPARC/HAPLN1/GAPDH/LGALS1/MFGE8/LTBP1/ANGPTL4/LAMC1/THY1/SERPINE2/KRT1/LGALS3BP/CD59/FBN1/SLC1A5/KRT9/SPOCK1/THBS1/PKM/HTRA1/COL7A1/PXDN/LAMB1/MMP2/SPTBN1/NID1/TIMP1/DKK3/TF/EEF1A1/EEF1A1P5/EEF1A2/FBLN1/DCN/SDCBP/CLU/ANXA2/ANXA2P2/HAPLN3/COL5A1/CD9/HSPB1/ITGB1/TGFB1/CD44/…
DOID:14566	disease of cellular proliferation	204	0.769478	1.21298	0.00113211	0.00396238	0.00178754	72	tags=30%, list=24%, signal=73%	FN1/VCAN/POSTN/TGFBI/ACTB/BGN/COL1A1/VIM/COL1A2/COL6A3/ABI3BP/CD81/UBA52/RPS27A/UBB/UBC/PTX3/LTBP2/SPARC/HAPLN1/GAPDH/LGALS1/MFGE8/LTBP1/ANGPTL4/LAMC1/THY1/SERPINE2/LGALS3BP/CD59/FBN1/SLC1A5/SPOCK1/THBS1/PKM/HTRA1/COL7A1/LAMB1/MMP2/SPTBN1/NID1/TIMP1/DKK3/TF/EEF1A1/EEF1A2/FBLN1/DCN/SDCBP/CLU/ANXA2/ANXA2P2/HAPLN3/COL5A1/CD9/HSPB1/ITGB1/TGFB1/CD44/EDIL3/HSPA8/SERPINH1
DOID:7	disease of anatomical entity	216	0.756502	1.18998	0.00539124	0.0106058	0.00478459	80	tags=32%, list=27%, signal=85%	FN1/VCAN/POSTN/TGFBI/ACTG1/ACTB/BGN/COL6A1/COL1A1/VIM/COL1A2/COL6A3/CD81/COL6A2/UBB/UBC/PTX3/COL12A1/LTBP2/SPARC/HAPLN1/GAPDH/LGALS1/MFGE8/LTBP1/ANGPTL4/LAMC1/THY1/SERPINE2/KRT1/LGALS3BP/CD59/FBN1/SLC1A5/KRT9/THBS1/HTRA1/COL7A1/PXDN/LAMB1/MMP2/SPTBN1/TIMP1/DKK3/TF/EEF1A1/EEF1A1P5/EEF1A2/FBLN1/DCN/CLU/ANXA2/ANXA2P2/COL5A1/CD9/HSPB1/ITGB1/TGFB1/CD44/HSPA8/SERPINH1/STOM/FSTL1/PRG4/APP/PLOD1/ANXA5/CF…
DOID:162	cancer	201	0.749694	1.18309	0.00606048	0.0106058	0.00478459	72	tags=30%, list=24%, signal=70%	FN1/VCAN/POSTN/TGFBI/ACTB/BGN/COL1A1/VIM/COL1A2/ABI3BP/CD81/UBA52/RPS27A/UBB/UBC/PTX3/LTBP2/SPARC/HAPLN1/GAPDH/LGALS1/MFGE8/LTBP1/ANGPTL4/LAMC1/THY1/SERPINE2/LGALS3BP/CD59/FBN1/SLC1A5/SPOCK1/THBS1/PKM/HTRA1/COL7A1/LAMB1/MMP2/SPTBN1/NID1/TIMP1/DKK3/TF/EEF1A1/EEF1A2/FBLN1/DCN/SDCBP/CLU/ANXA2/ANXA2P2/HAPLN3/CD9/HSPB1/ITGB1/TGFB1/CD44/EDIL3/HSPA8/SERPINH1
DOID:863	nervous system disease	131	0.722686	1.14262	0.0519481	0.0699301	0.0315474	60	tags=27%, list=20%, signal=39%	FN1/POSTN/TGFBI/ACTG1/ACTB/COL1A1/VIM/COL6A3/UBB/UBC/PTX3/LTBP2/SPARC/GAPDH/LAMC1/THY1/SERPINE2/CD59/FBN1/SLC1A5/THBS1/HTRA1/PXDN/LAMB1/MMP2/SPTBN1/TIMP1/DKK3/TF/EEF1A1/EEF1A1P5/EEF1A2/FBLN1/DCN/CLU/ANXA2
DOID:1287	cardiovascular system disease	123	0.718634	1.13797	0.0599401	0.0699301	0.0315474	38	tags=18%, list=13%, signal=27%	FN1/VCAN/POSTN/ACTG1/ACTB/BGN/COL1A1/VIM/COL1A2/PTX3/SPARC/GAPDH/LGALS1/MFGE8/LTBP1/ANGPTL4/THY1/SERPINE2/LGALS3BP/CD59/FBN1/SLC1A5
DOID:0050686	organ system cancer	153	0.680151	1.07436	0.18981	0.18981	0.0856287	72	tags=29%, list=24%, signal=45%	FN1/VCAN/POSTN/TGFBI/BGN/COL1A1/VIM/COL1A2/CD81/UBA52/RPS27A/SPARC/GAPDH/LGALS1/ANGPTL4/LAMC1/THY1/LGALS3BP/CD59/FBN1/SLC1A5/THBS1/PKM/HTRA1/LAMB1/MMP2/TIMP1/DKK3/TF/EEF1A1/EEF1A2/FBLN1/DCN/CLU/ANXA2/ANXA2P2/CD9/HSPB1/ITGB1/TGFB1/CD44/EDIL3/HSPA8/SERPINH1

[truncated: 2 more sheets: DGN, DGN_gsea]
