# Supplementary material for: Enrichment, Characterization, and Proteomic Profiling of Small Extracellular Vesicles Derived from Human Limbal Mesenchymal Stromal Cells and Melanocytes
Source: Cells. 2024 Apr 4;13(7):623. doi: 10.3390/cells13070623 (PMC11011788; doi:10.3390/cells13070623)
Supplement: Supplementary file 1 [file cells-13-00623-s001.zip › Supplementary Table S6.xlsx]

## Sheet: enrichGO
ONTOLOGY	ID	Description	GeneRatio	BgRatio	pvalue	p.adjust	qvalue	geneID	Count
BP	GO:0043473	pigmentation	13/152	112/18614	7.24829e-12	2.1107e-08	1.68923e-08	APOE/PMEL/TYRP1/TYR/ENPP1/RAB32/RAB38/EDNRB/RAB27A/OCA2/RAB1A/RAB11B/RAB11A	13
BP	GO:0033059	cellular pigmentation	9/152	64/18614	2.38953e-09	3.47916e-06	2.78444e-06	APOE/PMEL/TYRP1/RAB32/RAB38/RAB27A/RAB1A/RAB11B/RAB11A	9
BP	GO:0048066	developmental pigmentation	8/152	48/18614	4.70162e-09	4.56371e-06	3.65242e-06	TYRP1/TYR/ENPP1/RAB32/RAB38/EDNRB/RAB27A/OCA2	8
BP	GO:0016050	vesicle organization	17/152	368/18614	9.02387e-09	6.56938e-06	5.25759e-06	APOE/PMEL/TYRP1/STX7/RAB32/RAB38/ATP6V1A/P2RX7/GNAI3/ATP6V1B2/RAB27A/TSG101/CORO1C/RAB1A/RAB11A/MVB12A/VPS28	17
BP	GO:0050931	pigment cell differentiation	7/152	36/18614	1.44249e-08	8.40104e-06	6.7235e-06	TYRP1/ENPP1/RAB32/RAB38/EDNRB/RAB27A/OCA2	7
BP	GO:0042438	melanin biosynthetic process	5/152	24/18614	1.27467e-06	0.000512148	0.000409882	PMEL/TYRP1/TYR/RAB38/OCA2	5
BP	GO:0030100	regulation of endocytosis	11/152	214/18614	1.50614e-06	0.000512148	0.000409882	APOC3/APOE/C3/LGALS3/CDC42/RALA/TSG101/ITGB3/VPS28/HNRNPK/FLOT1	11
BP	GO:0006582	melanin metabolic process	5/152	25/18614	1.58288e-06	0.000512148	0.000409882	PMEL/TYRP1/TYR/RAB38/OCA2	5
BP	GO:0030318	melanocyte differentiation	5/152	25/18614	1.58288e-06	0.000512148	0.000409882	TYRP1/ENPP1/EDNRB/RAB27A/OCA2	5
BP	GO:0044550	secondary metabolite biosynthetic process	5/152	26/18614	1.94689e-06	0.000566934	0.000453727	PMEL/TYRP1/TYR/RAB38/OCA2	5
BP	GO:0007015	actin filament organization	15/152	442/18614	3.48789e-06	0.00092334	0.000738965	GSN/RHOA/PLS3/ACTN1/CDC42/MYO1D/CORO1C/MYO1B/ACTR3/RHOG/ARPC1B/RDX/ACTR2/CAPZA1/ARPC4	15
BP	GO:0036257	multivesicular body organization	5/152	32/18614	5.72934e-06	0.00139032	0.0011127	RAB27A/TSG101/RAB11A/MVB12A/VPS28	5
BP	GO:0030705	cytoskeleton-dependent intracellular transport	10/152	212/18614	9.76676e-06	0.00217304	0.00173912	ACTN4/LAMP1/CDC42/MYO1D/MYO1B/RAB1A/HNRNPU/RAB6A/DYNC1H1/TUBA1C	10
BP	GO:0019068	virion assembly	5/152	36/18614	1.04473e-05	0.00217304	0.00173912	APOE/TSG101/RAB1A/MVB12A/VPS28	5
BP	GO:0007266	Rho protein signal transduction	8/152	130/18614	1.15122e-05	0.00223491	0.00178864	APOC3/APOE/RHOA/ARHGDIA/CDC42/GNA13/RHOG/FLOT1	8
BP	GO:0045807	positive regulation of endocytosis	7/152	96/18614	1.36835e-05	0.00236719	0.0018945	APOE/C3/CDC42/TSG101/VPS28/HNRNPK/FLOT1	7
BP	GO:0007032	endosome organization	7/152	97/18614	1.46478e-05	0.00236719	0.0018945	ATP6V1A/RAB27A/TSG101/CORO1C/RAB11A/MVB12A/VPS28	7
BP	GO:0032438	melanosome organization	5/152	39/18614	1.5644e-05	0.00236719	0.0018945	APOE/PMEL/TYRP1/RAB32/RAB38	5
BP	GO:0097242	amyloid-beta clearance	5/152	39/18614	1.5644e-05	0.00236719	0.0018945	APOE/C3/MME/RAB11B/RAB11A	5
BP	GO:0051656	establishment of organelle localization	14/152	445/18614	1.75478e-05	0.00236719	0.0018945	ACTN4/LAMP1/RAB27A/CDC42/MYO1D/TSG101/MYO1B/LMNA/RAB1A/RAB11B/RAB11A/HNRNPU/RAB6A/DYNC1H1	14
BP	GO:0048753	pigment granule organization	5/152	40/18614	1.77617e-05	0.00236719	0.0018945	APOE/PMEL/TYRP1/RAB32/RAB38	5
BP	GO:0034446	substrate adhesion-dependent cell spreading	7/152	100/18614	1.7884e-05	0.00236719	0.0018945	ACTN4/LAMA5/RHOA/CDC42/CORO1C/RAB1A/ITGB3	7
BP	GO:0007265	Ras protein signal transduction	12/152	333/18614	1.91252e-05	0.00242141	0.0019379	APOC3/APOE/RHOA/ARHGDIA/RAP1B/RAP2B/CDC42/RALA/GNA13/RHOG/RDX/FLOT1	12
BP	GO:0006739	NADP metabolic process	5/152	43/18614	2.54765e-05	0.00309115	0.0024739	TKT/MDH1/KCNAB2/IDH1/TALDO1	5
BP	GO:0032402	melanosome transport	4/152	22/18614	2.78802e-05	0.00324748	0.00259902	RAB27A/RAB1A/RAB11B/RAB11A	4
BP	GO:0032401	establishment of melanosome localization	4/152	23/18614	3.35358e-05	0.0036169	0.00289467	RAB27A/RAB1A/RAB11B/RAB11A	4
BP	GO:0051904	pigment granule transport	4/152	23/18614	3.35358e-05	0.0036169	0.00289467	RAB27A/RAB1A/RAB11B/RAB11A	4
BP	GO:0051650	establishment of vesicle localization	9/152	197/18614	3.53704e-05	0.00367852	0.00294399	ACTN4/RAB27A/MYO1D/TSG101/MYO1B/RAB1A/RAB11B/RAB11A/DYNC1H1	9
BP	GO:0051905	establishment of pigment granule localization	4/152	24/18614	3.9988e-05	0.00401535	0.00321356	RAB27A/RAB1A/RAB11B/RAB11A	4
BP	GO:0046189	phenol-containing compound biosynthetic process	5/152	48/18614	4.38551e-05	0.00425686	0.00340685	PMEL/TYRP1/TYR/RAB38/OCA2	5
BP	GO:0032400	melanosome localization	4/152	25/18614	4.73033e-05	0.00444346	0.00355618	RAB27A/RAB1A/RAB11B/RAB11A	4
BP	GO:0002181	cytoplasmic translation	8/152	159/18614	4.9213e-05	0.00447838	0.00358413	RPS4X/RPS3A/RPS25/RPS13/HNRNPU/RPL5/RPS8/RPL17	8
BP	GO:0051875	pigment granule localization	4/152	26/18614	5.55499e-05	0.00490186	0.00392305	RAB27A/RAB1A/RAB11B/RAB11A	4
BP	GO:0001667	ameboidal-type cell migration	14/152	496/18614	5.73482e-05	0.0049117	0.00393092	APOE/DPP4/LAMA5/SEMA3C/RHOA/SCARB1/EDNRB/IQGAP1/GPI/CDC42/CORO1C/GNA13/RAB11A/ITGB3	14
BP	GO:0019058	viral life cycle	11/152	320/18614	6.5706e-05	0.00546674	0.00437513	APOE/GSN/DPP4/LAMP1/SCARB1/TSG101/RAB1A/MVB12A/ITGB3/VPS28/PCBP1	11
BP	GO:0051648	vesicle localization	9/152	215/18614	6.97091e-05	0.00563869	0.00451275	ACTN4/RAB27A/MYO1D/TSG101/MYO1B/RAB1A/RAB11B/RAB11A/DYNC1H1	9
BP	GO:0019915	lipid storage	6/152	86/18614	7.37409e-05	0.00580361	0.00464473	APOE/APOB/C3/ENPP1/SCARB1/ITGB3	6
BP	GO:0034381	plasma lipoprotein particle clearance	5/152	55/18614	8.50989e-05	0.00652127	0.00521909	APOC3/APOE/APOB/SCARB1/HNRNPK	5
BP	GO:0034368	protein-lipid complex remodeling	4/152	30/18614	9.92759e-05	0.00700911	0.00560952	APOC3/APOE/APOB/SCARB1	4
BP	GO:0034369	plasma lipoprotein particle remodeling	4/152	30/18614	9.92759e-05	0.00700911	0.00560952	APOC3/APOE/APOB/SCARB1	4
BP	GO:0045010	actin nucleation	5/152	57/18614	0.000101093	0.00700911	0.00560952	GSN/ACTR3/ARPC1B/ACTR2/ARPC4	5
BP	GO:0046148	pigment biosynthetic process	5/152	57/18614	0.000101093	0.00700911	0.00560952	PMEL/TYRP1/TYR/RAB38/OCA2	5
BP	GO:0050000	chromosome localization	6/152	92/18614	0.00010744	0.00710394	0.00568541	LMNA/ACTR3/RAB11A/HNRNPU/DYNC1H1/ACTR2	6
BP	GO:0001755	neural crest cell migration	5/152	58/18614	0.000109907	0.00710394	0.00568541	LAMA5/SEMA3C/EDNRB/CDC42/CORO1C	5
BP	GO:0036258	multivesicular body assembly	4/152	31/18614	0.000113263	0.00710394	0.00568541	TSG101/RAB11A/MVB12A/VPS28	4
BP	GO:0050808	synapse organization	13/152	466/18614	0.000119549	0.00710394	0.00568541	APOE/C3/COL4A1/LAMA5/RHOA/RAP1B/FARP1/ACTN1/CDC42/PLXNC1/ITGB3/BCAN/CDH1	13
BP	GO:0072659	protein localization to plasma membrane	10/152	285/18614	0.000120029	0.00710394	0.00568541	LAMA5/STX7/ATP1B3/LGALS3/EPB41L3/RHOG/RAB11A/RDX/CDH1/FLOT1	10
BP	GO:0046890	regulation of lipid biosynthetic process	8/152	182/18614	0.00012677	0.00710394	0.00568541	APOC3/APOE/APOB/C3/SCARB1/RAB38/ASAH1/IDH1	8
BP	GO:1905952	regulation of lipid localization	8/152	182/18614	0.00012677	0.00710394	0.00568541	APOC3/APOE/APOB/PON1/C3/SCARB1/P2RX7/ITGB3	8
BP	GO:1990778	protein localization to cell periphery	11/152	345/18614	0.000127944	0.00710394	0.00568541	LAMA5/STX7/ATP1B3/LGALS3/RAB38/EPB41L3/RHOG/RAB11A/RDX/CDH1/FLOT1	11
BP	GO:0034367	protein-containing complex remodeling	4/152	32/18614	0.000128624	0.00710394	0.00568541	APOC3/APOE/APOB/SCARB1	4
BP	GO:0019748	secondary metabolic process	5/152	60/18614	0.000129296	0.00710394	0.00568541	PMEL/TYRP1/TYR/RAB38/OCA2	5
BP	GO:0090497	mesenchymal cell migration	5/152	60/18614	0.000129296	0.00710394	0.00568541	LAMA5/SEMA3C/EDNRB/CDC42/CORO1C	5
BP	GO:0051235	maintenance of location	11/152	347/18614	0.000134587	0.00725775	0.00580851	APOE/APOB/C3/GSN/ENPP1/GSTO1/SCARB1/P2RX7/HNRNPU/ITGB3/TXN	11
BP	GO:0008360	regulation of cell shape	7/152	138/18614	0.000139856	0.00740476	0.00592617	MYH10/EPB41L3/PLXNC1/GNA13/RHOG/RDX/PLXNA1	7
BP	GO:0006887	exocytosis	11/152	351/18614	0.000148761	0.00773555	0.0061909	LAMP1/P2RX7/RAP1B/LGI3/RAB27A/RALA/TSG101/SEPTIN2/RAB11B/RAB11A/NAPA	11
BP	GO:0034383	low-density lipoprotein particle clearance	4/152	34/18614	0.000163791	0.0083677	0.00669682	APOC3/APOB/SCARB1/HNRNPK	4
BP	GO:0007264	small GTPase mediated signal transduction	13/152	483/18614	0.000170188	0.00844345	0.00675745	APOC3/APOE/RHOA/RAB38/ARHGDIA/RAP1B/RAP2B/CDC42/RALA/GNA13/RHOG/RDX/FLOT1	13
BP	GO:1901617	organic hydroxy compound biosynthetic process	9/152	242/18614	0.000171073	0.00844345	0.00675745	APOE/PMEL/TYRP1/APOB/TYR/RAB38/OCA2/ASAH1/QDPR	9
BP	GO:0032486	Rap protein signal transduction	3/152	14/18614	0.000181905	0.00882846	0.00706558	RAP1B/RAP2B/RDX	3
BP	GO:0120032	regulation of plasma membrane bounded cell projection assembly	8/152	195/18614	0.000203551	0.00971705	0.00777673	P2RX7/CDC42/RALA/CORO1C/ACTR3/RHOG/RDX/ACTR2	8
CC	GO:0042470	melanosome	21/156	112/19518	3.48926e-23	5.93174e-21	3.25052e-21	APOE/PMEL/TYRP1/CTSD/TYR/ATP1B3/LAMP1/RAB32/RAB38/AHCY/CNP/RAB5C/ATP6V1B2/RAB27A/OCA2/RAB1A/GNA13/TPP1/ITGB3/MLANA/FLOT1	21
CC	GO:0048770	pigment granule	21/156	112/19518	3.48926e-23	5.93174e-21	3.25052e-21	APOE/PMEL/TYRP1/CTSD/TYR/ATP1B3/LAMP1/RAB32/RAB38/AHCY/CNP/RAB5C/ATP6V1B2/RAB27A/OCA2/RAB1A/GNA13/TPP1/ITGB3/MLANA/FLOT1	21
CC	GO:0005925	focal adhesion	30/156	422/19518	3.93085e-20	4.45496e-18	2.44126e-18	HSPG2/ACTN4/GSN/DPP4/MME/CSPG4/RHOA/IQGAP1/MCAM/TSPAN4/ACTN1/RPS4X/RPS3A/CDC42/RALA/CORO1C/ACTR3/RPS13/GNA13/RHOG/ARPC1B/CPNE3/RPL5/RDX/ITGB3/RPS8/SNTB2/ACTR2/HNRNPK/FLOT1	30
CC	GO:0030055	cell-substrate junction	30/156	432/19518	7.63421e-20	6.48907e-18	3.55593e-18	HSPG2/ACTN4/GSN/DPP4/MME/CSPG4/RHOA/IQGAP1/MCAM/TSPAN4/ACTN1/RPS4X/RPS3A/CDC42/RALA/CORO1C/ACTR3/RPS13/GNA13/RHOG/ARPC1B/CPNE3/RPL5/RDX/ITGB3/RPS8/SNTB2/ACTR2/HNRNPK/FLOT1	30
CC	GO:0015629	actin cytoskeleton	23/156	489/19518	7.96186e-12	5.41407e-10	2.96684e-10	CRYAB/ACTN4/GSN/PLS3/IQGAP1/MYH10/ACTN1/MYO1D/CORO1C/HNRNPC/MYO1B/ACTR3/SEPTIN2/ARPC1B/RDX/ACTR1A/ACTR1B/ACTR2/CAPZA1/CDH1/ARPC4/HNRNPK/FLOT1	23
CC	GO:0033162	melanosome membrane	7/156	21/19518	1.92645e-10	8.1874e-09	4.4866e-09	PMEL/TYRP1/TYR/RAB32/RAB38/RAB27A/OCA2	7
CC	GO:0045009	chitosome	7/156	21/19518	1.92645e-10	8.1874e-09	4.4866e-09	PMEL/TYRP1/TYR/RAB32/RAB38/RAB27A/OCA2	7
CC	GO:0090741	pigment granule membrane	7/156	21/19518	1.92645e-10	8.1874e-09	4.4866e-09	PMEL/TYRP1/TYR/RAB32/RAB38/RAB27A/OCA2	7
CC	GO:0005938	cell cortex	17/156	302/19518	3.36269e-10	1.27035e-08	6.96136e-09	ACTN4/GSN/RHOA/IQGAP1/MYH10/ACTN1/MYO1D/CORO1C/NCL/RHOG/SEPTIN2/DYNC1H1/RDX/ACTR1A/ACTR2/CDH1/FLOT1	17
CC	GO:0031983	vesicle lumen	17/156	327/19518	1.1363e-09	3.86341e-08	2.1171e-08	APOB/HP/C3/CTSD/ACTN4/GSN/GPI/ACTN1/RAB27A/PYGB/TOLLIP/PYGL/DYNC1H1/ACTR1B/ACTR2/IDH1/A2M	17
CC	GO:0005775	vacuolar lumen	13/156	176/19518	1.69706e-09	5.24546e-08	2.87445e-08	HSPG2/APOB/C3/CTSD/CSPG4/CTSK/PYGB/TOLLIP/DYNC1H1/TPP1/ASAH1/BCAN/ACTR2	13
CC	GO:0030667	secretory granule membrane	16/156	319/19518	6.00802e-09	1.70227e-07	9.32824e-08	MME/LGALS3/RHOA/LAMP1/RAP1B/IQGAP1/RAP2B/RAB5C/RAB27A/KCNAB2/RHOG/RAB6A/CPNE3/ITGB3/APLP2/BST1	16
CC	GO:0034774	secretory granule lumen	16/156	322/19518	6.86209e-09	1.7947e-07	9.83473e-08	HP/C3/CTSD/ACTN4/GSN/GPI/ACTN1/RAB27A/PYGB/TOLLIP/PYGL/DYNC1H1/ACTR1B/ACTR2/IDH1/A2M	16
CC	GO:0060205	cytoplasmic vesicle lumen	16/156	325/19518	7.82614e-09	1.90063e-07	1.04152e-07	HP/C3/CTSD/ACTN4/GSN/GPI/ACTN1/RAB27A/PYGB/TOLLIP/PYGL/DYNC1H1/ACTR1B/ACTR2/IDH1/A2M	16
CC	GO:0022627	cytosolic small ribosomal subunit	7/156	41/19518	3.2579e-08	7.38457e-07	4.04665e-07	RPS4X/RPS4Y1/RPS4Y2/RPS3A/RPS25/RPS13/RPS8	7
CC	GO:0062023	collagen-containing extracellular matrix	17/156	415/19518	3.92731e-08	8.34554e-07	4.57325e-07	APOC3/APOE/HSPG2/CTSD/COL4A2/COL18A1/COL4A1/LAMA5/LGALS3/CSPG4/COL11A1/ANXA4/THBS4/GDF15/VWA1/BCAN/A2M	17
CC	GO:0031252	cell leading edge	17/156	422/19518	5.00358e-08	1.00072e-06	5.4838e-07	GSN/DPP4/CSPG4/RHOA/IQGAP1/MYH10/ACTN1/EPB41L3/ATP6V1B2/CDC42/MYO1D/CORO1C/ACTR3/RDX/ITGB3/CDH1/FLOT1	17
CC	GO:0022626	cytosolic ribosome	9/156	100/19518	1.08033e-07	2.04062e-06	1.11823e-06	RPS4X/RPS4Y1/RPS4Y2/RPS3A/RPS25/RPS13/RPL5/RPS8/RPL17	9
CC	GO:0030864	cortical actin cytoskeleton	8/156	73/19518	1.20402e-07	2.15456e-06	1.18067e-06	ACTN4/GSN/IQGAP1/ACTN1/RDX/ACTR2/CDH1/FLOT1	8
CC	GO:0030139	endocytic vesicle	15/156	347/19518	1.29528e-07	2.20198e-06	1.20666e-06	APOE/TYRP1/APOB/HP/GSN/DPP4/STX7/LAMP1/SCARB1/RAB32/RAB38/CDC42/RALA/RAB11B/RAB11A	15
CC	GO:0101002	ficolin-1-rich granule	11/156	185/19518	2.90902e-07	4.70984e-06	2.58093e-06	CTSD/GSN/LGALS3/RHOA/LAMP1/GPI/PYGL/ACTR1B/ASAH1/ACTR2/IDH1	11
CC	GO:0005766	primary lysosome	10/156	155/19518	4.84514e-07	7.16238e-06	3.92489e-06	C3/STX7/LAMP1/RAP1B/RAB5C/PYGB/TOLLIP/CPNE3/DYNC1H1/ACTR2	10
CC	GO:0042582	azurophil granule	10/156	155/19518	4.84514e-07	7.16238e-06	3.92489e-06	C3/STX7/LAMP1/RAP1B/RAB5C/PYGB/TOLLIP/CPNE3/DYNC1H1/ACTR2	10
CC	GO:0030027	lamellipodium	11/156	202/19518	6.99154e-07	9.90469e-06	5.42765e-06	GSN/DPP4/CSPG4/RHOA/MYH10/CORO1C/ACTR3/RDX/ITGB3/CDH1/FLOT1	11
CC	GO:0070820	tertiary granule	10/156	164/19518	8.14725e-07	1.10803e-05	6.07185e-06	HP/CTSD/STX7/LGALS3/RHOA/LAMP1/RAP2B/KCNAB2/ASAH1/IDH1	10
CC	GO:0043202	lysosomal lumen	8/156	98/19518	1.19087e-06	1.52224e-05	8.34169e-06	HSPG2/APOB/CTSD/CSPG4/CTSK/TPP1/ASAH1/BCAN	8
CC	GO:0005765	lysosomal membrane	15/156	415/19518	1.25361e-06	1.52224e-05	8.34169e-06	CTSD/DPP4/ENPP1/STX7/LAMP1/SCARB1/ATP6V1A/RAP1B/GNAI3/RAB5C/ATP6V1B2/OCA2/CPNE3/GNAQ/FLOT1	15
CC	GO:0098852	lytic vacuole membrane	15/156	415/19518	1.25361e-06	1.52224e-05	8.34169e-06	CTSD/DPP4/ENPP1/STX7/LAMP1/SCARB1/ATP6V1A/RAP1B/GNAI3/RAB5C/ATP6V1B2/OCA2/CPNE3/GNAQ/FLOT1	15
CC	GO:0005769	early endosome	15/156	423/19518	1.58814e-06	1.86196e-05	1.02033e-05	APOC3/APOE/APOB/MME/STX7/RAB32/RAB38/RAB5C/MYO1D/TSG101/MYO1B/RAB1A/TOLLIP/VPS28/FLOT1	15
CC	GO:0030863	cortical cytoskeleton	8/156	104/19518	1.87197e-06	2.12156e-05	1.16259e-05	ACTN4/GSN/IQGAP1/ACTN1/RDX/ACTR2/CDH1/FLOT1	8
CC	GO:0098858	actin-based cell projection	11/156	225/19518	2.01377e-06	2.20718e-05	1.20951e-05	ATP6V1A/FARP1/CNP/ATP6V1B2/CDC42/MYO1D/MYO1B/DYNC1H1/RDX/ITGB3/UTRN	11
CC	GO:0015935	small ribosomal subunit	7/156	74/19518	2.09171e-06	2.20718e-05	1.20951e-05	RPS4X/RPS4Y1/RPS4Y2/RPS3A/RPS25/RPS13/RPS8	7
CC	GO:0034364	high-density lipoprotein particle	5/156	27/19518	2.14226e-06	2.20718e-05	1.20951e-05	APOC3/APOE/APOB/PON1/HPR	5
CC	GO:0031234	extrinsic component of cytoplasmic side of plasma membrane	7/156	80/19518	3.54747e-06	3.54747e-05	1.94397e-05	RHOA/IQGAP1/FARP1/GNAI3/GNA13/KCNAB2/GNAQ	7
CC	GO:0005774	vacuolar membrane	15/156	460/19518	4.42581e-06	4.20688e-05	2.30532e-05	CTSD/DPP4/ENPP1/STX7/LAMP1/SCARB1/ATP6V1A/RAP1B/GNAI3/RAB5C/ATP6V1B2/OCA2/CPNE3/GNAQ/FLOT1	15
CC	GO:0032154	cleavage furrow	6/156	54/19518	4.45435e-06	4.20688e-05	2.30532e-05	RHOA/MYH10/RALA/SEPTIN2/RAB11A/RDX	6
CC	GO:0005604	basement membrane	7/156	84/19518	4.9248e-06	4.52549e-05	2.47991e-05	HSPG2/COL4A2/COL18A1/COL4A1/LAMA5/THBS4/VWA1	7
CC	GO:0098978	glutamatergic synapse	14/156	410/19518	5.54656e-06	4.85698e-05	2.66156e-05	APOE/LAMA5/RHOA/RAP1B/FARP1/ACTN1/CDC42/PLXNC1/RAB11A/ITGB3/BCAN/CDH1/NAPA/FLOT1	14
CC	GO:0030496	midbody	10/156	203/19518	5.57124e-06	4.85698e-05	2.66156e-05	RHOA/IQGAP1/MYH10/GNAI3/CDC42/RALA/TSG101/SEPTIN2/HNRNPU/RDX	10
CC	GO:1904813	ficolin-1-rich granule lumen	8/156	124/19518	6.99282e-06	5.9439e-05	3.25718e-05	CTSD/GSN/GPI/PYGL/ACTR1B/ASAH1/ACTR2/IDH1	8
CC	GO:0034358	plasma lipoprotein particle	5/156	36/19518	9.44014e-06	7.64202e-05	4.18773e-05	APOC3/APOE/APOB/PON1/HPR	5
CC	GO:1990777	lipoprotein particle	5/156	36/19518	9.44014e-06	7.64202e-05	4.18773e-05	APOC3/APOE/APOB/PON1/HPR	5
CC	GO:0005902	microvillus	7/156	94/19518	1.04116e-05	8.23245e-05	4.51128e-05	ATP6V1A/CNP/ATP6V1B2/MYO1D/MYO1B/RDX/ITGB3	7
CC	GO:0070382	exocytic vesicle	10/156	225/19518	1.37253e-05	0.000106059	5.81191e-05	MME/STX7/LAMP1/ATP6V1A/LGI3/ATP6V1B2/RAB27A/SEPTIN2/RAB11B/RAB6A	10
CC	GO:0032994	protein-lipid complex	5/156	39/19518	1.41415e-05	0.000106847	5.85508e-05	APOC3/APOE/APOB/PON1/HPR	5
CC	GO:0005771	multivesicular body	6/156	67/19518	1.58013e-05	0.000116792	6.40008e-05	APOE/PMEL/LAMP1/RAB27A/TSG101/RAB11A	6
CC	GO:0044391	ribosomal subunit	9/156	185/19518	1.83232e-05	0.000132551	7.26362e-05	RPS4X/RPS4Y1/RPS4Y2/RPS3A/RPS25/RPS13/RPL5/RPS8/RPL17	9
CC	GO:0072562	blood microparticle	8/156	144/19518	2.08884e-05	0.000145136	7.95328e-05	APOE/PON1/HP/HPR/C3/GSN/HSPA2/A2M	8
CC	GO:0019898	extrinsic component of membrane	11/156	288/19518	2.09167e-05	0.000145136	7.95328e-05	RHOA/ATP6V1A/IQGAP1/FARP1/GNAI3/ATP6V1B2/GNA13/KCNAB2/GNAQ/CDH1/BST1	11
CC	GO:0019897	extrinsic component of plasma membrane	8/156	147/19518	2.42421e-05	0.000164847	9.03339e-05	RHOA/IQGAP1/FARP1/GNAI3/GNA13/KCNAB2/GNAQ/CDH1	8
CC	GO:0098562	cytoplasmic side of membrane	9/156	193/19518	2.56195e-05	0.000166228	9.10909e-05	RHOA/IQGAP1/FARP1/GNAI3/GNA13/KCNAB2/GNAQ/DNAJA1/CDH1	9
CC	GO:0030175	filopodium	7/156	108/19518	2.58365e-05	0.000166228	9.10909e-05	FARP1/CDC42/MYO1B/DYNC1H1/RDX/ITGB3/UTRN	7
CC	GO:0032153	cell division site	6/156	73/19518	2.5912e-05	0.000166228	9.10909e-05	RHOA/MYH10/RALA/SEPTIN2/RAB11A/RDX	6
CC	GO:0030133	transport vesicle	13/156	425/19518	3.83363e-05	0.000241377	0.000132272	MME/STX7/LAMP1/ATP6V1A/LGI3/ATP6V1B2/RAB27A/RAB1A/SEPTIN2/RAB11B/RAB11A/RAB6A/SNTB2	13
CC	GO:0009898	cytoplasmic side of plasma membrane	8/156	159/19518	4.25251e-05	0.000262882	0.000144056	RHOA/IQGAP1/FARP1/GNAI3/GNA13/KCNAB2/GNAQ/CDH1	8
CC	GO:0045121	membrane raft	11/156	323/19518	5.94238e-05	0.000360787	0.000197707	CTSD/DPP4/MME/SCARB1/EDNRB/RAP2B/GNAI3/CORO1C/TPP1/CDH1/FLOT1	11
CC	GO:0098857	membrane microdomain	11/156	324/19518	6.10943e-05	0.000364422	0.000199699	CTSD/DPP4/MME/SCARB1/EDNRB/RAP2B/GNAI3/CORO1C/TPP1/CDH1/FLOT1	11
CC	GO:0000813	ESCRT I complex	3/156	11/19518	7.8842e-05	0.000462177	0.000253267	TSG101/MVB12A/VPS28	3
CC	GO:0005840	ribosome	9/156	229/19518	9.64846e-05	0.000556013	0.000304688	RPS4X/RPS4Y1/RPS4Y2/RPS3A/RPS25/RPS13/RPL5/RPS8/RPL17	9
CC	GO:0031256	leading edge membrane	8/156	180/19518	0.00010177	0.000576696	0.000316022	DPP4/CSPG4/RHOA/EPB41L3/CDC42/MYO1D/CORO1C/ITGB3	8
CC	GO:0042627	chylomicron	3/156	12/19518	0.000104506	0.000582494	0.000319199	APOC3/APOE/APOB	3
CC	GO:0031253	cell projection membrane	11/156	349/19518	0.000118167	0.000648012	0.000355102	DPP4/CSPG4/RHOA/GPI/EPB41L3/MYO1D/CORO1C/GNA13/SEPTIN2/ITGB3/UTRN	11
CC	GO:0045335	phagocytic vesicle	7/156	141/19518	0.000140604	0.000758817	0.000415822	GSN/LAMP1/RAB32/RAB38/CDC42/RAB11B/RAB11A	7
CC	GO:0030666	endocytic vesicle membrane	8/156	196/19518	0.000183045	0.000972427	0.000532878	APOE/TYRP1/APOB/LAMP1/SCARB1/RAB32/RAB38/RAB11B	8
CC	GO:0005903	brush border	6/156	105/19518	0.000198614	0.0010389	0.000569307	MME/ACTN1/MYO1D/MYO1B/ACTR3/GNA13	6
CC	GO:0045177	apical part of cell	12/156	446/19518	0.000253147	0.00130409	0.000714626	DPP4/ATP1B3/CSPG4/ATP6V1A/IQGAP1/CTSK/ATP6V1B2/RAB27A/CDC42/MYO1B/RDX/ITGB3	12
CC	GO:0008021	synaptic vesicle	8/156	210/19518	0.000292262	0.00148312	0.000812731	MME/STX7/LAMP1/ATP6V1A/LGI3/ATP6V1B2/SEPTIN2/RAB11B	8
CC	GO:0042581	specific granule	7/156	160/19518	0.00030582	0.0015291	0.000837928	HP/CTSD/RAP2B/RAB27A/TOLLIP/KCNAB2/BST1	7
CC	GO:0031143	pseudopodium	3/156	18/19518	0.000374202	0.00184389	0.00101043	ACTN4/ACTN1/CNP	3
CC	GO:0034361	very-low-density lipoprotein particle	3/156	20/19518	0.000516686	0.00247427	0.00135587	APOC3/APOE/APOB	3
CC	GO:0034385	triglyceride-rich plasma lipoprotein particle	3/156	20/19518	0.000516686	0.00247427	0.00135587	APOC3/APOE/APOB	3
CC	GO:0098644	complex of collagen trimers	3/156	21/19518	0.000599277	0.00279357	0.00153084	COL4A2/COL4A1/COL11A1	3
CC	GO:0005581	collagen trimer	5/156	85/19518	0.000599796	0.00279357	0.00153084	COL4A2/COL18A1/COL4A1/COL11A1/C1QTNF3	5
CC	GO:0001726	ruffle	7/156	181/19518	0.00064085	0.00290744	0.00159324	CSPG4/RHOA/IQGAP1/ACTN1/ATP6V1B2/CORO1C/ITGB3	7
CC	GO:0005770	late endosome	9/156	296/19518	0.000641347	0.00290744	0.00159324	APOE/PMEL/STX7/LAMP1/RAB27A/TSG101/RAB11A/MVB12A/VPS28	9
CC	GO:0005697	telomerase holoenzyme complex	3/156	22/19518	0.000689846	0.00304607	0.00166921	HNRNPC/HNRNPU/SNRPD3	3
CC	GO:0031258	lamellipodium membrane	3/156	22/19518	0.000689846	0.00304607	0.00166921	DPP4/CSPG4/ITGB3	3
CC	GO:0071682	endocytic vesicle lumen	3/156	23/19518	0.000788689	0.00343788	0.00188391	APOE/APOB/HP	3
CC	GO:0031091	platelet alpha granule	5/156	91/19518	0.000818389	0.00347815	0.00190598	ACTN4/ACTN1/ITGB3/APLP2/A2M	5
CC	GO:0035578	azurophil granule lumen	5/156	91/19518	0.000818389	0.00347815	0.00190598	C3/PYGB/TOLLIP/DYNC1H1/ACTR2	5
CC	GO:0005788	endoplasmic reticulum lumen	9/156	312/19518	0.000930777	0.00390696	0.00214097	APOE/APOB/C3/COL4A2/COL18A1/COL4A1/COL11A1/VWA1/APLP2	9
CC	GO:1904724	tertiary granule lumen	4/156	55/19518	0.000975474	0.00404465	0.00221642	HP/CTSD/ASAH1/IDH1	4
CC	GO:0016324	apical plasma membrane	10/156	381/19518	0.0010039	0.00411236	0.00225352	DPP4/ATP1B3/CSPG4/ATP6V1A/IQGAP1/CTSK/ATP6V1B2/RAB27A/RDX/ITGB3	10
CC	GO:0005802	trans-Golgi network	8/156	255/19518	0.0010474	0.00423949	0.00232319	MME/RAB32/RAB38/MYO1B/RAB11A/RAB6A/MLANA/CDH1	8
CC	GO:0005834	heterotrimeric G-protein complex	3/156	26/19518	0.00113772	0.00455088	0.00249383	GNAI3/GNA13/GNAQ	3
CC	GO:0035577	azurophil granule membrane	4/156	58/19518	0.00119121	0.00470942	0.0025807	LAMP1/RAP1B/RAB5C/CPNE3	4
CC	GO:0005874	microtubule	11/156	461/19518	0.00122512	0.00478782	0.00262366	TUBB8/TUBA4A/IQGAP1/TUBB2A/TUBB2B/KCNAB2/RAB11A/HNRNPU/DYNC1H1/SNTB2/TUBA1C	11
CC	GO:0036452	ESCRT complex	3/156	28/19518	0.00141686	0.00547423	0.00299981	TSG101/MVB12A/VPS28	3
CC	GO:0035580	specific granule lumen	4/156	62/19518	0.00152805	0.0058375	0.00319888	HP/CTSD/RAB27A/TOLLIP	4
CC	GO:0098862	cluster of actin-based cell projections	6/156	162/19518	0.00194543	0.00734939	0.00402737	MME/ACTN1/MYO1D/MYO1B/ACTR3/GNA13	6
CC	GO:1905360	GTPase complex	3/156	32/19518	0.00209565	0.00782989	0.00429068	GNAI3/GNA13/GNAQ	3
MF	GO:0005525	GTP binding	24/154	382/18369	1.36456e-14	4.65646e-12	3.81231e-12	TUBB8/TUBA4A/RHOA/RAB32/RAB38/RAP1B/RAP2B/GNAI3/RAB5C/RAB27A/CDC42/RALA/RAB1A/TUBB2A/TUBB2B/GNA13/RHOG/SEPTIN2/RAB11B/RAB11A/RAB6A/RAB6B/GNAQ/TUBA1C	24
MF	GO:0019001	guanyl nucleotide binding	24/154	404/18369	4.67978e-14	4.65646e-12	3.81231e-12	TUBB8/TUBA4A/RHOA/RAB32/RAB38/RAP1B/RAP2B/GNAI3/RAB5C/RAB27A/CDC42/RALA/RAB1A/TUBB2A/TUBB2B/GNA13/RHOG/SEPTIN2/RAB11B/RAB11A/RAB6A/RAB6B/GNAQ/TUBA1C	24
MF	GO:0032561	guanyl ribonucleotide binding	24/154	404/18369	4.67978e-14	4.65646e-12	3.81231e-12	TUBB8/TUBA4A/RHOA/RAB32/RAB38/RAP1B/RAP2B/GNAI3/RAB5C/RAB27A/CDC42/RALA/RAB1A/TUBB2A/TUBB2B/GNA13/RHOG/SEPTIN2/RAB11B/RAB11A/RAB6A/RAB6B/GNAQ/TUBA1C	24
MF	GO:0003924	GTPase activity	22/154	327/18369	4.7035e-14	4.65646e-12	3.81231e-12	TUBB8/RHOA/RAB32/RAB38/RAP1B/RAP2B/GNAI3/RAB5C/RAB27A/CDC42/RALA/RAB1A/TUBB2A/TUBB2B/GNA13/RHOG/SEPTIN2/RAB11B/RAB11A/RAB6A/RAB6B/GNAQ	22
MF	GO:0003925	G protein activity	10/154	42/18369	1.49324e-12	1.18264e-10	9.68245e-11	RHOA/RAP1B/RAP2B/RAB5C/RAB27A/CDC42/RALA/RAB1A/RAB11B/RAB11A	10
MF	GO:0051015	actin filament binding	14/154	202/18369	1.64389e-09	1.08497e-07	8.88277e-08	ACTN4/GSN/PLS3/IQGAP1/MYH10/ACTN1/MYO1D/CORO1C/MYO1B/ACTR3/ARPC1B/ACTR2/CAPZA1/ARPC4	14
MF	GO:0005200	structural constituent of cytoskeleton	11/154	111/18369	2.31328e-09	1.30865e-07	1.07141e-07	TUBB8/TUBA4A/EPB41L3/LMNA/ACTR3/TUBB2A/TUBB2B/ARPC1B/TUBA1C/ACTR2/ARPC4	11
MF	GO:0003779	actin binding	19/154	434/18369	4.24128e-09	2.09943e-07	1.71883e-07	ACTN4/GSN/PLS3/IQGAP1/MYH10/ACTN1/EPB41L3/MYO1D/CORO1C/MYO1B/ACTR3/ARPC1B/HNRNPU/RDX/SNTB2/ACTR2/CAPZA1/ARPC4/UTRN	19
MF	GO:0017022	myosin binding	8/154	70/18369	1.23626e-07	5.43954e-06	4.45343e-06	GSN/RHOA/RAB27A/RALA/RAB11B/RAB11A/RAB6A/RAB6B	8
MF	GO:0031489	myosin V binding	5/154	16/18369	1.57336e-07	6.20406e-06	5.07935e-06	RAB27A/RAB11B/RAB11A/RAB6A/RAB6B	5
MF	GO:0019003	GDP binding	8/154	73/18369	1.72335e-07	6.20406e-06	5.07935e-06	RHOA/RAP1B/RAP2B/GNAI3/RAB5C/RAB27A/RALA/RAB11B	8
MF	GO:0048027	mRNA 5'-UTR binding	5/154	26/18369	2.21434e-06	7.30733e-05	5.98261e-05	MYH10/RPS3A/NCL/RPS13/RPL5	5
MF	GO:0070325	lipoprotein particle receptor binding	5/154	29/18369	3.91736e-06	0.000119329	9.7696e-05	APOC3/APOE/HSPG2/APOB/DNAJA1	5
MF	GO:0045296	cadherin binding	13/154	333/18369	4.7691e-06	0.000134897	0.000110442	IQGAP1/MYO1B/RAB1A/PFKP/SEPTIN2/RAB11B/RDX/IDH1/CAPZA1/CDH1/ATIC/PCBP1/HNRNPK	13
MF	GO:0003735	structural constituent of ribosome	9/154	177/18369	1.86776e-05	0.000493088	0.000403698	RPS4X/RPS4Y1/RPS4Y2/RPS3A/RPS25/RPS13/RPL5/RPS8/RPL17	9
MF	GO:0050750	low-density lipoprotein particle receptor binding	4/154	24/18369	4.42983e-05	0.00109638	0.000897623	APOE/HSPG2/APOB/DNAJA1	4
MF	GO:0048306	calcium-dependent protein binding	5/154	62/18369	0.000170877	0.00398043	0.00325883	ANXA4/MYO1D/TSG101/CPNE3/A2M	5
MF	GO:0005543	phospholipid binding	13/154	475/18369	0.000187228	0.00411902	0.0033723	APOC3/APOE/APOB/PON1/GSN/PEBP1/MME/SCARB1/IQGAP1/ANXA4/MYO1B/CPNE3/TPP1	13
MF	GO:0019843	rRNA binding	5/154	68/18369	0.000264386	0.00551037	0.00451141	RPS4X/RPS4Y1/RPS4Y2/RPS13/RPL5	5
MF	GO:0005178	integrin binding	7/154	151/18369	0.000285912	0.00566105	0.00463478	ACTN4/LAMA5/TSPAN4/ACTN1/THBS4/ITGB3/UTRN	7
MF	GO:0030020	extracellular matrix structural constituent conferring tensile strength	4/154	41/18369	0.000377935	0.00712677	0.00583478	COL4A2/COL18A1/COL4A1/COL11A1	4
MF	GO:0061778	intracellular chloride channel activity	3/154	19/18369	0.000507381	0.00903749	0.00739912	TTYH3/OCA2/TTYH2	3
MF	GO:0005201	extracellular matrix structural constituent	7/154	167/18369	0.000524905	0.00903749	0.00739912	HSPG2/COL4A2/COL18A1/COL4A1/LAMA5/COL11A1/VWA1	7

## Sheet: GO_gsea
ID	Description	setSize	enrichmentScore	NES	pvalue	p.adjust	qvalue

## Sheet: KEGG_pathway
ID	Description	GeneRatio	BgRatio	pvalue	p.adjust	qvalue	geneID	Count
hsa05130	Pathogenic Escherichia coli infection	17/118	198/8644	1.21493e-09	1.87554e-07	1.55461e-07	TUBB8/TUBA4A/RHOA/MYH10/CDC42/MYO1D/MYO1B/ACTR3/RAB1A/TUBB2A/TUBB2B/NCL/GNA13/ARPC1B/TUBA1C/ACTR2/ARPC4	17
hsa04145	Phagosome	15/118	152/8644	1.81212e-09	1.87554e-07	1.55461e-07	C3/STX7/TUBB8/TUBA4A/LAMP1/SCARB1/ATP6V1A/RAB5C/ATP6V1B2/THBS4/TUBB2A/TUBB2B/DYNC1H1/ITGB3/TUBA1C	15
hsa05132	Salmonella infection	18/118	249/8644	6.04855e-09	4.1735e-07	3.45935e-07	TUBB8/TUBA4A/RHOA/RAB5C/CDC42/RALA/ACTR3/TUBB2A/TUBB2B/RHOG/ARPC1B/DYNC1H1/ACTR1A/ACTR1B/TUBA1C/ACTR2/TXN/ARPC4	18
hsa04530	Tight junction	13/118	170/8644	4.8218e-07	2.49528e-05	2.0683e-05	ACTN4/TUBA4A/RHOA/MYH10/ACTN1/CDC42/ACTR3/ARPC1B/RDX/TUBA1C/ACTR2/ARPC4/HSPA4	13
hsa05100	Bacterial invasion of epithelial cells	9/118	77/8644	8.97374e-07	3.71513e-05	3.07941e-05	RHOA/CDC42/ACTR3/RHOG/SEPTIN2/ARPC1B/ACTR2/CDH1/ARPC4	9
hsa04810	Regulation of actin cytoskeleton	14/118	229/8644	2.55605e-06	8.81837e-05	7.3094e-05	ACTN4/GSN/RHOA/IQGAP1/MYH10/ACTN1/CDC42/ACTR3/GNA13/ARPC1B/RDX/ITGB3/ACTR2/ARPC4	14
hsa04814	Motor proteins	12/118	193/8644	1.1755e-05	0.000347612	0.00028813	TUBB8/TUBA4A/MYH10/MYO1D/MYO1B/TUBB2A/TUBB2B/DYNC1H1/ACTR1A/ACTR1B/TUBA1C/CAPZA1	12
hsa04144	Endocytosis	13/118	250/8644	3.38352e-05	0.000875487	0.000725677	RHOA/RAB5C/CDC42/TSG101/ACTR3/ARPC1B/RAB11B/RAB11A/MVB12A/ACTR2/CAPZA1/ARPC4/VPS28	13
hsa04974	Protein digestion and absorption	8/118	103/8644	7.67166e-05	0.00176448	0.00146255	COL4A2/COL18A1/COL4A1/DPP4/MME/ATP1B3/KCNJ13/COL11A1	8
hsa04540	Gap junction	7/118	88/8644	0.000188256	0.0038969	0.00323008	TUBB8/TUBA4A/GNAI3/TUBB2A/TUBB2B/GNAQ/TUBA1C	7
hsa04520	Adherens junction	7/118	93/8644	0.000265611	0.00499832	0.00414302	ACTN4/RHOA/RAP1B/IQGAP1/ACTN1/CDC42/CDH1	7
hsa04962	Vasopressin-regulated water reabsorption	5/118	44/8644	0.000309071	0.00533147	0.00441917	ARHGDIA/RAB5C/RAB11B/RAB11A/DYNC1H1	5
hsa04510	Focal adhesion	10/118	203/8644	0.000439302	0.00645945	0.00535414	COL4A2/ACTN4/COL4A1/LAMA5/RHOA/RAP1B/ACTN1/CDC42/THBS4/ITGB3	10
hsa03010	Ribosome	9/118	167/8644	0.000446144	0.00645945	0.00535414	RPS4X/RPS4Y1/RPS4Y2/RPS3A/RPS25/RPS13/RPL5/RPS8/RPL17	9
hsa05146	Amoebiasis	7/118	102/8644	0.000468076	0.00645945	0.00535414	COL4A2/ACTN4/COL4A1/LAMA5/ACTN1/RAB5C/GNAQ	7
hsa05135	Yersinia infection	8/118	137/8644	0.000548955	0.0071021	0.00588682	RHOA/CDC42/ACTR3/RHOG/ARPC1B/GNAQ/ACTR2/ARPC4	8
hsa00030	Pentose phosphate pathway	4/118	31/8644	0.000780989	0.00950969	0.00788243	TKT/GPI/PFKP/TALDO1	4
hsa05171	Coronavirus disease - COVID-19	10/118	232/8644	0.00123432	0.0141947	0.0117658	C3/RPS4X/RPS4Y1/RPS4Y2/RPS3A/RPS25/RPS13/RPL5/RPS8/RPL17	10
hsa04512	ECM-receptor interaction	6/118	89/8644	0.00131694	0.0143477	0.0118926	HSPG2/COL4A2/COL4A1/LAMA5/THBS4/ITGB3	6
hsa00500	Starch and sucrose metabolism	4/118	36/8644	0.00138731	0.0143586	0.0119016	ENPP1/GPI/PYGB/PYGL	4
hsa05131	Shigellosis	10/118	247/8644	0.00197034	0.0192931	0.0159917	C3/ACTN4/RHOA/ACTN1/CDC42/ACTR3/SEPTIN2/ARPC1B/ACTR2/ARPC4	10
hsa04666	Fc gamma R-mediated phagocytosis	6/118	97/8644	0.00205048	0.0192931	0.0159917	GSN/CDC42/ACTR3/ARPC1B/ACTR2/ARPC4	6
hsa04972	Pancreatic secretion	6/118	102/8644	0.0026445	0.0238005	0.0197279	ATP1B3/RHOA/RAP1B/RAB11A/GNAQ/BST1	6
hsa01200	Carbon metabolism	6/118	115/8644	0.00479048	0.0396652	0.0328778	TKT/GPI/MDH1/PFKP/IDH1/TALDO1	6
hsa04670	Leukocyte transendothelial migration	6/118	115/8644	0.00479048	0.0396652	0.0328778	ACTN4/RHOA/RAP1B/GNAI3/ACTN1/CDC42	6
hsa04979	Cholesterol metabolism	4/118	51/8644	0.00503114	0.0400556	0.0332014	APOC3/APOE/APOB/SCARB1	4
hsa04071	Sphingolipid signaling pathway	6/118	121/8644	0.0061268	0.0469721	0.0389344	CTSD/RHOA/GNAI3/GNA13/GNAQ/ASAH1	6

## Sheet: KEGG_module
ID	Description	GeneRatio	BgRatio	pvalue	p.adjust	qvalue	geneID	Count
M00004	Pentose phosphate pathway (Pentose phosphate cycle)	3/14	12/851	0.000716413	0.00644772	0.00527883	TKT/GPI/TALDO1	3
M00009	Citrate cycle (TCA cycle, Krebs cycle)	2/14	22/851	0.048125	0.146726	0.120127	MDH1/IDH1	2
M00160	V-type ATPase, eukaryotes	2/14	24/851	0.0564295	0.146726	0.120127	ATP6V1A/ATP6V1B2	2
M00001	Glycolysis (Embden-Meyerhof pathway), glucose => pyruvate	2/14	26/851	0.0652118	0.146726	0.120127	GPI/PFKP	2
M00035	Methionine degradation	1/14	12/851	0.181569	0.234937	0.192346	AHCY	1
M00892	UDP-N-acetyl-D-glucosamine biosynthesis, eukaryotes, glucose => UDP-GlcNAc	1/14	12/851	0.181569	0.234937	0.192346	GPI	1
M00011	Citrate cycle, second carbon oxidation, 2-oxoglutarate => oxaloacetate	1/14	14/851	0.20867	0.234937	0.192346	MDH1	1
M00165	Reductive pentose phosphate cycle (Calvin cycle)	1/14	15/851	0.221907	0.234937	0.192346	TKT	1
M00099	Sphingosine biosynthesis	1/14	16/851	0.234937	0.234937	0.192346	ASAH1	1

## Sheet: WikiPathways
ID	Description	GeneRatio	BgRatio	pvalue	p.adjust	qvalue	geneID	Count
WP2272	Pathogenic Escherichia coli infection	11/119	55/8389	2.074e-10	5.68276e-08	4.99943e-08	TUBB8/TUBA4A/RHOA/CDC42/TUBB2A/TUBB2B/NCL/ARPC1B/TUBA1C/CDH1/ARPC4	11
WP477	Cytoplasmic ribosomal proteins	8/119	88/8389	3.22984e-05	0.00416336	0.00366274	RPS4X/RPS4Y1/RPS3A/RPS25/RPS13/RPL5/RPS8/RPL17	8
WP4941	GPR143 in melanocytes and retinal pigment epithelium cells	5/119	30/8389	5.66486e-05	0.00416336	0.00366274	PMEL/TYRP1/TYR/GNAQ/MLANA	5
WP2359	Parkin ubiquitin proteasomal system pathway	7/119	71/8389	6.0779e-05	0.00416336	0.00366274	TUBB8/TUBA4A/HSPA2/TUBB2A/TUBB2B/TUBA1C/HSPA4	7
WP3888	VEGFA VEGFR2 signaling	17/119	433/8389	0.000119364	0.00654117	0.00575462	TUBB8/TKT/RHOA/RAP1B/IQGAP1/CNP/CDC42/NCL/RAB11A/RPL5/TPP1/DNAJA1/ITGB3/TUBA1C/TXN/STIP1/NAPA	17
WP3601	Lipid particles composition	3/119	10/8389	0.000310581	0.0141832	0.0124777	APOC3/APOE/APOB	3
WP5085	Vasopressin regulated water reabsorption	5/119	44/8389	0.000368492	0.0144238	0.0126894	ARHGDIA/RAB5C/RAB11B/RAB11A/DYNC1H1	5
WP4217	Ebola virus infection in host	8/119	129/8389	0.000472711	0.015281	0.0134435	ACTN4/GSN/RHOA/IQGAP1/ACTN1/CDC42/TSG101/ITGB3	8
WP306	Focal adhesion	10/119	199/8389	0.000506785	0.015281	0.0134435	COL4A2/ACTN4/COL4A1/LAMA5/RHOA/RAP1B/ACTN1/CDC42/THBS4/ITGB3	10
WP5199	PtdIns 4 5 P2 in cytokinesis pathway	3/119	12/8389	0.000557699	0.015281	0.0134435	RHOA/SEPTIN2/RDX	3
WP430	Statin inhibition of cholesterol production	4/119	31/8389	0.000900814	0.0224385	0.0197403	APOC3/APOE/APOB/SCARB1	4
WP51	Regulation of actin cytoskeleton	8/119	151/8389	0.00132984	0.0303647	0.0267134	GSN/RHOA/IQGAP1/MYH10/ACTN1/CDC42/GNA13/RDX	8
WP1946	Cori cycle	3/119	17/8389	0.0016368	0.0320344	0.0281824	GPI/PFKP/TALDO1	3
WP4522	Metabolic pathway of LDL HDL and TG including diseases	3/119	17/8389	0.0016368	0.0320344	0.0281824	APOE/APOB/SCARB1	3
WP524	G13 signaling pathway	4/119	39/8389	0.00215808	0.0394209	0.0346807	RHOA/IQGAP1/CDC42/GNA13	4

## Sheet: WikiPathways_gsea
ID	Description	setSize	enrichmentScore	NES	pvalue	p.adjust	qvalue

## Sheet: Reactome
ID	Description	GeneRatio	BgRatio	pvalue	p.adjust	qvalue	geneID	Count
R-HSA-6798695	Neutrophil degranulation	27/135	481/10955	2.45166e-11	1.27241e-08	7.63885e-09	HP/C3/CTSD/GSN/MME/LGALS3/RHOA/LAMP1/RAP1B/IQGAP1/GPI/RAP2B/RAB5C/RAB27A/PYGB/TOLLIP/PYGL/KCNAB2/RHOG/RAB6A/CPNE3/DYNC1H1/ACTR1B/ASAH1/ACTR2/IDH1/BST1	27
R-HSA-3371497	HSP90 chaperone cycle for steroid hormone receptors (SHR) in the presence of ligand	11/135	55/10955	4.97492e-11	1.29099e-08	7.75041e-09	TUBB8/TUBA4A/HSPA2/TUBB2A/TUBB2B/DYNC1H1/DNAJA1/ACTR1A/TUBA1C/CAPZA1/STIP1	11
R-HSA-6811436	COPI-independent Golgi-to-ER retrograde traffic	10/135	51/10955	4.80121e-10	8.30609e-08	4.98652e-08	TUBB8/TUBA4A/TUBB2A/TUBB2B/RAB6A/RAB6B/DYNC1H1/ACTR1A/TUBA1C/CAPZA1	10
R-HSA-5626467	RHO GTPases activate IQGAPs	8/135	32/10955	3.54041e-09	4.59368e-07	2.75779e-07	TUBB8/TUBA4A/IQGAP1/CDC42/TUBB2A/TUBB2B/TUBA1C/CDH1	8
R-HSA-8856688	Golgi-to-ER retrograde transport	12/135	133/10955	8.08811e-08	7.73081e-06	4.64115e-06	TUBB8/TUBA4A/RAB1A/TUBB2A/TUBB2B/RAB6A/RAB6B/DYNC1H1/ACTR1A/TUBA1C/CAPZA1/NAPA	12
R-HSA-8873719	RAB geranylgeranylation	9/135	65/10955	8.93735e-08	7.73081e-06	4.64115e-06	RAB32/RAB38/RAB5C/RAB27A/RAB1A/RAB11B/RAB11A/RAB6A/RAB6B	9
R-HSA-9754678	SARS-CoV-2 modulates host translation machinery	8/135	51/10955	1.76076e-07	1.30548e-05	7.83737e-06	RPS4X/RPS4Y1/RPS4Y2/RPS3A/RPS25/RPS13/RPS8/SNRPD3	8
R-HSA-9735869	SARS-CoV-1 modulates host translation machinery	7/135	37/10955	2.7929e-07	1.81189e-05	1.08776e-05	RPS4X/RPS4Y1/RPS4Y2/RPS3A/RPS25/RPS13/RPS8	7
R-HSA-2132295	MHC class II antigen presentation	11/135	123/10955	3.14938e-07	1.81614e-05	1.09031e-05	CTSD/TUBB8/TUBA4A/CTSK/TUBB2A/TUBB2B/DYNC1H1/ACTR1A/ACTR1B/TUBA1C/CAPZA1	11
R-HSA-6807878	COPI-mediated anterograde transport	10/135	101/10955	4.28537e-07	2.22411e-05	1.33523e-05	TUBB8/TUBA4A/RAB1A/TUBB2A/TUBB2B/DYNC1H1/ACTR1A/TUBA1C/CAPZA1/NAPA	10
R-HSA-2173782	Binding and Uptake of Ligands by Scavenger Receptors	7/135	42/10955	6.95279e-07	3.28045e-05	1.9694e-05	APOE/APOB/HP/HPR/COL4A2/COL4A1/SCARB1	7
R-HSA-1474228	Degradation of the extracellular matrix	11/135	140/10955	1.16008e-06	5.01736e-05	3.01214e-05	HSPG2/CTSD/COL4A2/COL18A1/COL4A1/LAMA5/COL11A1/CTSK/BCAN/CDH1/A2M	11
R-HSA-156902	Peptide chain elongation	9/135	90/10955	1.52276e-06	5.6451e-05	3.38901e-05	RPS4X/RPS4Y1/RPS4Y2/RPS3A/RPS25/RPS13/RPL5/RPS8/RPL17	9
R-HSA-192823	Viral mRNA Translation	9/135	90/10955	1.52276e-06	5.6451e-05	3.38901e-05	RPS4X/RPS4Y1/RPS4Y2/RPS3A/RPS25/RPS13/RPL5/RPS8/RPL17	9
R-HSA-2408522	Selenoamino acid metabolism	10/135	119/10955	1.96715e-06	6.0097e-05	3.60789e-05	AHCY/RPS4X/RPS4Y1/RPS4Y2/RPS3A/RPS25/RPS13/RPL5/RPS8/RPL17	10
R-HSA-190840	Microtubule-dependent trafficking of connexons from Golgi to the plasma membrane	5/135	18/10955	1.9874e-06	6.0097e-05	3.60789e-05	TUBB8/TUBA4A/TUBB2A/TUBB2B/TUBA1C	5
R-HSA-156842	Eukaryotic Translation Elongation	9/135	94/10955	2.20008e-06	6.0097e-05	3.60789e-05	RPS4X/RPS4Y1/RPS4Y2/RPS3A/RPS25/RPS13/RPL5/RPS8/RPL17	9
R-HSA-2408557	Selenocysteine synthesis	9/135	94/10955	2.20008e-06	6.0097e-05	3.60789e-05	RPS4X/RPS4Y1/RPS4Y2/RPS3A/RPS25/RPS13/RPL5/RPS8/RPL17	9
R-HSA-72764	Eukaryotic Translation Termination	9/135	94/10955	2.20008e-06	6.0097e-05	3.60789e-05	RPS4X/RPS4Y1/RPS4Y2/RPS3A/RPS25/RPS13/RPL5/RPS8/RPL17	9
R-HSA-195258	RHO GTPase Effectors	16/135	326/10955	2.44143e-06	6.30013e-05	3.78225e-05	TUBB8/TUBA4A/RHOA/IQGAP1/MYH10/CDC42/ACTR3/TUBB2A/TUBB2B/RHOG/ARPC1B/DYNC1H1/TUBA1C/ACTR2/CDH1/ARPC4	16
R-HSA-975956	Nonsense Mediated Decay (NMD) independent of the Exon Junction Complex (EJC)	9/135	96/10955	2.62661e-06	6.30013e-05	3.78225e-05	RPS4X/RPS4Y1/RPS4Y2/RPS3A/RPS25/RPS13/RPL5/RPS8/RPL17	9
R-HSA-190872	Transport of connexons to the plasma membrane	5/135	19/10955	2.67058e-06	6.30013e-05	3.78225e-05	TUBB8/TUBA4A/TUBB2A/TUBB2B/TUBA1C	5
R-HSA-72695	Formation of the ternary complex, and subsequently, the 43S complex	7/135	52/10955	3.11208e-06	7.02249e-05	4.21591e-05	RPS4X/RPS4Y1/RPS4Y2/RPS3A/RPS25/RPS13/RPS8	7
R-HSA-9711097	Cellular response to starvation	11/135	157/10955	3.58321e-06	7.7487e-05	4.65189e-05	ATP6V1A/RPS4X/RPS4Y1/RPS4Y2/RPS3A/ATP6V1B2/RPS25/RPS13/RPL5/RPS8/RPL17	11
R-HSA-72689	Formation of a pool of free 40S subunits	9/135	102/10955	4.35978e-06	8.70279e-05	5.22467e-05	RPS4X/RPS4Y1/RPS4Y2/RPS3A/RPS25/RPS13/RPL5/RPS8/RPL17	9
R-HSA-9633012	Response of EIF2AK4 (GCN2) to amino acid deficiency	9/135	102/10955	4.35978e-06	8.70279e-05	5.22467e-05	RPS4X/RPS4Y1/RPS4Y2/RPS3A/RPS25/RPS13/RPL5/RPS8/RPL17	9
R-HSA-8950505	Gene and protein expression by JAK-STAT signaling after Interleukin-12 stimulation	6/135	38/10955	6.25544e-06	0.000120243	7.21875e-05	GSTO1/RAP1B/CDC42/RALA/CAPZA1/TALDO1	6
R-HSA-6811442	Intra-Golgi and retrograde Golgi-to-ER traffic	12/135	202/10955	7.07886e-06	0.000123673	7.42462e-05	TUBB8/TUBA4A/RAB1A/TUBB2A/TUBB2B/RAB6A/RAB6B/DYNC1H1/ACTR1A/TUBA1C/CAPZA1/NAPA	12
R-HSA-3000171	Non-integrin membrane-ECM interactions	7/135	59/10955	7.38699e-06	0.000123673	7.42462e-05	HSPG2/COL4A2/COL4A1/LAMA5/COL11A1/ACTN1/ITGB3	7
R-HSA-72649	Translation initiation complex formation	7/135	59/10955	7.38699e-06	0.000123673	7.42462e-05	RPS4X/RPS4Y1/RPS4Y2/RPS3A/RPS25/RPS13/RPS8	7
R-HSA-72702	Ribosomal scanning and start codon recognition	7/135	59/10955	7.38699e-06	0.000123673	7.42462e-05	RPS4X/RPS4Y1/RPS4Y2/RPS3A/RPS25/RPS13/RPS8	7
R-HSA-72662	Activation of the mRNA upon binding of the cap-binding complex and eIFs, and subsequent binding to 43S	7/135	60/10955	8.27749e-06	0.000134251	8.05966e-05	RPS4X/RPS4Y1/RPS4Y2/RPS3A/RPS25/RPS13/RPS8	7
R-HSA-156827	L13a-mediated translational silencing of Ceruloplasmin expression	9/135	112/10955	9.42763e-06	0.000148271	8.90137e-05	RPS4X/RPS4Y1/RPS4Y2/RPS3A/RPS25/RPS13/RPL5/RPS8/RPL17	9
R-HSA-1799339	SRP-dependent cotranslational protein targeting to membrane	9/135	113/10955	1.01377e-05	0.000150328	9.02487e-05	RPS4X/RPS4Y1/RPS4Y2/RPS3A/RPS25/RPS13/RPL5/RPS8/RPL17	9
R-HSA-72706	GTP hydrolysis and joining of the 60S ribosomal subunit	9/135	113/10955	1.01377e-05	0.000150328	9.02487e-05	RPS4X/RPS4Y1/RPS4Y2/RPS3A/RPS25/RPS13/RPL5/RPS8/RPL17	9
R-HSA-3928662	EPHB-mediated forward signaling	6/135	42/10955	1.14157e-05	0.000164576	9.88026e-05	RHOA/CDC42/ACTR3/ARPC1B/ACTR2/ARPC4	6
R-HSA-927802	Nonsense-Mediated Decay (NMD)	9/135	116/10955	1.25488e-05	0.00017139	0.000102893	RPS4X/RPS4Y1/RPS4Y2/RPS3A/RPS25/RPS13/RPL5/RPS8/RPL17	9
R-HSA-975957	Nonsense Mediated Decay (NMD) enhanced by the Exon Junction Complex (EJC)	9/135	116/10955	1.25488e-05	0.00017139	0.000102893	RPS4X/RPS4Y1/RPS4Y2/RPS3A/RPS25/RPS13/RPL5/RPS8/RPL17	9
R-HSA-9646399	Aggrephagy	6/135	43/10955	1.31336e-05	0.000174778	0.000104927	TUBB8/TUBA4A/TUBB2A/TUBB2B/DYNC1H1/TUBA1C	6
R-HSA-72613	Eukaryotic Translation Initiation	9/135	120/10955	1.65124e-05	0.000209023	0.000125486	RPS4X/RPS4Y1/RPS4Y2/RPS3A/RPS25/RPS13/RPL5/RPS8/RPL17	9
R-HSA-72737	Cap-dependent Translation Initiation	9/135	120/10955	1.65124e-05	0.000209023	0.000125486	RPS4X/RPS4Y1/RPS4Y2/RPS3A/RPS25/RPS13/RPL5/RPS8/RPL17	9
R-HSA-199977	ER to Golgi Anterograde Transport	10/135	154/10955	1.96974e-05	0.000243403	0.000146126	TUBB8/TUBA4A/RAB1A/TUBB2A/TUBB2B/DYNC1H1/ACTR1A/TUBA1C/CAPZA1/NAPA	10
R-HSA-76002	Platelet activation, signaling and aggregation	13/135	263/10955	2.10997e-05	0.000250661	0.000150483	ACTN4/TUBA4A/RHOA/RAP1B/GNAI3/ACTN1/CDC42/GNA13/RHOG/GNAQ/ITGB3/APLP2/A2M	13
R-HSA-9007101	Rab regulation of trafficking	9/135	124/10955	2.14963e-05	0.000250661	0.000150483	RAB32/RAB38/RAB5C/RAB27A/RAB1A/RAB11B/RAB11A/RAB6A/RAB6B	9
R-HSA-437239	Recycling pathway of L1	6/135	47/10955	2.22166e-05	0.000250661	0.000150483	TUBB8/TUBA4A/TUBB2A/TUBB2B/RDX/TUBA1C	6
R-HSA-9020591	Interleukin-12 signaling	6/135	47/10955	2.22166e-05	0.000250661	0.000150483	GSTO1/RAP1B/CDC42/RALA/CAPZA1/TALDO1	6
R-HSA-9619483	Activation of AMPK downstream of NMDARs	5/135	29/10955	2.47026e-05	0.00027278	0.000163762	TUBB8/TUBA4A/TUBB2A/TUBB2B/TUBA1C	5
R-HSA-9609646	HCMV Infection	10/135	160/10955	2.74303e-05	0.000295795	0.000177579	TUBB8/TUBA4A/TSG101/TUBB2A/TUBB2B/MVB12A/DYNC1H1/TUBA1C/VPS28/HNRNPK	10
R-HSA-1445148	Translocation of SLC2A4 (GLUT4) to the plasma membrane	7/135	72/10955	2.79266e-05	0.000295795	0.000177579	TUBB8/TUBA4A/RALA/TUBB2A/TUBB2B/RAB11A/TUBA1C	7
R-HSA-3000157	Laminin interactions	5/135	30/10955	2.93514e-05	0.000304667	0.000182905	HSPG2/COL4A2/COL18A1/COL4A1/LAMA5	5
R-HSA-9668328	Sealing of the nuclear envelope (NE) by ESCRT-III	5/135	31/10955	3.46515e-05	0.00035263	0.000211699	TUBB8/TUBA4A/TUBB2A/TUBB2B/TUBA1C	5
R-HSA-168273	Influenza Viral RNA Transcription and Replication	9/135	136/10955	4.47731e-05	0.00044687	0.000268276	RPS4X/RPS4Y1/RPS4Y2/RPS3A/RPS25/RPS13/RPL5/RPS8/RPL17	9
R-HSA-71291	Metabolism of amino acids and derivatives	15/135	376/10955	5.90392e-05	0.000578139	0.000347082	TYRP1/TYR/AHCY/RPS4X/RPS4Y1/RPS4Y2/RPS3A/SMS/OCA2/RPS25/RPS13/RPL5/RPS8/QDPR/RPL17	15
R-HSA-447115	Interleukin-12 family signaling	6/135	57/10955	6.78806e-05	0.000652408	0.00039167	GSTO1/RAP1B/CDC42/RALA/CAPZA1/TALDO1	6
R-HSA-190861	Gap junction assembly	5/135	36/10955	7.31769e-05	0.000662642	0.000397814	TUBB8/TUBA4A/TUBB2A/TUBB2B/TUBA1C	5
R-HSA-5663213	RHO GTPases Activate WASPs and WAVEs	5/135	36/10955	7.31769e-05	0.000662642	0.000397814	CDC42/ACTR3/ARPC1B/ACTR2/ARPC4	5
R-HSA-3000480	Scavenging by Class A Receptors	4/135	19/10955	7.40525e-05	0.000662642	0.000397814	APOE/APOB/COL4A2/COL4A1	4
R-HSA-8963898	Plasma lipoprotein assembly	4/135	19/10955	7.40525e-05	0.000662642	0.000397814	APOC3/APOE/APOB/A2M	4
R-HSA-376176	Signaling by ROBO receptors	11/135	219/10955	8.09096e-05	0.00071173	0.000427284	RHOA/RPS4X/RPS4Y1/RPS4Y2/RPS3A/CDC42/RPS25/RPS13/RPL5/RPS8/RPL17	11
R-HSA-1474244	Extracellular matrix organization	13/135	300/10955	8.23581e-05	0.000712398	0.000427684	HSPG2/CTSD/COL4A2/COL18A1/COL4A1/LAMA5/COL11A1/ACTN1/CTSK/ITGB3/BCAN/CDH1/A2M	13
R-HSA-6791226	Major pathway of rRNA processing in the nucleolus and cytosol	10/135	185/10955	9.3951e-05	0.000786461	0.000472148	RPS4X/RPS4Y1/RPS4Y2/RPS3A/RPS25/NCL/RPS13/RPL5/RPS8/RPL17	10
R-HSA-948021	Transport to the Golgi and subsequent modification	10/135	185/10955	9.3951e-05	0.000786461	0.000472148	TUBB8/TUBA4A/RAB1A/TUBB2A/TUBB2B/DYNC1H1/ACTR1A/TUBA1C/CAPZA1/NAPA	10
R-HSA-9612973	Autophagy	9/135	151/10955	0.000101007	0.000832109	0.000499552	TUBB8/TUBA4A/TSG101/TUBB2A/TUBB2B/MVB12A/DYNC1H1/TUBA1C/VPS28	9
R-HSA-8876198	RAB GEFs exchange GTP for GDP on RABs	7/135	90/10955	0.000117862	0.000955785	0.0005738	RAB32/RAB38/RAB5C/RAB27A/RAB1A/RAB6A/RAB6B	7
R-HSA-1442490	Collagen degradation	6/135	64/10955	0.000130701	0.00103858	0.000623508	CTSD/COL4A2/COL18A1/COL4A1/COL11A1/CTSK	6
R-HSA-2682334	EPH-Ephrin signaling	7/135	92/10955	0.000135408	0.00103858	0.000623508	RHOA/MYH10/CDC42/ACTR3/ARPC1B/ACTR2/ARPC4	7
R-HSA-389977	Post-chaperonin tubulin folding pathway	4/135	22/10955	0.000135803	0.00103858	0.000623508	TUBA4A/TUBB2A/TUBB2B/TUBA1C	4
R-HSA-168255	Influenza Infection	9/135	157/10955	0.000136076	0.00103858	0.000623508	RPS4X/RPS4Y1/RPS4Y2/RPS3A/RPS25/RPS13/RPL5/RPS8/RPL17	9
R-HSA-9609736	Assembly and cell surface presentation of NMDA receptors	5/135	41/10955	0.000138459	0.00104145	0.000625229	TUBB8/TUBA4A/TUBB2A/TUBB2B/TUBA1C	5
R-HSA-8868773	rRNA processing in the nucleus and cytosol	10/135	195/10955	0.000145201	0.00107656	0.000646306	RPS4X/RPS4Y1/RPS4Y2/RPS3A/RPS25/NCL/RPS13/RPL5/RPS8/RPL17	10
R-HSA-380320	Recruitment of NuMA to mitotic centrosomes	7/135	94/10955	0.000155018	0.00112181	0.000673472	TUBB8/TUBA4A/TUBB2A/TUBB2B/DYNC1H1/ACTR1A/TUBA1C	7
R-HSA-8955332	Carboxyterminal post-translational modifications of tubulin	5/135	42/10955	0.000155627	0.00112181	0.000673472	TUBB8/TUBA4A/TUBB2A/TUBB2B/TUBA1C	5
R-HSA-9692914	SARS-CoV-1-host interactions	7/135	96/10955	0.000176869	0.00125747	0.000754913	RPS4X/RPS4Y1/RPS4Y2/RPS3A/RPS25/RPS13/RPS8	7
R-HSA-9658195	Leishmania infection	9/135	164/10955	0.000189329	0.00131016	0.000786547	C3/P2RX7/GNAI3/CDC42/ACTR3/ARPC1B/ACTR2/TXN/ARPC4	9
R-HSA-9824443	Parasitic Infection Pathways	9/135	164/10955	0.000189329	0.00131016	0.000786547	C3/P2RX7/GNAI3/CDC42/ACTR3/ARPC1B/ACTR2/TXN/ARPC4	9
R-HSA-8963888	Chylomicron assembly	3/135	10/10955	0.000206154	0.00138953	0.0008342	APOC3/APOE/APOB	3
R-HSA-8963901	Chylomicron remodeling	3/135	10/10955	0.000206154	0.00138953	0.0008342	APOC3/APOE/APOB	3
R-HSA-6811434	COPI-dependent Golgi-to-ER retrograde traffic	7/135	99/10955	0.000214258	0.00142564	0.000855874	TUBB8/TUBA4A/RAB1A/TUBB2A/TUBB2B/TUBA1C/NAPA	7
R-HSA-72312	rRNA processing	10/135	205/10955	0.000218304	0.00143417	0.000860998	RPS4X/RPS4Y1/RPS4Y2/RPS3A/RPS25/NCL/RPS13/RPL5/RPS8/RPL17	10
R-HSA-389960	Formation of tubulin folding intermediates by CCT/TriC	4/135	25/10955	0.000228211	0.00148052	0.000888822	TUBA4A/TUBB2A/TUBB2B/TUBA1C	4
R-HSA-8854214	TBC/RABGAPs	5/135	46/10955	0.000241078	0.00154469	0.000927345	RAB5C/RAB11B/RAB11A/RAB6A/RAB6B	5
R-HSA-190828	Gap junction trafficking	5/135	47/10955	0.000267133	0.00169076	0.00101504	TUBB8/TUBA4A/TUBB2A/TUBB2B/TUBA1C	5
R-HSA-9010553	Regulation of expression of SLITs and ROBOs	9/135	172/10955	0.000270408	0.00169087	0.0010151	RPS4X/RPS4Y1/RPS4Y2/RPS3A/RPS25/RPS13/RPL5/RPS8/RPL17	9
R-HSA-5625970	RHO GTPases activate KTN1	3/135	11/10955	0.00028091	0.00173562	0.00104197	RHOA/CDC42/RHOG	3
R-HSA-2995410	Nuclear Envelope (NE) Reassembly	6/135	75/10955	0.000314272	0.00191891	0.00115201	TUBB8/TUBA4A/LMNA/TUBB2A/TUBB2B/TUBA1C	6
R-HSA-157858	Gap junction trafficking and regulation	5/135	49/10955	0.000325604	0.00196498	0.00117967	TUBB8/TUBA4A/TUBB2A/TUBB2B/TUBA1C	5
R-HSA-5663220	RHO GTPases Activate Formins	8/135	140/10955	0.000329806	0.00196746	0.00118116	TUBB8/TUBA4A/RHOA/CDC42/TUBB2A/TUBB2B/DYNC1H1/TUBA1C	8
R-HSA-3000178	ECM proteoglycans	6/135	76/10955	0.000337799	0.00199225	0.00119603	HSPG2/COL4A2/COL4A1/LAMA5/ITGB3/BCAN	6
R-HSA-389957	Prefoldin mediated transfer of substrate to CCT/TriC	4/135	28/10955	0.000358951	0.00209321	0.00125665	TUBA4A/TUBB2A/TUBB2B/TUBA1C	4
R-HSA-9663891	Selective autophagy	6/135	81/10955	0.000476913	0.0027502	0.00165107	TUBB8/TUBA4A/TUBB2A/TUBB2B/DYNC1H1/TUBA1C	6
R-HSA-174490	Membrane binding and targetting of GAG proteins	3/135	14/10955	0.00060313	0.00338653	0.00203309	TSG101/MVB12A/VPS28	3
R-HSA-174495	Synthesis And Processing Of GAG, GAGPOL Polyproteins	3/135	14/10955	0.00060313	0.00338653	0.00203309	TSG101/MVB12A/VPS28	3
R-HSA-389958	Cooperation of Prefoldin and TriC/CCT in actin and tubulin folding	4/135	32/10955	0.000606836	0.00338653	0.00203309	TUBA4A/TUBB2A/TUBB2B/TUBA1C	4
R-HSA-216083	Integrin cell surface interactions	6/135	85/10955	0.000617414	0.00340891	0.00204652	HSPG2/COL4A2/COL18A1/COL4A1/ITGB3/CDH1	6
R-HSA-373760	L1CAM interactions	7/135	119/10955	0.000657756	0.00359343	0.00215729	TUBB8/TUBA4A/TUBB2A/TUBB2B/RDX/ITGB3/TUBA1C	7
R-HSA-9664407	Parasite infection	5/135	59/10955	0.000774784	0.00406175	0.00243845	CDC42/ACTR3/ARPC1B/ACTR2/ARPC4	5
R-HSA-9664417	Leishmania phagocytosis	5/135	59/10955	0.000774784	0.00406175	0.00243845	CDC42/ACTR3/ARPC1B/ACTR2/ARPC4	5
R-HSA-9664422	FCGR3A-mediated phagocytosis	5/135	59/10955	0.000774784	0.00406175	0.00243845	CDC42/ACTR3/ARPC1B/ACTR2/ARPC4	5
R-HSA-983189	Kinesins	5/135	59/10955	0.000774784	0.00406175	0.00243845	TUBB8/TUBA4A/TUBB2A/TUBB2B/TUBA1C	5
R-HSA-5617833	Cilium Assembly	9/135	201/10955	0.000840232	0.0043608	0.00261798	TUBB8/TUBA4A/TUBB2A/TUBB2B/SEPTIN2/RAB11A/DYNC1H1/ACTR1A/TUBA1C	9
R-HSA-2029482	Regulation of actin dynamics for phagocytic cup formation	5/135	61/10955	0.00090278	0.00463689	0.00278373	CDC42/ACTR3/ARPC1B/ACTR2/ARPC4	5
R-HSA-175474	Assembly Of The HIV Virion	3/135	16/10955	0.000911297	0.00463689	0.00278373	TSG101/MVB12A/VPS28	3
R-HSA-6802948	Signaling by high-kinase activity BRAF mutants	4/135	36/10955	0.000956903	0.00482167	0.00289467	PEBP1/RAP1B/IQGAP1/ITGB3	4
R-HSA-6802952	Signaling by BRAF and RAF1 fusions	5/135	67/10955	0.00138177	0.00689558	0.00413973	PEBP1/RAP1B/IQGAP1/LMNA/ITGB3	5
R-HSA-5674135	MAP2K and MAPK activation	4/135	40/10955	0.00142923	0.00706448	0.00424113	PEBP1/RAP1B/IQGAP1/ITGB3	4
R-HSA-3560783	Defective B4GALT7 causes EDS, progeroid type	3/135	20/10955	0.00178948	0.00859946	0.00516264	HSPG2/CSPG4/BCAN	3
R-HSA-3560801	Defective B3GAT3 causes JDSSDHD	3/135	20/10955	0.00178948	0.00859946	0.00516264	HSPG2/CSPG4/BCAN	3
R-HSA-4420332	Defective B3GALT6 causes EDSP2 and SEMDJL1	3/135	20/10955	0.00178948	0.00859946	0.00516264	HSPG2/CSPG4/BCAN	3
R-HSA-9678108	SARS-CoV-1 Infection	7/135	142/10955	0.00184815	0.00879993	0.00528299	RPS4X/RPS4Y1/RPS4Y2/RPS3A/RPS25/RPS13/RPS8	7
R-HSA-8948216	Collagen chain trimerization	4/135	44/10955	0.0020439	0.0095566	0.00573726	COL4A2/COL18A1/COL4A1/COL11A1	4
R-HSA-975634	Retinoid metabolism and transport	4/135	44/10955	0.0020439	0.0095566	0.00573726	APOC3/APOE/HSPG2/APOB	4
R-HSA-9013106	RHOC GTPase cycle	5/135	74/10955	0.00215206	0.00997251	0.00598694	RHOA/ARHGDIA/IQGAP1/MCAM/FLOT1	5
R-HSA-174824	Plasma lipoprotein assembly, remodeling, and clearance	5/135	75/10955	0.00228333	0.0104872	0.00629592	APOC3/APOE/APOB/SCARB1/A2M	5
R-HSA-196854	Metabolism of vitamins and cofactors	8/135	191/10955	0.00247987	0.0112899	0.00677785	APOC3/APOE/HSPG2/APOB/ENPP1/GSTO1/IDH1/BST1	8
R-HSA-8852276	The role of GTSE1 in G2/M progression after G2 checkpoint	5/135	77/10955	0.00256324	0.011384	0.00683435	TUBB8/TUBA4A/TUBB2A/TUBB2B/TUBA1C	5
R-HSA-6802946	Signaling by moderate kinase activity BRAF mutants	4/135	47/10955	0.00261021	0.011384	0.00683435	PEBP1/RAP1B/IQGAP1/ITGB3	4
R-HSA-6802949	Signaling by RAS mutants	4/135	47/10955	0.00261021	0.011384	0.00683435	PEBP1/RAP1B/IQGAP1/ITGB3	4
R-HSA-6802955	Paradoxical activation of RAF signaling by kinase inactive BRAF	4/135	47/10955	0.00261021	0.011384	0.00683435	PEBP1/RAP1B/IQGAP1/ITGB3	4
R-HSA-9649948	Signaling downstream of RAS mutants	4/135	47/10955	0.00261021	0.011384	0.00683435	PEBP1/RAP1B/IQGAP1/ITGB3	4
R-HSA-373753	Nephrin family interactions	3/135	23/10955	0.002706	0.0117034	0.0070261	ACTN4/IQGAP1/ACTN1	3
R-HSA-6806667	Metabolism of fat-soluble vitamins	4/135	48/10955	0.00282066	0.0120985	0.0072633	APOC3/APOE/HSPG2/APOB	4
R-HSA-438064	Post NMDA receptor activation events	5/135	80/10955	0.00302867	0.0128843	0.00773499	TUBB8/TUBA4A/TUBB2A/TUBB2B/TUBA1C	5
R-HSA-9648025	EML4 and NUDC in mitotic spindle formation	6/135	117/10955	0.00320625	0.0135288	0.00812194	TUBB8/TUBA4A/TUBB2A/TUBB2B/DYNC1H1/TUBA1C	6
R-HSA-9012999	RHO GTPase cycle	13/135	449/10955	0.0035813	0.0149627	0.00898276	RHOA/ARHGDIA/IQGAP1/FARP1/MCAM/ACTN1/CDC42/HNRNPC/GNA13/RHOG/PLXNA1/STIP1/FLOT1	13
R-HSA-9705683	SARS-CoV-2-host interactions	8/135	203/10955	0.00360373	0.0149627	0.00898276	RPS4X/RPS4Y1/RPS4Y2/RPS3A/RPS25/RPS13/RPS8/SNRPD3	8
R-HSA-71387	Metabolism of carbohydrates	10/135	297/10955	0.00367332	0.0151306	0.00908356	HSPG2/CSPG4/TKT/GPI/MDH1/PYGB/PYGL/PFKP/BCAN/TALDO1	10
R-HSA-6802957	Oncogenic MAPK signaling	5/135	84/10955	0.00374042	0.0152857	0.00917667	PEBP1/RAP1B/IQGAP1/LMNA/ITGB3	5
R-HSA-1971475	A tetrasaccharide linker sequence is required for GAG synthesis	3/135	26/10955	0.00386713	0.0154388	0.00926858	HSPG2/CSPG4/BCAN	3
R-HSA-9660826	Purinergic signaling in leishmaniasis infection	3/135	26/10955	0.00386713	0.0154388	0.00926858	C3/P2RX7/TXN	3
R-HSA-9664424	Cell recruitment (pro-inflammatory response)	3/135	26/10955	0.00386713	0.0154388	0.00926858	C3/P2RX7/TXN	3
R-HSA-2029480	Fcgamma receptor (FCGR) dependent phagocytosis	5/135	86/10955	0.00413799	0.016394	0.00984206	CDC42/ACTR3/ARPC1B/ACTR2/ARPC4	5
R-HSA-446203	Asparagine N-linked glycosylation	10/135	304/10955	0.00432854	0.0169026	0.0101474	TUBB8/TUBA4A/RAB1A/TUBB2A/TUBB2B/DYNC1H1/ACTR1A/TUBA1C/CAPZA1/NAPA	10
R-HSA-5620924	Intraflagellar transport	4/135	54/10955	0.00433149	0.0169026	0.0101474	TUBA4A/TUBB2A/TUBB2B/TUBA1C	4
R-HSA-2500257	Resolution of Sister Chromatid Cohesion	6/135	126/10955	0.00461613	0.0178789	0.0107335	TUBB8/TUBA4A/TUBB2A/TUBB2B/DYNC1H1/TUBA1C	6
R-HSA-983231	Factors involved in megakaryocyte development and platelet production	7/135	168/10955	0.00471982	0.0181451	0.0108933	TUBB8/TUBA4A/CDC42/TUBB2A/TUBB2B/TUBA1C/CAPZA1	7
R-HSA-114608	Platelet degranulation	6/135	129/10955	0.00517453	0.0197469	0.011855	ACTN4/TUBA4A/ACTN1/ITGB3/APLP2/A2M	6
R-HSA-390466	Chaperonin-mediated protein folding	5/135	91/10955	0.00526274	0.0198975	0.0119454	TUBA4A/TUBB2A/TUBB2B/GNAQ/TUBA1C	5
R-HSA-162588	Budding and maturation of HIV virion	3/135	29/10955	0.00529066	0.0198975	0.0119454	TSG101/MVB12A/VPS28	3
R-HSA-442755	Activation of NMDA receptors and postsynaptic events	5/135	93/10955	0.00576798	0.0215365	0.0129293	TUBB8/TUBA4A/TUBB2A/TUBB2B/TUBA1C	5
R-HSA-77387	Insulin receptor recycling	3/135	30/10955	0.00582614	0.0215983	0.0129664	CTSD/ATP6V1A/ATP6V1B2	3
R-HSA-76005	Response to elevated platelet cytosolic Ca2+	6/135	134/10955	0.00621322	0.0228699	0.0137298	ACTN4/TUBA4A/ACTN1/ITGB3/APLP2/A2M	6
R-HSA-193697	p75NTR regulates axonogenesis	2/135	10/10955	0.006358	0.0230756	0.0138533	RHOA/ARHGDIA	2
R-HSA-8964058	HDL remodeling	2/135	10/10955	0.006358	0.0230756	0.0138533	APOC3/APOE	2
R-HSA-9609690	HCMV Early Events	6/135	135/10955	0.00643794	0.0232034	0.01393	TUBB8/TUBA4A/TUBB2A/TUBB2B/DYNC1H1/TUBA1C	6
R-HSA-1632852	Macroautophagy	6/135	136/10955	0.00666852	0.023784	0.0142786	TUBB8/TUBA4A/TUBB2A/TUBB2B/DYNC1H1/TUBA1C	6
R-HSA-2022090	Assembly of collagen fibrils and other multimeric structures	4/135	61/10955	0.00669069	0.023784	0.0142786	COL4A2/COL18A1/COL4A1/COL11A1	4
R-HSA-391251	Protein folding	5/135	97/10955	0.00687947	0.0242887	0.0145816	TUBA4A/TUBB2A/TUBB2B/GNAQ/TUBA1C	5
R-HSA-917729	Endosomal Sorting Complex Required For Transport (ESCRT)	3/135	32/10955	0.0069915	0.0245175	0.0147189	TSG101/MVB12A/VPS28	3
R-HSA-5620912	Anchoring of the basal body to the plasma membrane	5/135	98/10955	0.0071792	0.0250067	0.0150127	TUBA4A/SEPTIN2/RAB11A/DYNC1H1/ACTR1A	5
R-HSA-392518	Signal amplification	3/135	33/10955	0.00762225	0.026373	0.0158329	GNAI3/GNA13/GNAQ	3
R-HSA-2022923	Dermatan sulfate biosynthesis	2/135	11/10955	0.00770847	0.0264947	0.0159059	CSPG4/BCAN	2
R-HSA-8963899	Plasma lipoprotein remodeling	3/135	34/10955	0.00828558	0.0282909	0.0169843	APOC3/APOE/APOB	3
R-HSA-373755	Semaphorin interactions	4/135	65/10955	0.00835949	0.0283567	0.0170238	RHOA/MYH10/PLXNC1/PLXNA1	4
R-HSA-114604	GPVI-mediated activation cascade	3/135	35/10955	0.00898185	0.0300747	0.0180552	RHOA/CDC42/RHOG	3
R-HSA-9615710	Late endosomal microautophagy	3/135	35/10955	0.00898185	0.0300747	0.0180552	TSG101/MVB12A/VPS28	3
R-HSA-1650814	Collagen biosynthesis and modifying enzymes	4/135	67/10955	0.00928749	0.0308988	0.0185499	COL4A2/COL18A1/COL4A1/COL11A1	4
R-HSA-8980692	RHOA GTPase cycle	6/135	147/10955	0.00961605	0.0317881	0.0190838	RHOA/ARHGDIA/IQGAP1/FARP1/MCAM/FLOT1	6
R-HSA-72766	Translation	9/135	292/10955	0.0100551	0.033029	0.0198288	RPS4X/RPS4Y1/RPS4Y2/RPS3A/RPS25/RPS13/RPL5/RPS8/RPL17	9
R-HSA-8964043	Plasma lipoprotein clearance	3/135	37/10955	0.0104745	0.0341904	0.020526	APOE/APOB/SCARB1	3
R-HSA-69275	G2/M Transition	7/135	196/10955	0.0106669	0.0342519	0.0205629	TUBB8/TUBA4A/TUBB2A/TUBB2B/DYNC1H1/ACTR1A/TUBA1C	7
R-HSA-8957275	Post-translational protein phosphorylation	5/135	108/10955	0.0106939	0.0342519	0.0205629	APOE/APOB/C3/VWA1/APLP2	5
R-HSA-2168880	Scavenging of heme from plasma	2/135	13/10955	0.0107573	0.0342519	0.0205629	HP/HPR	2
R-HSA-879415	Advanced glycosylation endproduct receptor signaling	2/135	13/10955	0.0107573	0.0342519	0.0205629	LGALS3/CAPZA1	2
R-HSA-1852241	Organelle biogenesis and maintenance	9/135	296/10955	0.0109273	0.0345808	0.0207604	TUBB8/TUBA4A/TUBB2A/TUBB2B/SEPTIN2/RAB11A/DYNC1H1/ACTR1A/TUBA1C	9
R-HSA-453274	Mitotic G2-G2/M phases	7/135	198/10955	0.0112371	0.0352403	0.0211563	TUBB8/TUBA4A/TUBB2A/TUBB2B/DYNC1H1/ACTR1A/TUBA1C	7
R-HSA-111465	Apoptotic cleavage of cellular proteins	3/135	38/10955	0.0112715	0.0352403	0.0211563	GSN/LMNA/CDH1	3
R-HSA-9694516	SARS-CoV-2 Infection	9/135	299/10955	0.0116179	0.0361059	0.021676	HSPG2/RPS4X/RPS4Y1/RPS4Y2/RPS3A/RPS25/RPS13/RPS8/SNRPD3	9
R-HSA-156581	Methylation	2/135	14/10955	0.0124497	0.0382331	0.022953	GSTO1/AHCY	2
R-HSA-2024101	CS/DS degradation	2/135	14/10955	0.0124497	0.0382331	0.022953	CSPG4/BCAN	2
R-HSA-9013408	RHOG GTPase cycle	4/135	74/10955	0.0130556	0.0397015	0.0238346	ARHGDIA/MCAM/CDC42/RHOG	4
R-HSA-68877	Mitotic Prometaphase	7/135	204/10955	0.0130808	0.0397015	0.0238346	TUBB8/TUBA4A/TUBB2A/TUBB2B/DYNC1H1/ACTR1A/TUBA1C	7
R-HSA-3560782	Diseases associated with glycosaminoglycan metabolism	3/135	41/10955	0.0138679	0.0416037	0.0249765	HSPG2/CSPG4/BCAN	3
R-HSA-8875878	MET promotes cell motility	3/135	41/10955	0.0138679	0.0416037	0.0249765	LAMA5/COL11A1/RAP1B	3
R-HSA-2214320	Anchoring fibril formation	2/135	15/10955	0.0142501	0.0416571	0.0250086	COL4A2/COL4A1	2
R-HSA-354194	GRB2:SOS provides linkage to MAPK signaling for Integrins	2/135	15/10955	0.0142501	0.0416571	0.0250086	RAP1B/ITGB3	2
R-HSA-372708	p130Cas linkage to MAPK signaling for integrins	2/135	15/10955	0.0142501	0.0416571	0.0250086	RAP1B/ITGB3	2
R-HSA-71336	Pentose phosphate pathway	2/135	15/10955	0.0142501	0.0416571	0.0250086	TKT/TALDO1	2
R-HSA-9659379	Sensory processing of sound	4/135	76/10955	0.014287	0.0416571	0.0250086	GSN/EPB41L3/RDX/CAPZA1	4
R-HSA-9035034	RHOF GTPase cycle	3/135	42/10955	0.0148025	0.0429191	0.0257662	FARP1/MCAM/ACTN1	3
R-HSA-9656223	Signaling by RAF1 mutants	3/135	43/10955	0.015772	0.045476	0.0273013	RAP1B/IQGAP1/ITGB3	3
R-HSA-70221	Glycogen breakdown (glycogenolysis)	2/135	16/10955	0.0161556	0.0460702	0.027658	PYGB/PYGL	2
R-HSA-844456	The NLRP3 inflammasome	2/135	16/10955	0.0161556	0.0460702	0.027658	P2RX7/TXN	2

## Sheet: Reactome_gsea
ID	Description	setSize	enrichmentScore	NES	pvalue	p.adjust	qvalue	rank	leading_edge	core_enrichment
R-HSA-1430728	Metabolism	40	0.75536	1.45506	0.00264537	0.126978	0.125307	7	tags=15%, list=4%, signal=19%	APOC3/APOE/HSPG2/TYRP1/APOB/PON1

## Sheet: DOSE
ID	Description	GeneRatio	BgRatio	pvalue	p.adjust	qvalue	geneID	Count
DOID:2349	arteriosclerosis	19/137	411/10312	1.95421e-06	0.00146761	0.00117869	APOC3/APOE/HSPG2/APOB/PON1/HP/HPR/C3/COL4A2/GSTO1/RHOA/SCARB1/EDNRB/MCAM/HNRNPC/LMNA/ITGB3/TXN/CDH1	19
DOID:1936	atherosclerosis	16/137	364/10312	2.5159e-05	0.00651295	0.00523081	APOC3/APOE/HSPG2/APOB/PON1/HP/HPR/COL4A2/GSTO1/RHOA/SCARB1/EDNRB/HNRNPC/ITGB3/TXN/CDH1	16
DOID:2348	arteriosclerotic cardiovascular disease	16/137	365/10312	2.60171e-05	0.00651295	0.00523081	APOC3/APOE/HSPG2/APOB/PON1/HP/HPR/COL4A2/GSTO1/RHOA/SCARB1/EDNRB/HNRNPC/ITGB3/TXN/CDH1	16
DOID:6713	cerebrovascular disease	15/137	337/10312	3.96671e-05	0.0074475	0.00598138	APOE/HSPG2/APOB/PON1/HP/HPR/C3/COL4A1/CNP/CTSK/CDC42/LMNA/BCAN/A2M/HSPA4	15
DOID:13809	familial combined hyperlipidemia	5/137	33/10312	6.76948e-05	0.0092828	0.00745538	APOC3/APOE/APOB/PON1/C3	5
DOID:1686	glaucoma	10/137	167/10312	7.41635e-05	0.0092828	0.00745538	APOC3/APOE/TYRP1/PON1/COL18A1/TYR/TXN/CDH1/SLC1A3/HSPA4	10
DOID:5844	myocardial infarction	17/137	453/10312	0.000101169	0.0102101	0.0082001	APOC3/APOE/APOB/PON1/HP/C3/CTSD/GSN/PEBP1/COL4A1/ENPP1/EDNRB/THBS4/GDF15/ITGB3/TXN/HSPA4	17
DOID:1067	open-angle glaucoma	7/137	83/10312	0.000112246	0.0102101	0.0082001	APOC3/APOE/TYRP1/PON1/CDH1/SLC1A3/HSPA4	7
DOID:0050868	hepatocellular adenoma	3/137	8/10312	0.000122358	0.0102101	0.0082001	HP/HPR/A2M	3
DOID:62	aortic valve disease	6/137	60/10312	0.000136888	0.0102803	0.00825653	APOE/APOB/PON1/ENPP1/LGALS3/LMNA	6
DOID:3117	hepatobiliary benign neoplasm	5/137	39/10312	0.000154055	0.0105177	0.00844721	APOB/HP/HPR/A2M/HSPA4	5
DOID:10976	membranous glomerulonephritis	5/137	40/10312	0.000174199	0.0109019	0.00875578	APOE/C3/MME/RHOA/A2M	5
DOID:9455	lipid storage disease	13/137	305/10312	0.000204472	0.0116397	0.00934832	APOC3/APOE/APOB/HP/HPR/CTSD/LGALS3/SCARB1/AHCY/LMNA/TPP1/ASAH1/TXN	13
DOID:916	liver benign neoplasm	4/137	23/10312	0.000216985	0.0116397	0.00934832	HP/HPR/A2M/HSPA4	4
DOID:0050632	oculocutaneous albinism	3/137	10/10312	0.000257124	0.0120687	0.00969289	TYRP1/TYR/OCA2	3
DOID:0090132	complex cortical dysplasia with other brain malformations 7	3/137	10/10312	0.000257124	0.0120687	0.00969289	TUBB8/TUBB2A/TUBB2B	3
DOID:0060260	ptosis	3/137	11/10312	0.000350113	0.0146075	0.0117318	TUBB8/TUBB2A/TUBB2B	3
DOID:13934	facial paralysis	3/137	11/10312	0.000350113	0.0146075	0.0117318	TUBB8/TUBB2A/TUBB2B	3
DOID:784	chronic kidney disease	10/137	213/10312	0.000535569	0.0211691	0.0170017	APOC3/APOE/APOB/PON1/HP/HPR/ENPP1/MCAM/CBR1/ITGB3	10
DOID:3211	lysosomal storage disease	13/137	346/10312	0.0006841	0.0244929	0.0196713	APOC3/APOE/APOB/HP/HPR/CTSD/LGALS3/SCARB1/AHCY/LMNA/TPP1/ASAH1/TXN	13
DOID:2394	ovarian cancer	15/137	441/10312	0.000745827	0.0244929	0.0196713	APOB/PON1/ACTN4/PEBP1/DPP4/RHOA/IQGAP1/MCAM/TSG101/GDF15/ITGB3/TXN/CDH1/SRSF3/UTRN	15
DOID:0050997	cerebellar ataxia, mental retardation and dysequlibrium syndrome	3/137	14/10312	0.000750117	0.0244929	0.0196713	TUBB8/TUBB2A/TUBB2B	3
DOID:1756	facial nerve disease	3/137	14/10312	0.000750117	0.0244929	0.0196713	TUBB8/TUBB2A/TUBB2B	3
DOID:583	hemolytic anemia	7/137	117/10312	0.000922901	0.0277239	0.0222662	APOE/APOB/PON1/HP/GPI/GDF15/A2M	7
DOID:720	normocytic anemia	7/137	117/10312	0.000922901	0.0277239	0.0222662	APOE/APOB/PON1/HP/GPI/GDF15/A2M	7
DOID:231	motor neuron disease	11/137	274/10312	0.00104486	0.0301803	0.024239	APOE/HSPG2/PON1/C3/TUBA4A/LGALS3/CSPG4/PLS3/DYNC1H1/VWA1/ASAH1	11
DOID:12241	beta thalassemia	4/137	35/10312	0.00113412	0.0308969	0.0248146	APOE/APOB/PON1/HP	4
DOID:9799	eye degenerative disease	12/137	321/10312	0.00115195	0.0308969	0.0248146	APOE/PON1/C3/CRYAB/TYR/GSN/SCARB1/KCNJ13/MDH1/RAB6A/RAB6B/BCAN	12
DOID:2921	glomerulonephritis	10/137	240/10312	0.00133789	0.0342891	0.0275389	APOC3/APOE/C3/ACTN4/MME/RHOA/P2RX7/ACTR3/ITGB3/A2M	10
DOID:3526	cerebral infarction	9/137	200/10312	0.00136974	0.0342891	0.0275389	APOE/APOB/PON1/HP/HPR/C3/BCAN/A2M/HSPA4	9
DOID:0060085	organ system benign neoplasm	14/137	426/10312	0.00155862	0.0365844	0.0293824	APOB/HP/HPR/MME/LGALS3/MCAM/CTSK/LMNA/ACTR1A/TXN/A2M/PLXNA1/HSPA4/HNRNPK	14
DOID:0090131	complex cortical dysplasia with other brain malformations	3/137	18/10312	0.00161743	0.0365844	0.0293824	TUBB8/TUBB2A/TUBB2B	3
DOID:13550	angle-closure glaucoma	3/137	18/10312	0.00161743	0.0365844	0.0293824	APOE/COL18A1/HSPA4	3
DOID:576	proteinuria	10/137	247/10312	0.00165818	0.0365844	0.0293824	APOC3/APOE/APOB/PON1/HP/C3/ACTN4/RAB38/ARHGDIA/A2M	10
DOID:3068	glioblastoma	7/137	130/10312	0.001705	0.0365844	0.0293824	ENPP1/LGALS3/RHOA/ACTR3/RPL5/BCAN/IDH1	7
DOID:1712	aortic valve stenosis	4/137	40/10312	0.00188064	0.0389757	0.0313029	APOE/APOB/PON1/LGALS3	4
DOID:10241	thalassemia	5/137	67/10312	0.00192024	0.0389757	0.0313029	APOE/APOB/PON1/HP/GDF15	5
DOID:4079	heart valve disease	6/137	101/10312	0.00222378	0.0436182	0.0350315	APOE/APOB/PON1/ENPP1/LGALS3/LMNA	6
DOID:3213	demyelinating disease	10/137	259/10312	0.0023504	0.0436182	0.0350315	APOE/C3/CRYAB/PLP1/CSPG4/RHOA/CNP/A2M/SLC1A3/HSPA4	10
DOID:3069	malignant astrocytoma	8/137	177/10312	0.00245472	0.0436182	0.0350315	PTTG1IP/ENPP1/LGALS3/RHOA/ACTR3/RPL5/BCAN/IDH1	8
DOID:4866	salivary gland adenoid cystic carcinoma	4/137	43/10312	0.00246279	0.0436182	0.0350315	CTSD/LGALS3/MCAM/CDH1	4
DOID:4766	embryoma	12/137	352/10312	0.00250211	0.0436182	0.0350315	APOE/PEBP1/LGALS3/RHOA/P2RX7/MCAM/ACTR3/NCL/ARPC1B/RPL5/ACTR1A/ITGB3	12
DOID:10952	nephritis	11/137	306/10312	0.00251191	0.0436182	0.0350315	APOC3/APOE/C3/ACTN4/MME/LGALS3/RHOA/P2RX7/ACTR3/ITGB3/A2M	11
DOID:0050589	inflammatory bowel disease	10/137	262/10312	0.00255553	0.0436182	0.0350315	PON1/HP/HPR/COL18A1/RHOA/ARHGDIA/EPB41L3/RAB11B/RAB11A/HSPA4	10
DOID:3454	brain infarction	9/137	220/10312	0.00262943	0.0438822	0.0352436	APOE/APOB/PON1/HP/HPR/C3/BCAN/A2M/HSPA4	9
DOID:1074	kidney failure	12/137	360/10312	0.00300725	0.0490967	0.0394315	APOC3/APOE/APOB/PON1/HP/HPR/C3/ENPP1/LGALS3/MCAM/CBR1/ITGB3	12

## Sheet: DOSE_gsea
ID	Description	setSize	enrichmentScore	NES	pvalue	p.adjust	qvalue

[truncated: 2 more sheets: DGN, DGN_gsea]
