# Supplementary material for: Enrichment, Characterization, and Proteomic Profiling of Small Extracellular Vesicles Derived from Human Limbal Mesenchymal Stromal Cells and Melanocytes
Source: Cells. 2024 Apr 4;13(7):623. doi: 10.3390/cells13070623 (PMC11011788; doi:10.3390/cells13070623)
Supplement: Supplementary file 1 [file cells-13-00623-s001.zip › Supplementary Table S7.xlsx]

## Sheet: enrichGO
ONTOLOGY	ID	Description	GeneRatio	BgRatio	pvalue	p.adjust	qvalue	geneID	Count
BP	GO:0030198	extracellular matrix organization	21/141	314/18614	2.69556e-14	2.94708e-11	2.41763e-11	ABI3BP/PTX3/COL12A1/COL7A1/PXDN/FBLN1/COL5A1/TGFB1/SERPINH1/EMILIN1/NID2/COL3A1/MFAP4/TNFRSF11B/LAMA2/CCDC80/CRTAP/FSCN1/COL15A1/ENG/BMP1	21
BP	GO:0043062	extracellular structure organization	21/141	315/18614	2.87011e-14	2.94708e-11	2.41763e-11	ABI3BP/PTX3/COL12A1/COL7A1/PXDN/FBLN1/COL5A1/TGFB1/SERPINH1/EMILIN1/NID2/COL3A1/MFAP4/TNFRSF11B/LAMA2/CCDC80/CRTAP/FSCN1/COL15A1/ENG/BMP1	21
BP	GO:0045229	external encapsulating structure organization	21/141	317/18614	3.25165e-14	2.94708e-11	2.41763e-11	ABI3BP/PTX3/COL12A1/COL7A1/PXDN/FBLN1/COL5A1/TGFB1/SERPINH1/EMILIN1/NID2/COL3A1/MFAP4/TNFRSF11B/LAMA2/CCDC80/CRTAP/FSCN1/COL15A1/ENG/BMP1	21
BP	GO:0031589	cell-substrate adhesion	19/141	359/18614	3.04352e-11	2.06884e-08	1.69717e-08	ABI3BP/THY1/SPOCK1/FBLN1/EDIL3/EMILIN1/SERPINE1/NID2/ITGA5/COL3A1/MYADM/ITGA2/ITGA3/NRP1/CCDC80/CDH13/CSF1/RRAS/ITGBL1	19
BP	GO:0010810	regulation of cell-substrate adhesion	15/141	222/18614	1.42098e-10	6.6793e-08	5.47935e-08	ABI3BP/THY1/SPOCK1/FBLN1/EDIL3/EMILIN1/SERPINE1/ITGA5/MYADM/ITGA3/NRP1/CCDC80/CDH13/CSF1/RRAS	15
BP	GO:0032964	collagen biosynthetic process	9/141	51/18614	1.47392e-10	6.6793e-08	5.47935e-08	COL5A1/TGFB1/SERPINH1/EMILIN1/PCOLCE/PDGFRB/INHBA/ITGA2/ENG	9
BP	GO:0010811	positive regulation of cell-substrate adhesion	12/141	125/18614	1.8863e-10	7.32691e-08	6.01062e-08	ABI3BP/THY1/EDIL3/EMILIN1/ITGA5/MYADM/ITGA3/NRP1/CCDC80/CDH13/CSF1/RRAS	12
BP	GO:0032963	collagen metabolic process	11/141	108/18614	5.85763e-10	1.99086e-07	1.6332e-07	COL5A1/TGFB1/SERPINH1/EMILIN1/PCOLCE/CTSB/MFAP4/PDGFRB/INHBA/ITGA2/ENG	11
BP	GO:0030199	collagen fibril organization	8/141	64/18614	2.74802e-08	8.30208e-06	6.81059e-06	COL12A1/PXDN/COL5A1/SERPINH1/EMILIN1/COL3A1/CRTAP/BMP1	8
BP	GO:0007160	cell-matrix adhesion	13/141	239/18614	3.43921e-08	9.35122e-06	7.67126e-06	THY1/EMILIN1/SERPINE1/NID2/ITGA5/COL3A1/ITGA2/ITGA3/NRP1/CDH13/CSF1/RRAS/ITGBL1	13
BP	GO:0010712	regulation of collagen metabolic process	7/141	46/18614	5.15281e-08	1.27368e-05	1.04486e-05	TGFB1/EMILIN1/MFAP4/PDGFRB/INHBA/ITGA2/ENG	7
BP	GO:0090287	regulation of cellular response to growth factor stimulus	15/141	345/18614	5.72959e-08	1.29823e-05	1.065e-05	LTBP1/FBN1/HTRA1/DKK3/DCN/TGFB1/FSTL1/EMILIN1/FBN2/ITGA5/ITGA3/NRP1/GPC1/CCBE1/ENG	15
BP	GO:0045785	positive regulation of cell adhesion	17/141	482/18614	1.47486e-07	3.08472e-05	2.53055e-05	ABI3BP/THY1/EDIL3/EMILIN1/ITGA5/PLAUR/MYADM/IGFBP2/ITGA2/ITGA3/LAMA2/NRP1/CCDC80/CDH13/RPS3/CSF1/RRAS	17
BP	GO:0007229	integrin-mediated signaling pathway	9/141	112/18614	1.8019e-07	3.49955e-05	2.87085e-05	THY1/TIMP1/ITGA5/COL3A1/ITGA2/ITGA3/LAMA2/NRP1/ITGBL1	9
BP	GO:0033627	cell adhesion mediated by integrin	8/141	87/18614	3.13425e-07	5.68135e-05	4.66068e-05	FBN1/EMILIN1/SERPINE1/ITGA5/ITGA2/ITGA3/EPHA2/ITGBL1	8
BP	GO:0032965	regulation of collagen biosynthetic process	6/141	41/18614	6.13756e-07	0.0001043	8.55624e-05	TGFB1/EMILIN1/PDGFRB/INHBA/ITGA2/ENG	6
BP	GO:0007179	transforming growth factor beta receptor signaling pathway	11/141	218/18614	8.57788e-07	0.000135317	0.000111007	LTBP2/LTBP1/FBN1/HTRA1/DKK3/TGFB1/EMILIN1/FBN2/COL3A1/ITGA3/ENG	11
BP	GO:0010631	epithelial cell migration	14/141	371/18614	8.95807e-07	0.000135317	0.000111007	SPARC/DCN/TGFB1/FSTL1/SRPX2/RTN4/ITGA2/ITGA3/NRP1/SCG2/CDH13/CCBE1/EPHA2/RRAS	14
BP	GO:0090132	epithelium migration	14/141	374/18614	9.85548e-07	0.000141037	0.000115699	SPARC/DCN/TGFB1/FSTL1/SRPX2/RTN4/ITGA2/ITGA3/NRP1/SCG2/CDH13/CCBE1/EPHA2/RRAS	14
BP	GO:0001667	ameboidal-type cell migration	16/141	496/18614	1.14484e-06	0.000149305	0.000122482	SPARC/TIMP1/DCN/TGFB1/FSTL1/SRPX2/RTN4/ITGA2/ITGA3/CDH2/NRP1/SCG2/CDH13/CCBE1/EPHA2/RRAS	16
BP	GO:0090130	tissue migration	14/141	379/18614	1.15315e-06	0.000149305	0.000122482	SPARC/DCN/TGFB1/FSTL1/SRPX2/RTN4/ITGA2/ITGA3/NRP1/SCG2/CDH13/CCBE1/EPHA2/RRAS	14
BP	GO:0071559	response to transforming growth factor beta	12/141	280/18614	1.50851e-06	0.000185756	0.000152385	LTBP2/LTBP1/FBN1/HTRA1/DKK3/TGFB1/EMILIN1/FBN2/COL3A1/ITGA3/ENG/MXRA5	12
BP	GO:0007565	female pregnancy	10/141	187/18614	1.62945e-06	0.000185756	0.000152385	TIMP1/FBLN1/STC2/ITGA5/CTSB/IGFBP2/ITGA2/ITGA3/SLC2A1/SLC38A2	10
BP	GO:0032967	positive regulation of collagen biosynthetic process	5/141	27/18614	1.63963e-06	0.000185756	0.000152385	TGFB1/PDGFRB/INHBA/ITGA2/ENG	5
BP	GO:0017015	regulation of transforming growth factor beta receptor signaling pathway	9/141	148/18614	1.90884e-06	0.000207475	0.000170202	LTBP1/FBN1/HTRA1/DKK3/TGFB1/EMILIN1/FBN2/ITGA3/ENG	9
BP	GO:0010714	positive regulation of collagen metabolic process	5/141	28/18614	1.98394e-06	0.000207475	0.000170202	TGFB1/PDGFRB/INHBA/ITGA2/ENG	5
BP	GO:1903844	regulation of cellular response to transforming growth factor beta stimulus	9/141	151/18614	2.25459e-06	0.000221271	0.00018152	LTBP1/FBN1/HTRA1/DKK3/TGFB1/EMILIN1/FBN2/ITGA3/ENG	9
BP	GO:0051346	negative regulation of hydrolase activity	13/141	345/18614	2.27863e-06	0.000221271	0.00018152	PTX3/ANGPTL4/SPOCK1/COL7A1/TIMP1/SERPINH1/TIMP2/SERPINE1/PLAUR/CTSB/SLC39A14/PARK7/TIMP3	13
BP	GO:0046718	viral entry into host cell	9/141	153/18614	2.51395e-06	0.000234433	0.000192316	PTX3/SLC1A5/ITGA5/ANPEP/CTSB/ITGA2/RPSA/NRP1/EPHA2	9
BP	GO:0045765	regulation of angiogenesis	13/141	349/18614	2.58661e-06	0.000234433	0.000192316	SPARC/ANGPTL4/DCN/THBS2/EMILIN1/SERPINE1/ITGA5/NRP1/ADAM12/CCBE1/EPHA2/ENG/RRAS	13
BP	GO:1901342	regulation of vasculature development	13/141	355/18614	3.11802e-06	0.000273481	0.00022435	SPARC/ANGPTL4/DCN/THBS2/EMILIN1/SERPINE1/ITGA5/NRP1/ADAM12/CCBE1/EPHA2/ENG/RRAS	13
BP	GO:0044409	entry into host	9/141	160/18614	3.63447e-06	0.000308817	0.000253337	PTX3/SLC1A5/ITGA5/ANPEP/CTSB/ITGA2/RPSA/NRP1/EPHA2	9
BP	GO:0044703	multi-organism reproductive process	10/141	207/18614	4.05592e-06	0.000334183	0.000274147	TIMP1/FBLN1/STC2/ITGA5/CTSB/IGFBP2/ITGA2/ITGA3/SLC2A1/SLC38A2	10
BP	GO:0001704	formation of primary germ layer	8/141	127/18614	5.57644e-06	0.000445951	0.000365835	COL12A1/COL7A1/COL5A1/ITGA5/INHBA/ITGA2/ITGA3/EPHA2	8
BP	GO:0044706	multi-multicellular organism process	10/141	216/18614	5.9147e-06	0.000459488	0.00037694	TIMP1/FBLN1/STC2/ITGA5/CTSB/IGFBP2/ITGA2/ITGA3/SLC2A1/SLC38A2	10
BP	GO:0042060	wound healing	14/141	439/18614	6.34381e-06	0.000479134	0.000393056	TIMP1/FBLN1/COL5A1/TGFB1/EMILIN1/SERPINE1/ITGA5/COL3A1/PLAUR/PDGFRB/ITGA2/LMAN1/PTK7/CD151	14
BP	GO:0042326	negative regulation of phosphorylation	13/141	383/18614	7.10184e-06	0.000521889	0.000428131	THY1/FBLN1/TGFB1/EMILIN1/PRNP/IGFBP3/MYADM/INHBA/DNAJC3/UCHL1/PARK7/YWHAG/ENG	13
BP	GO:0071560	cellular response to transforming growth factor beta stimulus	11/141	274/18614	7.80611e-06	0.000551013	0.000452023	LTBP2/LTBP1/FBN1/HTRA1/DKK3/TGFB1/EMILIN1/FBN2/COL3A1/ITGA3/ENG	11
BP	GO:0010634	positive regulation of epithelial cell migration	9/141	176/18614	7.90346e-06	0.000551013	0.000452023	SPARC/TGFB1/SRPX2/RTN4/ITGA2/ITGA3/NRP1/CCBE1/RRAS	9
BP	GO:0043542	endothelial cell migration	11/141	283/18614	1.05821e-05	0.000710181	0.000582596	SPARC/DCN/TGFB1/FSTL1/SRPX2/NRP1/SCG2/CDH13/CCBE1/EPHA2/RRAS	11
BP	GO:0007178	transmembrane receptor protein serine/threonine kinase signaling pathway	13/141	398/18614	1.07089e-05	0.000710181	0.000582596	LTBP2/LTBP1/FBN1/HTRA1/DKK3/TGFB1/FSTL1/EMILIN1/FBN2/COL3A1/INHBA/ITGA3/ENG	13
BP	GO:0001933	negative regulation of protein phosphorylation	12/141	341/18614	1.13262e-05	0.000713622	0.000585418	THY1/FBLN1/TGFB1/EMILIN1/PRNP/IGFBP3/MYADM/DNAJC3/UCHL1/PARK7/YWHAG/ENG	12
BP	GO:0044000	movement in host	9/141	185/18614	1.18106e-05	0.000713622	0.000585418	PTX3/SLC1A5/ITGA5/ANPEP/CTSB/ITGA2/RPSA/NRP1/EPHA2	9
BP	GO:0045766	positive regulation of angiogenesis	9/141	185/18614	1.18106e-05	0.000713622	0.000585418	ANGPTL4/EMILIN1/SERPINE1/ITGA5/NRP1/ADAM12/CCBE1/ENG/RRAS	9
BP	GO:1904018	positive regulation of vasculature development	9/141	185/18614	1.18106e-05	0.000713622	0.000585418	ANGPTL4/EMILIN1/SERPINE1/ITGA5/NRP1/ADAM12/CCBE1/ENG/RRAS	9
BP	GO:0010466	negative regulation of peptidase activity	10/141	236/18614	1.28458e-05	0.000759298	0.000622889	SPOCK1/COL7A1/TIMP1/SERPINH1/TIMP2/SERPINE1/PLAUR/CTSB/PARK7/TIMP3	10
BP	GO:0050921	positive regulation of chemotaxis	8/141	143/18614	1.33557e-05	0.00077264	0.000633834	TGFB1/SERPINE1/PDGFRB/ITGA2/NRP1/SCG2/CDH13/CSF1	8
BP	GO:0010632	regulation of epithelial cell migration	11/141	295/18614	1.5596e-05	0.000875066	0.000717859	SPARC/DCN/TGFB1/SRPX2/RTN4/ITGA2/ITGA3/NRP1/CCBE1/EPHA2/RRAS	11
BP	GO:0085029	extracellular matrix assembly	5/141	42/18614	1.57699e-05	0.000875066	0.000717859	PXDN/TGFB1/EMILIN1/COL3A1/MFAP4	5
BP	GO:0007369	gastrulation	9/141	196/18614	1.87261e-05	0.00100222	0.00082217	COL12A1/COL7A1/COL5A1/ITGA5/MYADM/INHBA/ITGA2/ITGA3/EPHA2	9
BP	GO:0090092	regulation of transmembrane receptor protein serine/threonine kinase signaling pathway	11/141	301/18614	1.87985e-05	0.00100222	0.00082217	LTBP1/FBN1/HTRA1/DKK3/TGFB1/FSTL1/EMILIN1/FBN2/INHBA/ITGA3/ENG	11
BP	GO:0051701	biological process involved in interaction with host	9/141	206/18614	2.77485e-05	0.00145093	0.00119027	PTX3/SLC1A5/ITGA5/ANPEP/CTSB/ITGA2/RPSA/NRP1/EPHA2	9
BP	GO:0045936	negative regulation of phosphate metabolic process	13/141	439/18614	2.99777e-05	0.00149022	0.0012225	THY1/FBLN1/TGFB1/EMILIN1/PRNP/IGFBP3/MYADM/INHBA/DNAJC3/UCHL1/PARK7/YWHAG/ENG	13
BP	GO:0010951	negative regulation of endopeptidase activity	8/141	160/18614	3.00944e-05	0.00149022	0.0012225	SPOCK1/TIMP1/SERPINH1/TIMP2/SERPINE1/PLAUR/PARK7/TIMP3	8
BP	GO:0035987	endodermal cell differentiation	5/141	48/18614	3.06066e-05	0.00149022	0.0012225	COL12A1/COL7A1/COL5A1/ITGA5/INHBA	5
BP	GO:0010563	negative regulation of phosphorus metabolic process	13/141	440/18614	3.06922e-05	0.00149022	0.0012225	THY1/FBLN1/TGFB1/EMILIN1/PRNP/IGFBP3/MYADM/INHBA/DNAJC3/UCHL1/PARK7/YWHAG/ENG	13
BP	GO:0001570	vasculogenesis	6/141	83/18614	3.96979e-05	0.00189366	0.00155346	TGFB1/PDGFRB/NRP1/EPHA2/ENG/RRAS	6
BP	GO:0045861	negative regulation of proteolysis	11/141	330/18614	4.3634e-05	0.00204553	0.00167805	SPOCK1/COL7A1/TIMP1/SERPINH1/TIMP2/SERPINE1/PRNP/PLAUR/CTSB/PARK7/TIMP3	11
BP	GO:0051604	protein maturation	11/141	332/18614	4.60852e-05	0.00212382	0.00174227	FBLN1/SERPINH1/SERPINE1/SRGN/ATP6AP2/PRNP/PLAUR/C1R/DNAJB11/CCBE1/BMP1	11
BP	GO:0061448	connective tissue development	10/141	275/18614	4.74867e-05	0.00215194	0.00176534	BGN/TIMP1/COL5A1/TGFB1/SERPINH1/COL3A1/PDGFRB/SLC39A14/CSF1/BMP1	10
BP	GO:0048251	elastic fiber assembly	3/141	10/18614	4.91086e-05	0.00218895	0.0017957	EMILIN1/COL3A1/MFAP4	3
BP	GO:0098742	cell-cell adhesion via plasma-membrane adhesion molecules	10/141	278/18614	5.20164e-05	0.00228117	0.00187135	ITGA5/CLSTN1/MYADM/ITGA3/CDH2/PTK7/CDH13/ALCAM/FAT1/CDH6	10
BP	GO:0001954	positive regulation of cell-matrix adhesion	5/141	56/18614	6.50408e-05	0.00280708	0.00230278	THY1/NRP1/CDH13/CSF1/RRAS	5
BP	GO:0035581	sequestering of extracellular ligand from receptor	3/141	11/18614	6.71496e-05	0.00285281	0.0023403	LTBP1/FBN1/FBN2	3
BP	GO:0001706	endoderm formation	5/141	57/18614	7.08635e-05	0.00292217	0.0023972	COL12A1/COL7A1/COL5A1/ITGA5/INHBA	5
BP	GO:0045185	maintenance of protein location	6/141	92/18614	7.09317e-05	0.00292217	0.0023972	LTBP1/FBN1/SRGN/FBN2/PARK7/OS9	6
BP	GO:0040013	negative regulation of locomotion	12/141	427/18614	0.000100756	0.00408888	0.00335431	THY1/TIMP1/FBLN1/DCN/TGFB1/EMILIN1/SERPINE1/COL3A1/IGFBP3/NRP1/ENG/RRAS	12
BP	GO:0006958	complement activation, classical pathway	4/141	33/18614	0.000108838	0.00428884	0.00351834	CLU/C1S/C1R/SVEP1	4
BP	GO:0071711	basement membrane organization	4/141	33/18614	0.000108838	0.00428884	0.00351834	PXDN/NID2/COL3A1/LAMA2	4
BP	GO:1900115	extracellular regulation of signal transduction	3/141	13/18614	0.000115105	0.00440805	0.00361613	LTBP1/FBN1/FBN2	3
BP	GO:1900116	extracellular negative regulation of signal transduction	3/141	13/18614	0.000115105	0.00440805	0.00361613	LTBP1/FBN1/FBN2	3
BP	GO:0034329	cell junction assembly	12/141	444/18614	0.000145174	0.00536575	0.00440178	THY1/THBS2/SRPX2/ITGA5/CLSTN1/ITGA2/CDH2/NRP1/FSCN1/CDH13/CDH6/EPHA2	12
BP	GO:1905049	negative regulation of metallopeptidase activity	3/141	14/18614	0.000145686	0.00536575	0.00440178	TIMP1/TIMP2/TIMP3	3
BP	GO:0070372	regulation of ERK1 and ERK2 cascade	10/141	315/18614	0.000146034	0.00536575	0.00440178	FBLN1/TGFB1/EMILIN1/PDGFC/PDGFRB/INHBA/NRP1/EPHA2/RRAS/TIMP3	10
BP	GO:1901890	positive regulation of cell junction assembly	6/141	106/18614	0.000155618	0.00564167	0.00462813	THY1/THBS2/SRPX2/CLSTN1/NRP1/EPHA2	6
BP	GO:0001654	eye development	11/141	385/18614	0.000171213	0.00612536	0.00502493	THY1/FBN1/PXDN/COL5A1/FBN2/PDGFRB/INHBA/MFAP2/NRP1/FAT1/EPHA2	11
BP	GO:0150063	visual system development	11/141	389/18614	0.000187251	0.00661214	0.00542425	THY1/FBN1/PXDN/COL5A1/FBN2/PDGFRB/INHBA/MFAP2/NRP1/FAT1/EPHA2	11
BP	GO:2000146	negative regulation of cell motility	11/141	390/18614	0.000191454	0.00667388	0.0054749	THY1/TIMP1/FBLN1/DCN/TGFB1/EMILIN1/SERPINE1/COL3A1/IGFBP3/ENG/RRAS	11
BP	GO:0048592	eye morphogenesis	7/141	157/18614	0.000195184	0.00671779	0.00551093	THY1/FBN1/COL5A1/FBN2/MFAP2/FAT1/EPHA2	7
BP	GO:0048880	sensory system development	11/141	395/18614	0.000213691	0.00726283	0.00595805	THY1/FBN1/PXDN/COL5A1/FBN2/PDGFRB/INHBA/MFAP2/NRP1/FAT1/EPHA2	11
BP	GO:0070371	ERK1 and ERK2 cascade	10/141	341/18614	0.000276406	0.00927838	0.0076115	FBLN1/TGFB1/EMILIN1/PDGFC/PDGFRB/INHBA/NRP1/EPHA2/RRAS/TIMP3	10
BP	GO:0042692	muscle cell differentiation	11/141	410/18614	0.000293987	0.00974818	0.0079969	TGFB1/TMEM119/PDGFRB/CDH2/LAMA2/UCHL1/ADAM12/EHD2/ENG/FLNC/G6PD	11
CC	GO:0062023	collagen-containing extracellular matrix	50/141	415/19518	1.00316e-47	2.40757e-45	1.70008e-45	VCAN/BGN/ABI3BP/COL12A1/LTBP2/SPARC/HAPLN1/LTBP1/ANGPTL4/FBN1/HTRA1/COL7A1/PXDN/TIMP1/FBLN1/DCN/CLU/COL5A1/TGFB1/EDIL3/SERPINH1/PRG4/TIMP2/PSAP/THBS2/EMILIN1/SERPINE1/LAMA4/SRPX2/LAMC2/PCOLCE/FBN2/NID2/COL3A1/CTSB/MFAP4/SSC5D/ACAN/LMAN1/MFAP2/CDH2/LAMA2/CCDC80/TNC/CDH13/GPC1/CD151/COL15A1/MXRA5/TIMP3	50
CC	GO:0005788	endoplasmic reticulum lumen	30/141	312/19518	2.64853e-25	3.17824e-23	2.24428e-23	VCAN/COL12A1/LTBP1/FBN1/NUCB1/COL7A1/TIMP1/CLU/COL5A1/SERPINH1/FSTL1/STC2/COL3A1/IGFBP3/PDGFC/PLAUR/EVA1A/CDH2/DNAJC3/DNAJB9/PRSS23/CRTAP/DNAJB11/TNC/GANAB/SCG2/CSF1/HYOU1/COL15A1/OS9	30
CC	GO:0005604	basement membrane	17/141	84/19518	2.50043e-20	2.00034e-18	1.41252e-18	SPARC/FBN1/COL7A1/PXDN/TIMP1/FBLN1/COL5A1/THBS2/LAMA4/LAMC2/NID2/LAMA2/CCDC80/TNC/CD151/COL15A1/TIMP3	17
CC	GO:0005925	focal adhesion	25/141	422/19518	4.20161e-16	2.52097e-14	1.78016e-14	THY1/ITGA5/PLAUR/PDGFRB/ITGA2/MARCKS/ITGA3/CDH2/NRP1/TNC/PTK7/CDH13/YWHAG/ALCAM/RPS3/CD151/HYOU1/YWHAQ/FAT1/EPHA2/ENG/EPB41L2/FLNC/RRAS/ITGBL1	25
CC	GO:0030055	cell-substrate junction	25/141	432/19518	7.24105e-16	3.47571e-14	2.45434e-14	THY1/ITGA5/PLAUR/PDGFRB/ITGA2/MARCKS/ITGA3/CDH2/NRP1/TNC/PTK7/CDH13/YWHAG/ALCAM/RPS3/CD151/HYOU1/YWHAQ/FAT1/EPHA2/ENG/EPB41L2/FLNC/RRAS/ITGBL1	25
CC	GO:0098636	protein complex involved in cell adhesion	8/141	57/19518	7.44652e-09	2.97861e-07	2.10332e-07	EMILIN1/ITGA5/PLAUR/ITGA2/ITGA3/LAMA2/TNC/ITGBL1	8
CC	GO:0001527	microfibril	5/141	13/19518	2.2509e-08	7.71738e-07	5.44955e-07	LTBP1/FBN1/FBN2/MFAP4/MFAP2	5
CC	GO:0043202	lysosomal lumen	9/141	98/19518	3.78159e-08	1.13448e-06	8.01101e-07	VCAN/BGN/DCN/PSAP/CTSB/PDGFRB/ACAN/GPC1/CTSA	9
CC	GO:0005775	vacuolar lumen	11/141	176/19518	6.25009e-08	1.66669e-06	1.17692e-06	VCAN/BGN/DCN/PSAP/CTSB/PDGFRB/ACAN/PRDX6/DNAJC3/GPC1/CTSA	11
CC	GO:0008305	integrin complex	5/141	31/19518	2.67644e-06	5.95214e-05	4.20305e-05	EMILIN1/ITGA5/ITGA2/ITGA3/ITGBL1	5
CC	GO:0005581	collagen trimer	7/141	85/19518	2.72807e-06	5.95214e-05	4.20305e-05	COL12A1/COL7A1/COL5A1/EMILIN1/COL3A1/COL15A1/CCBE1	7
CC	GO:0034774	secretory granule lumen	12/141	322/19518	3.94761e-06	7.3932e-05	5.22064e-05	PTX3/SPARC/TIMP1/CLU/TGFB1/TIMP2/SERPINE1/SRGN/PRDX6/DNAJC3/CTSA/TIMP3	12
CC	GO:0031091	platelet alpha granule	7/141	91/19518	4.31538e-06	7.3932e-05	5.22064e-05	SPARC/TIMP1/CLU/TGFB1/THBS2/SERPINE1/SRGN	7
CC	GO:0060205	cytoplasmic vesicle lumen	12/141	325/19518	4.34025e-06	7.3932e-05	5.22064e-05	PTX3/SPARC/TIMP1/CLU/TGFB1/TIMP2/SERPINE1/SRGN/PRDX6/DNAJC3/CTSA/TIMP3	12
CC	GO:0031983	vesicle lumen	12/141	327/19518	4.62075e-06	7.3932e-05	5.22064e-05	PTX3/SPARC/TIMP1/CLU/TGFB1/TIMP2/SERPINE1/SRGN/PRDX6/DNAJC3/CTSA/TIMP3	12
CC	GO:0098637	protein complex involved in cell-matrix adhesion	4/141	17/19518	5.77362e-06	8.66043e-05	6.11548e-05	EMILIN1/PLAUR/LAMA2/TNC	4
CC	GO:0031093	platelet alpha granule lumen	6/141	67/19518	8.87463e-06	0.000125289	8.84716e-05	SPARC/TIMP1/CLU/TGFB1/SERPINE1/SRGN	6
CC	GO:0005796	Golgi lumen	7/141	106/19518	1.18754e-05	0.000158339	0.000111809	VCAN/BGN/DCN/TGFB1/SDF4/ACAN/GPC1	7
CC	GO:0045121	membrane raft	11/141	323/19518	2.33955e-05	0.000288839	0.000203961	THY1/SERPINH1/PRNP/MYADM/CDH2/PARK7/CDH13/RFTN1/SLC2A1/GPC1/EHD2	11
CC	GO:0098857	membrane microdomain	11/141	324/19518	2.40699e-05	0.000288839	0.000203961	THY1/SERPINH1/PRNP/MYADM/CDH2/PARK7/CDH13/RFTN1/SLC2A1/GPC1/EHD2	11
CC	GO:0042383	sarcolemma	7/141	136/19518	5.94239e-05	0.00067913	0.000479561	BGN/DES/CDH2/LAMA2/SLC2A1/SLC38A2/FLNC	7
CC	GO:0009897	external side of plasma membrane	12/141	426/19518	6.31245e-05	0.000688631	0.00048627	THY1/NT5E/ATP6AP2/PRNP/ITGA5/ANPEP/CTSB/ITGA2/ITGA3/CDH13/ALCAM/ENG	12
CC	GO:0072562	blood microparticle	7/141	144/19518	8.52693e-05	0.000889766	0.0006283	ANGPTL4/CLU/TGFB1/C1S/C1R/SLC2A1/ENG	7
CC	GO:0016324	apical plasma membrane	11/141	381/19518	0.000103614	0.00103614	0.000731663	THY1/ATP6AP2/CTSB/IGFBP2/PDGFRB/SLC39A14/CDH2/SLC2A1/SLC16A1/FAT1/SLC16A3	11
CC	GO:0005793	endoplasmic reticulum-Golgi intermediate compartment	6/141	132/19518	0.000396791	0.00371426	0.00262279	NUCB1/COL7A1/SERPINH1/NUCB2/ANPEP/LMAN1	6
CC	GO:0045177	apical part of cell	11/141	446/19518	0.000402378	0.00371426	0.00262279	THY1/ATP6AP2/CTSB/IGFBP2/PDGFRB/SLC39A14/CDH2/SLC2A1/SLC16A1/FAT1/SLC16A3	11
CC	GO:0098644	complex of collagen trimers	3/141	21/19518	0.000446187	0.0039661	0.00280063	COL7A1/COL5A1/COL3A1	3
CC	GO:0014704	intercalated disc	4/141	50/19518	0.000464418	0.00398073	0.00281095	DES/SLC31A1/CDH2/SLC2A1	4
CC	GO:0045178	basal part of cell	8/141	285/19518	0.00111184	0.00920141	0.00649749	SLC1A5/ITGA2/SLC39A14/ITGA3/CDH2/SLC2A1/SLC16A1/SLC16A3	8
MF	GO:0005201	extracellular matrix structural constituent	32/140	167/18369	3.61625e-36	1.07041e-33	8.14608e-34	VCAN/BGN/ABI3BP/COL12A1/LTBP2/SPARC/HAPLN1/LTBP1/FBN1/COL7A1/PXDN/FBLN1/DCN/COL5A1/EDIL3/PRG4/THBS2/EMILIN1/LAMA4/SRPX2/LAMC2/PCOLCE/FBN2/NID2/COL3A1/MFAP4/ACAN/MFAP2/LAMA2/TNC/COL15A1/MXRA5	32
MF	GO:0005539	glycosaminoglycan binding	18/140	232/18369	1.87888e-13	2.78075e-11	2.11621e-11	VCAN/BGN/LTBP2/HAPLN1/FBN1/DCN/HAPLN3/COL5A1/FSTL1/THBS2/LAMC2/PCOLCE/PRNP/PCOLCE2/ACAN/NRP1/CCDC80/ENG	18
MF	GO:0019838	growth factor binding	14/140	132/18369	1.4675e-12	1.44793e-10	1.10191e-10	LTBP2/LTBP1/HTRA1/PXDN/COL5A1/SRPX2/COL3A1/IGFBP3/IGFBP2/PDGFRB/NRP1/GPC1/EPHA2/ENG	14
MF	GO:0005518	collagen binding	10/140	66/18369	7.01176e-11	5.1887e-09	3.94873e-09	SPARC/SERPINH1/PCOLCE/NID2/CTSB/ITGA2/PCOLCE2/ITGA3/CRTAP/CCBE1	10
MF	GO:0050840	extracellular matrix binding	9/140	55/18369	3.16172e-10	1.87174e-08	1.42444e-08	BGN/SPARC/PXDN/DCN/SSC5D/ITGA2/ITGA3/RPSA/GPC1	9
MF	GO:0005178	integrin binding	12/140	151/18369	1.81115e-09	8.93501e-08	6.79976e-08	THY1/FBN1/FBLN1/COL5A1/EDIL3/EMILIN1/ITGA5/COL3A1/ITGA2/ITGA3/CD151/ITGBL1	12
MF	GO:0002020	protease binding	11/140	138/18369	8.55248e-09	3.61648e-07	2.75223e-07	TIMP1/TIMP2/PSAP/SERPINE1/PRNP/COL3A1/ITGA3/PARK7/CCBE1/OS9/TIMP3	11
MF	GO:0030021	extracellular matrix structural constituent conferring compression resistance	6/140	22/18369	1.18768e-08	4.39442e-07	3.34426e-07	VCAN/BGN/HAPLN1/DCN/PRG4/ACAN	6
MF	GO:0043236	laminin binding	6/140	28/18369	5.77568e-08	1.89956e-06	1.44561e-06	PXDN/SSC5D/ITGA2/ITGA3/RPSA/GPC1	6
MF	GO:1901681	sulfur compound binding	13/140	269/18369	1.46391e-07	4.33316e-06	3.29764e-06	LTBP2/FBN1/COL5A1/FSTL1/THBS2/LAMC2/PCOLCE/PRNP/ITGA2/PCOLCE2/NRP1/CCDC80/PARK7	13
MF	GO:0008201	heparin binding	10/140	168/18369	6.46369e-07	1.73932e-05	1.32367e-05	LTBP2/FBN1/COL5A1/FSTL1/THBS2/LAMC2/PCOLCE/PCOLCE2/NRP1/CCDC80	10
MF	GO:0061134	peptidase regulator activity	11/140	230/18369	1.53599e-06	3.78879e-05	2.88336e-05	SPOCK1/COL7A1/TIMP1/FBLN1/SERPINH1/TIMP2/SERPINE1/PCOLCE/PRNP/PCOLCE2/TIMP3	11
MF	GO:0001968	fibronectin binding	5/140	31/18369	3.46768e-06	7.89565e-05	6.00878e-05	FBLN1/IGFBP3/SSC5D/ITGA3/CCDC80	5
MF	GO:0008191	metalloendopeptidase inhibitor activity	4/140	16/18369	5.47876e-06	0.000115837	8.81544e-05	SPOCK1/TIMP1/TIMP2/TIMP3	4
MF	GO:0030020	extracellular matrix structural constituent conferring tensile strength	5/140	41/18369	1.43864e-05	0.000283892	0.000216048	COL12A1/COL7A1/COL5A1/COL3A1/COL15A1	5
MF	GO:0001618	virus receptor activity	6/140	77/18369	2.67609e-05	0.000495077	0.000376766	SLC1A5/ITGA5/ANPEP/ITGA2/RPSA/EPHA2	6
MF	GO:0140272	exogenous protein binding	6/140	78/18369	2.88108e-05	0.000501647	0.000381766	SLC1A5/ITGA5/ANPEP/ITGA2/RPSA/EPHA2	6
MF	GO:0005540	hyaluronic acid binding	4/140	24/18369	3.05072e-05	0.000501674	0.000381786	VCAN/HAPLN1/HAPLN3/ACAN	4
MF	GO:0030246	carbohydrate binding	10/140	273/18369	4.69197e-05	0.000704777	0.000536352	VCAN/PTX3/PRG4/PLOD2/ACAN/LMAN1/GANAB/ENG/G6PD/OS9	10
MF	GO:0045296	cadherin binding	11/140	333/18369	4.99282e-05	0.000704777	0.000536352	RTN4/CDH2/PRDX6/EEF1D/TAGLN2/FSCN1/PLIN3/PARK7/CDH13/CDH6/EPHA2	11
MF	GO:0030023	extracellular matrix constituent conferring elasticity	3/140	10/18369	5.0001e-05	0.000704777	0.000536352	FBN1/EMILIN1/FBN2	3
MF	GO:0004866	endopeptidase inhibitor activity	8/140	173/18369	5.47114e-05	0.000736118	0.000560203	SPOCK1/COL7A1/TIMP1/SERPINH1/TIMP2/SERPINE1/PRNP/TIMP3	8
MF	GO:0051787	misfolded protein binding	4/140	29/18369	6.62019e-05	0.000843201	0.000641697	CLU/DNAJC3/DNAJB9/DNAJB11	4
MF	GO:0048407	platelet-derived growth factor binding	3/140	11/18369	6.83677e-05	0.000843201	0.000641697	COL5A1/COL3A1/PDGFRB	3
MF	GO:0030414	peptidase inhibitor activity	8/140	180/18369	7.23346e-05	0.000856441	0.000651773	SPOCK1/COL7A1/TIMP1/SERPINH1/TIMP2/SERPINE1/PRNP/TIMP3	8
MF	GO:0097493	structural molecule activity conferring elasticity	3/140	12/18369	9.06483e-05	0.001032	0.000785374	FBN1/EMILIN1/FBN2	3
MF	GO:0061135	endopeptidase regulator activity	8/140	187/18369	9.44384e-05	0.00103533	0.000787907	SPOCK1/COL7A1/TIMP1/SERPINH1/TIMP2/SERPINE1/PRNP/TIMP3	8
MF	GO:0005161	platelet-derived growth factor receptor binding	3/140	14/18369	0.000148314	0.00156789	0.0011932	ITGA5/PDGFC/PDGFRB	3
MF	GO:0043394	proteoglycan binding	4/140	36/18369	0.000157537	0.00160796	0.0012237	COL5A1/CTSB/ITGA2/TNC	4
MF	GO:0051082	unfolded protein binding	6/140	122/18369	0.000344845	0.00340247	0.00258936	CLU/SERPINH1/LMAN1/DNAJB11/HYOU1/CCT7	6
MF	GO:0004857	enzyme inhibitor activity	10/140	359/18369	0.000434553	0.00414928	0.00315771	ANGPTL4/SPOCK1/COL7A1/TIMP1/SERPINH1/TIMP2/SERPINE1/PRNP/DNAJC3/TIMP3	10

## Sheet: GO_gsea
ID	Description	setSize	enrichmentScore	NES	pvalue	p.adjust	qvalue	rank	leading_edge	core_enrichment
GO:0005576	extracellular region	118	0.908788	1.45609	9.23951e-06	6.46765e-05	4.8629e-05	52	tags=44%, list=37%, signal=171%	VCAN/BGN/ABI3BP/PTX3/COL12A1/LTBP2/SPARC/HAPLN1/LTBP1/ANGPTL4/THY1/FBN1/NUCB1/SLC1A5/SPOCK1/HTRA1/COL7A1/PXDN/TIMP1/DKK3/FBLN1/DCN/CLU/HAPLN3/COL5A1/TGFB1/SDF4/EDIL3/SERPINH1/FSTL1/PRG4/MAMDC2/NT5E/TIMP2/PSAP/THBS2/EMILIN1/SERPINE1/LAMA4/NUCB2/SRPX2/OLFML3/LAMC2/SRGN/PCOLCE/DES/ATP6AP2/FBN2/NID2/PLOD2/PRNP/STC2
GO:0005615	extracellular space	104	0.791586	1.29166	0.00246039	0.00861135	0.0064747	47	tags=41%, list=33%, signal=105%	VCAN/BGN/ABI3BP/PTX3/COL12A1/LTBP2/SPARC/ANGPTL4/THY1/FBN1/NUCB1/SLC1A5/SPOCK1/HTRA1/COL7A1/PXDN/TIMP1/DKK3/FBLN1/DCN/CLU/HAPLN3/COL5A1/TGFB1/SDF4/EDIL3/SERPINH1/FSTL1/PRG4/NT5E/TIMP2/PSAP/EMILIN1/SERPINE1/LAMA4/NUCB2/SRPX2/OLFML3/LAMC2/SRGN/PCOLCE/DES/ATP6AP2

## Sheet: KEGG_pathway
ID	Description	GeneRatio	BgRatio	pvalue	p.adjust	qvalue	geneID	Count
hsa04151	PI3K-Akt signaling pathway	15/76	359/8644	3.96583e-07	5.55216e-05	4.71725e-05	THBS2/LAMA4/LAMC2/ITGA5/PDGFC/PDGFRB/ITGA2/ITGA3/LAMA2/TNC/YWHAG/CSF1/YWHAQ/EPHA2/GNB4	15
hsa04512	ECM-receptor interaction	8/76	89/8644	9.78165e-07	6.42726e-05	5.46075e-05	THBS2/LAMA4/LAMC2/ITGA5/ITGA2/ITGA3/LAMA2/TNC	8
hsa04510	Focal adhesion	11/76	203/8644	1.37727e-06	6.42726e-05	5.46075e-05	THBS2/LAMA4/LAMC2/ITGA5/PDGFC/PDGFRB/ITGA2/ITGA3/LAMA2/TNC/FLNC	11
hsa04974	Protein digestion and absorption	7/76	103/8644	3.09651e-05	0.00108378	0.000920804	COL12A1/SLC1A5/COL7A1/COL5A1/COL3A1/COL15A1/SLC38A2	7
hsa05205	Proteoglycans in cancer	9/76	205/8644	7.1683e-05	0.00200712	0.0017053	DCN/TGFB1/ITGA5/PLAUR/ITGA2/GPC1/FLNC/RRAS/TIMP3	9
hsa05412	Arrhythmogenic right ventricular cardiomyopathy	6/76	84/8644	8.93045e-05	0.00208377	0.00177042	DES/ITGA5/ITGA2/ITGA3/CDH2/LAMA2	6
hsa05410	Hypertrophic cardiomyopathy	6/76	97/8644	0.000198379	0.00396758	0.00337095	TGFB1/DES/ITGA5/ITGA2/ITGA3/LAMA2	6
hsa05414	Dilated cardiomyopathy	6/76	103/8644	0.000275349	0.00481861	0.00409401	TGFB1/DES/ITGA5/ITGA2/ITGA3/LAMA2	6
hsa05230	Central carbon metabolism in cancer	5/76	70/8644	0.000356649	0.00554788	0.00471361	SLC1A5/PDGFRB/SLC2A1/SLC16A3/G6PD	5
hsa04610	Complement and coagulation cascades	5/76	86/8644	0.000920211	0.012883	0.0109457	CLU/SERPINE1/PLAUR/C1S/C1R	5
hsa04614	Renin-angiotensin system	3/76	23/8644	0.00101929	0.0129728	0.011022	ATP6AP2/ANPEP/CTSA	3
hsa05222	Small cell lung cancer	5/76	92/8644	0.0012474	0.014553	0.0123646	LAMA4/LAMC2/ITGA2/ITGA3/LAMA2	5
hsa04640	Hematopoietic cell lineage	5/76	99/8644	0.00172987	0.0186293	0.0158279	ITGA5/ANPEP/ITGA2/ITGA3/CSF1	5
hsa05146	Amoebiasis	5/76	102/8644	0.00197384	0.0197384	0.0167702	TGFB1/LAMA4/LAMC2/COL3A1/LAMA2	5
hsa05165	Human papillomavirus infection	9/76	331/8644	0.00235705	0.0219992	0.018691	THBS2/LAMA4/LAMC2/ITGA5/PDGFRB/ITGA2/ITGA3/LAMA2/TNC	9
hsa04350	TGF-beta signaling pathway	5/76	108/8644	0.0025361	0.0221908	0.0188539	LTBP1/FBN1/DCN/TGFB1/INHBA	5
hsa04141	Protein processing in endoplasmic reticulum	6/76	170/8644	0.00371572	0.0306001	0.0259986	LMAN1/DNAJC3/DNAJB11/GANAB/HYOU1/OS9	6

## Sheet: KEGG_module
ID	Description	GeneRatio	BgRatio	pvalue	p.adjust	qvalue	geneID	Count
M00004	Pentose phosphate pathway (Pentose phosphate cycle)	1/4	12/851	0.0553179	0.0732367	0.0732367	G6PD	1
M00959	Guanine ribonucleotide degradation, GMP => Urate	1/4	12/851	0.0553179	0.0732367	0.0732367	NT5E	1
M00958	Adenine ribonucleotide degradation, AMP => Urate	1/4	16/851	0.0732367	0.0732367	0.0732367	NT5E	1

## Sheet: WikiPathways
ID	Description	GeneRatio	BgRatio	pvalue	p.adjust	qvalue	geneID	Count
WP3668	Hypothesized pathways in pathogenesis of cardiovascular disease	6/103	25/8389	4.33696e-07	8.0862e-05	6.20728e-05	LTBP2/LTBP1/FBN1/SERPINE1/FBN2/ENG	6
WP3932	Focal adhesion PI3K Akt mTOR signaling pathway	16/103	302/8389	7.06218e-07	8.0862e-05	6.20728e-05	COL5A1/THBS2/LAMA4/LAMC2/ITGA5/COL3A1/PDGFC/PDGFRB/ITGA2/ITGA3/LAMA2/TNC/SLC2A1/CSF1/EPHA2/GNB4	16
WP5055	Burn wound healing	8/103	75/8389	3.3586e-06	0.000256373	0.000196802	FBN1/TIMP1/DCN/SERPINH1/PDGFRB/INHBA/TNC/TAGLN	8
WP2572	Primary focal segmental glomerulosclerosis FSGS	7/103	72/8389	2.62415e-05	0.00137875	0.00105838	TGFB1/PLAUR/ITGA3/CDH2/CD151/YWHAQ/FAT1	7
WP306	Focal adhesion	11/103	199/8389	3.01036e-05	0.00137875	0.00105838	THBS2/LAMA4/LAMC2/ITGA5/PDGFC/PDGFRB/ITGA2/ITGA3/LAMA2/TNC/FLNC	11
WP5312	Metabolic pathways of fibroblasts	5/103	32/8389	3.91621e-05	0.00149469	0.00114738	SLC1A5/SERPINH1/SLC2A1/SLC16A1/BMP1	5
WP4786	Type I collagen synthesis in the context of osteogenesis imperfecta	5/103	33/8389	4.5708e-05	0.0014953	0.00114786	SERPINH1/PLOD2/TNFRSF11B/CRTAP/BMP1	5
WP3967	miR 509 3p alteration of YAP1 ECM axis	4/103	18/8389	5.74595e-05	0.0015309	0.00117518	SPARC/COL5A1/THBS2/COL3A1	4
WP558	Complement and coagulation cascades	6/103	58/8389	7.14293e-05	0.0015309	0.00117518	CLU/SERPINE1/PLAUR/C1S/C1R/LMAN1	6
WP4816	TGF beta receptor signaling in skeletal dysplasias	6/103	59/8389	7.87318e-05	0.0015309	0.00117518	LTBP1/FBN1/TGFB1/SERPINE1/INHBA/ENG	6
WP5236	Markers of kidney cell lineage	6/103	59/8389	7.87318e-05	0.0015309	0.00117518	DCN/TGFB1/NT5E/DES/PDGFRB/TNC	6
WP5087	Pleural mesothelioma	16/103	439/8389	8.02218e-05	0.0015309	0.00117518	SPARC/TGFB1/LAMA4/LAMC2/PDGFC/PDGFRB/ITGA2/ITGA3/CDH2/LAMA2/PRSS23/CDH13/SLC2A1/CSF1/CDH6/EPHA2	16
WP3614	Photodynamic therapy induced HIF 1 survival signaling	5/103	38/8389	9.20763e-05	0.00162196	0.00124508	SERPINE1/IGFBP3/IGFBP2/SLC2A1/SLC16A1	5
WP4541	Hippo Merlin signaling dysregulation	8/103	121/8389	0.00011257	0.00184132	0.00141347	ITGA5/PDGFRB/ITGA2/ITGA3/CDH2/CDH13/CDH6/EPHA2	8
WP4172	PI3K Akt signaling pathway	13/103	341/8389	0.000257219	0.00392688	0.00301443	THBS2/LAMA4/LAMC2/ITGA5/PDGFC/PDGFRB/ITGA2/ITGA3/LAMA2/TNC/CSF1/EPHA2/GNB4	13
WP2118	Arrhythmogenic right ventricular cardiomyopathy	6/103	75/8389	0.000300329	0.00429846	0.00329967	DES/ITGA5/ITGA2/ITGA3/CDH2/LAMA2	6
WP5382	TGF Smad signaling pathway	3/103	12/8389	0.000364892	0.00491531	0.00377318	SPARC/SERPINE1/YWHAG	3
WP2406	Cardiac progenitor differentiation	5/103	53/8389	0.000455047	0.00566638	0.00434974	THY1/TGFB1/ANPEP/INHBA/BMP1	5
WP5314	Lactate shuttle in glial cells	3/103	13/8389	0.000470136	0.00566638	0.00434974	SLC2A1/SLC16A1/SLC16A3	3
WP560	TGF beta receptor signaling	5/103	55/8389	0.000541035	0.00619485	0.00475541	LTBP1/TGFB1/SERPINE1/INHBA/ENG	5
WP474	Endochondral ossification	5/103	63/8389	0.00101167	0.0102915	0.00790014	TGFB1/SERPINH1/ACAN/SLC38A2/TIMP3	5
WP4808	Endochondral ossification with skeletal dysplasias	5/103	63/8389	0.00101167	0.0102915	0.00790014	TGFB1/SERPINH1/ACAN/SLC38A2/TIMP3	5
WP2806	Complement system	6/103	95/8389	0.00106407	0.0102915	0.00790014	PTX3/DCN/PRNP/PLAUR/C1S/ITGA2	6
WP3859	TGF beta signaling in thyroid cells for epithelial mesenchymal transition	3/103	17/8389	0.00107858	0.0102915	0.00790014	CDH2/TNC/CDH6	3
WP2911	miRNA targets in ECM and membrane receptors	4/103	38/8389	0.00114804	0.010516	0.00807253	COL5A1/THBS2/LAMA4/COL3A1	4
WP4290	Metabolic reprogramming in colon cancer	4/103	42/8389	0.00167671	0.0147679	0.0113365	SLC1A5/SLC2A1/SLC16A3/G6PD	4
WP2848	Pluripotent stem cell differentiation pathway	4/103	48/8389	0.0027555	0.0233707	0.0179403	TGFB1/NT5E/INHBA/CSF1	4
WP5284	Cell interactions of the pancreatic cancer microenvironment	3/103	26/8389	0.00380656	0.0301488	0.0231434	TGFB1/NRP1/CSF1	3
WP4018	Clear cell renal cell carcinoma pathways	5/103	85/8389	0.00381797	0.0301488	0.0231434	TGFB1/PLOD2/PDGFRB/CDH13/SLC2A1	5
WP3613	Photodynamic therapy induced unfolded protein response	3/103	27/8389	0.00424454	0.0324	0.0248715	DNAJC3/DNAJB9/DNAJB11	3
WP5115	Network map of SARS CoV 2 signaling pathway	8/103	218/8389	0.00524149	0.0387194	0.0297225	COL7A1/SERPINE1/IGFBP3/CTSB/C1S/C1R/ITGA3/RRAS	8
WP129	Matrix metalloproteinases	3/103	30/8389	0.00573694	0.041055	0.0315155	TIMP1/TIMP2/TIMP3	3
WP4658	Small cell lung cancer	5/103	96/8389	0.00640066	0.0443346	0.034033	LAMA4/LAMC2/ITGA2/ITGA3/LAMA2	5
WP3888	VEGFA VEGFR2 signaling	12/103	433/8389	0.00658243	0.0443346	0.034033	HTRA1/IGFBP3/PLAUR/LMAN1/PRDX6/DNAJB9/FSCN1/GPC1/HYOU1/EPHA2/ENG/CCT7	12
WP4540	Hippo signaling regulation pathways	5/103	98/8389	0.00697614	0.0456439	0.0350381	PDGFRB/CDH2/CDH13/CDH6/EPHA2	5
WP2884	NRF2 pathway	6/103	141/8389	0.00763707	0.0485803	0.0372921	TGFB1/SLC39A14/PRDX6/SLC2A1/EPHA2/G6PD	6

## Sheet: WikiPathways_gsea
ID	Description	setSize	enrichmentScore	NES	pvalue	p.adjust	qvalue

## Sheet: Reactome
ID	Description	GeneRatio	BgRatio	pvalue	p.adjust	qvalue	geneID	Count
R-HSA-1474244	Extracellular matrix organization	42/118	300/10955	3.76288e-36	1.43366e-33	1.17243e-33	VCAN/BGN/COL12A1/LTBP2/SPARC/HAPLN1/LTBP1/FBN1/HTRA1/COL7A1/PXDN/TIMP1/FBLN1/DCN/COL5A1/TGFB1/SERPINH1/TIMP2/EMILIN1/SERPINE1/LAMA4/LAMC2/PCOLCE/FBN2/NID2/PLOD2/ITGA5/COL3A1/CTSB/MFAP4/ITGA2/PCOLCE2/ACAN/ITGA3/MFAP2/LAMA2/CRTAP/TNC/ADAM12/CD151/COL15A1/BMP1	42
R-HSA-1474290	Collagen formation	15/118	90/10955	2.86017e-14	5.44863e-12	4.45585e-12	COL12A1/COL7A1/PXDN/COL5A1/SERPINH1/LAMC2/PCOLCE/PLOD2/COL3A1/CTSB/PCOLCE2/CRTAP/CD151/COL15A1/BMP1	15
R-HSA-3000178	ECM proteoglycans	14/118	76/10955	5.05529e-14	6.42022e-12	5.2504e-12	VCAN/BGN/SPARC/HAPLN1/DCN/COL5A1/TGFB1/SERPINE1/LAMA4/COL3A1/ITGA2/ACAN/LAMA2/TNC	14
R-HSA-381426	Regulation of Insulin-like Growth Factor (IGF) transport and uptake by Insulin-like Growth Factor Binding Proteins (IGFBPs)	16/118	125/10955	2.72163e-13	2.59235e-11	2.12001e-11	VCAN/LTBP1/FBN1/NUCB1/TIMP1/FSTL1/STC2/IGFBP3/IGFBP2/EVA1A/CDH2/DNAJC3/PRSS23/TNC/SCG2/CSF1	16
R-HSA-8957275	Post-translational protein phosphorylation	15/118	108/10955	4.65934e-13	3.55042e-11	2.9035e-11	VCAN/LTBP1/FBN1/NUCB1/TIMP1/FSTL1/STC2/IGFBP3/EVA1A/CDH2/DNAJC3/PRSS23/TNC/SCG2/CSF1	15
R-HSA-1474228	Degradation of the extracellular matrix	15/118	140/10955	2.18745e-11	1.38903e-09	1.13594e-09	COL12A1/FBN1/HTRA1/COL7A1/TIMP1/DCN/COL5A1/TIMP2/LAMC2/FBN2/COL3A1/CTSB/ACAN/COL15A1/BMP1	15
R-HSA-1566948	Elastic fibre formation	10/118	44/10955	2.60512e-11	1.41793e-09	1.15957e-09	LTBP2/LTBP1/FBN1/FBLN1/TGFB1/EMILIN1/FBN2/ITGA5/MFAP4/MFAP2	10
R-HSA-2022090	Assembly of collagen fibrils and other multimeric structures	11/118	61/10955	3.75081e-11	1.78632e-09	1.46084e-09	COL12A1/COL7A1/PXDN/COL5A1/LAMC2/PCOLCE/COL3A1/CTSB/CD151/COL15A1/BMP1	11
R-HSA-1650814	Collagen biosynthesis and modifying enzymes	11/118	67/10955	1.09218e-10	4.62355e-09	3.78111e-09	COL12A1/COL7A1/COL5A1/SERPINH1/PCOLCE/PLOD2/COL3A1/PCOLCE2/CRTAP/COL15A1/BMP1	11
R-HSA-2129379	Molecules associated with elastic fibres	9/118	37/10955	1.38494e-10	5.27662e-09	4.31518e-09	LTBP2/LTBP1/FBN1/FBLN1/TGFB1/EMILIN1/FBN2/MFAP4/MFAP2	9
R-HSA-3000157	Laminin interactions	7/118	30/10955	2.33215e-08	7.40459e-07	6.05542e-07	COL7A1/LAMA4/LAMC2/NID2/ITGA2/ITGA3/LAMA2	7
R-HSA-8874081	MET activates PTK2 signaling	7/118	30/10955	2.33215e-08	7.40459e-07	6.05542e-07	COL5A1/LAMA4/LAMC2/COL3A1/ITGA2/ITGA3/LAMA2	7
R-HSA-3000171	Non-integrin membrane-ECM interactions	8/118	59/10955	2.00108e-07	5.8647e-06	4.79611e-06	COL5A1/TGFB1/LAMA4/LAMC2/COL3A1/ITGA2/LAMA2/TNC	8
R-HSA-8875878	MET promotes cell motility	7/118	41/10955	2.33541e-07	6.35565e-06	5.1976e-06	COL5A1/LAMA4/LAMC2/COL3A1/ITGA2/ITGA3/LAMA2	7
R-HSA-216083	Integrin cell surface interactions	8/118	85/10955	3.44114e-06	8.7405e-05	7.14792e-05	FBN1/COL7A1/COL5A1/ITGA5/COL3A1/ITGA2/ITGA3/TNC	8
R-HSA-1971475	A tetrasaccharide linker sequence is required for GAG synthesis	5/118	26/10955	7.31011e-06	0.000174072	0.000142355	VCAN/BGN/DCN/XYLT1/GPC1	5
R-HSA-3000170	Syndecan interactions	5/118	27/10955	8.89463e-06	0.000199344	0.000163022	COL5A1/TGFB1/COL3A1/ITGA2/TNC	5
R-HSA-114608	Platelet degranulation	9/118	129/10955	9.97443e-06	0.000211125	0.000172657	SPARC/TIMP1/CLU/TGFB1/PSAP/SERPINE1/SRGN/TAGLN2/TIMP3	9
R-HSA-76005	Response to elevated platelet cytosolic Ca2+	9/118	134/10955	1.35752e-05	0.000272218	0.000222618	SPARC/TIMP1/CLU/TGFB1/PSAP/SERPINE1/SRGN/TAGLN2/TIMP3	9
R-HSA-6806834	Signaling by MET	7/118	79/10955	2.14887e-05	0.00040936	0.000334771	COL5A1/LAMA4/LAMC2/COL3A1/ITGA2/ITGA3/LAMA2	7
R-HSA-3560783	Defective B4GALT7 causes EDS, progeroid type	4/118	20/10955	5.42395e-05	0.00089849	0.000734778	VCAN/BGN/DCN/GPC1	4
R-HSA-3560801	Defective B3GAT3 causes JDSSDHD	4/118	20/10955	5.42395e-05	0.00089849	0.000734778	VCAN/BGN/DCN/GPC1	4
R-HSA-4420332	Defective B3GALT6 causes EDSP2 and SEMDJL1	4/118	20/10955	5.42395e-05	0.00089849	0.000734778	VCAN/BGN/DCN/GPC1	4
R-HSA-1442490	Collagen degradation	6/118	64/10955	6.19325e-05	0.000983178	0.000804036	COL12A1/COL7A1/COL5A1/COL3A1/CTSB/COL15A1	6
R-HSA-3560782	Diseases associated with glycosaminoglycan metabolism	5/118	41/10955	7.3208e-05	0.00111569	0.000912402	VCAN/BGN/DCN/ACAN/GPC1	5
R-HSA-8948216	Collagen chain trimerization	5/118	44/10955	0.000103395	0.00151514	0.00123907	COL12A1/COL7A1/COL5A1/COL3A1/COL15A1	5
R-HSA-2022923	Dermatan sulfate biosynthesis	3/118	11/10955	0.000188741	0.00260723	0.00213218	VCAN/BGN/DCN	3
R-HSA-1793185	Chondroitin sulfate/dermatan sulfate metabolism	5/118	50/10955	0.000191608	0.00260723	0.00213218	VCAN/BGN/DCN/XYLT1/GPC1	5
R-HSA-1638091	Heparan sulfate/heparin (HS-GAG) metabolism	5/118	55/10955	0.000301413	0.00395995	0.00323841	VCAN/BGN/DCN/XYLT1/GPC1	5
R-HSA-9006936	Signaling by TGFB family members	7/118	122/10955	0.0003394	0.00431038	0.003525	LTBP2/LTBP1/FBN1/TGFB1/FSTL1/SERPINE1/INHBA	7
R-HSA-186797	Signaling by PDGF	5/118	58/10955	0.000386951	0.00475576	0.00388922	COL5A1/THBS2/COL3A1/PDGFC/PDGFRB	5
R-HSA-2024101	CS/DS degradation	3/118	14/10955	0.000406654	0.00484173	0.00395953	VCAN/BGN/DCN	3
R-HSA-446728	Cell junction organization	6/118	91/10955	0.000434962	0.00502184	0.00410682	LAMC2/CDH2/CDH13/CD151/CDH6/FLNC	6
R-HSA-2214320	Anchoring fibril formation	3/118	15/10955	0.000504335	0.00565152	0.00462177	COL7A1/LAMC2/BMP1	3
R-HSA-76002	Platelet activation, signaling and aggregation	10/118	263/10955	0.000535868	0.00583331	0.00477044	SPARC/TIMP1/CLU/TGFB1/PSAP/SERPINE1/SRGN/TAGLN2/GNB4/TIMP3	10
R-HSA-3781865	Diseases of glycosylation	7/118	143/10955	0.000879903	0.00909666	0.00743918	VCAN/BGN/DCN/THBS2/ACAN/GPC1/CTSA	7
R-HSA-2243919	Crosslinking of collagen fibrils	3/118	18/10955	0.000883403	0.00909666	0.00743918	PXDN/PCOLCE/BMP1	3
R-HSA-2173782	Binding and Uptake of Ligands by Scavenger Receptors	4/118	42/10955	0.00104393	0.0104667	0.00855963	SPARC/COL3A1/SSC5D/HYOU1	4
R-HSA-2022870	Chondroitin sulfate biosynthesis	3/118	20/10955	0.00121494	0.0118691	0.00970642	VCAN/BGN/DCN	3
R-HSA-2173789	TGF-beta receptor signaling activates SMADs	4/118	46/10955	0.00147246	0.0140252	0.0114697	LTBP2/LTBP1/FBN1/TGFB1	4
R-HSA-381038	XBP1(S) activates chaperone genes	4/118	50/10955	0.00201054	0.0186833	0.0152791	DNAJC3/DNAJB9/DNAJB11/HYOU1	4
R-HSA-1630316	Glycosaminoglycan metabolism	6/118	124/10955	0.00218703	0.0198395	0.0162246	VCAN/BGN/DCN/XYLT1/ACAN/GPC1	6
R-HSA-381070	IRE1alpha activates chaperones	4/118	52/10955	0.00232478	0.0204096	0.0166908	DNAJC3/DNAJB9/DNAJB11/HYOU1	4
R-HSA-210991	Basigin interactions	3/118	25/10955	0.00235702	0.0204096	0.0166908	ITGA3/SLC16A1/SLC16A3	3
R-HSA-1500931	Cell-Cell communication	6/118	129/10955	0.00266767	0.0225863	0.0184709	LAMC2/CDH2/CDH13/CD151/CDH6/FLNC	6
R-HSA-170834	Signaling by TGF-beta Receptor Complex	5/118	93/10955	0.00325696	0.0269761	0.0220609	LTBP2/LTBP1/FBN1/TGFB1/SERPINE1	5
R-HSA-202733	Cell surface interactions at the vascular wall	6/118	137/10955	0.00359631	0.0291531	0.0238412	TGFB1/ITGA5/ITGA3/GPC1/SLC16A1/SLC16A3	6
R-HSA-418990	Adherens junctions interactions	3/118	33/10955	0.00525255	0.0416921	0.0340955	CDH2/CDH13/CDH6	3
R-HSA-446107	Type I hemidesmosome assembly	2/118	11/10955	0.00593803	0.0452478	0.0370033	LAMC2/CD151	2
R-HSA-9614399	Regulation of localization of FOXO transcription factors	2/118	11/10955	0.00593803	0.0452478	0.0370033	YWHAG/YWHAQ	2

## Sheet: Reactome_gsea
ID	Description	setSize	enrichmentScore	NES	pvalue	p.adjust	qvalue	rank	leading_edge	core_enrichment
R-HSA-1643685	Disease	21	0.878392	1.49457	0.00146785	0.0366963	0.0324472	2	tags=10%, list=1%, signal=11%	VCAN/BGN

## Sheet: DOSE
ID	Description	GeneRatio	BgRatio	pvalue	p.adjust	qvalue	geneID	Count
DOID:11054	urinary bladder cancer	17/116	246/10312	1.88319e-09	8.26565e-07	6.09569e-07	SPARC/ANGPTL4/TGFB1/TIMP2/SERPINE1/DES/IGFBP3/PLAUR/CTSB/IGFBP2/ITGA3/TNFRSF11B/CDH13/SLC2A1/EPHA2/RRAS/TIMP3	17
DOID:4450	renal cell carcinoma	23/116	472/10312	1.9798e-09	8.26565e-07	6.09569e-07	SPARC/ANGPTL4/TIMP1/CLU/TGFB1/TIMP2/SERPINE1/LAMA4/IGFBP3/PLAUR/IGFBP2/PDGFRB/NRP1/UCHL1/FSCN1/TNC/PARK7/ALCAM/SLC2A1/CD151/EPHA2/ENG/TIMP3	23
DOID:3459	breast carcinoma	23/116	493/10312	4.56564e-09	1.27077e-06	9.37158e-07	SPARC/DCN/CLU/TGFB1/SERPINE1/LAMC2/ITGA5/IGFBP3/PLAUR/IGFBP2/PDGFRB/INHBA/TNFRSF11B/CDH2/PRDX6/NRP1/FSCN1/CDH13/SLC2A1/SLC16A1/CSF1/ENG/TIMP3	23
DOID:13359	Ehlers-Danlos syndrome	7/116	26/10312	1.04705e-08	2.18573e-06	1.61191e-06	DCN/COL5A1/TGFB1/PLOD2/COL3A1/C1S/C1R	7
DOID:10941	intracranial aneurysm	7/116	33/10312	6.37213e-08	1.06415e-05	7.84779e-06	VCAN/TIMP1/TIMP2/FBN2/CTSB/ENG/TIMP3	7
DOID:854	collagen disease	8/116	57/10312	2.09905e-07	2.45558e-05	1.81092e-05	FBN1/DCN/COL5A1/TGFB1/PLOD2/COL3A1/C1S/C1R	8
DOID:0060100	musculoskeletal system cancer	20/116	468/10312	2.2479e-07	2.45558e-05	1.81092e-05	FBN1/TIMP1/DKK3/DCN/TGFB1/FBN2/IGFBP3/PDGFC/PLAUR/CTSB/PDGFRB/INHBA/ITGA2/TNFRSF11B/CDH2/FSCN1/TNC/SLC2A1/CSF1/EPHA2	20
DOID:0060085	organ system benign neoplasm	19/116	426/10312	2.43468e-07	2.45558e-05	1.81092e-05	VCAN/FBLN1/CLU/COL5A1/TGFB1/SERPINH1/SERPINE1/IGFBP3/PLAUR/PDGFRB/INHBA/ITGA2/NRP1/UCHL1/FSCN1/YWHAG/SLC2A1/CSF1/ENG	19
DOID:2730	epidermolysis bullosa	6/116	25/10312	2.64673e-07	2.45558e-05	1.81092e-05	COL7A1/TGFB1/SERPINH1/LAMC2/IGFBP3/CD151	6
DOID:10591	pre-eclampsia	16/116	309/10312	3.31995e-07	2.48056e-05	1.82934e-05	VCAN/BGN/PTX3/SLC1A5/HTRA1/TIMP1/DCN/CLU/TGFB1/SERPINE1/PLAUR/INHBA/TNFRSF11B/ADAM12/CSF1/ENG	16
DOID:2731	vesiculobullous skin disease	6/116	26/10312	3.40934e-07	2.48056e-05	1.82934e-05	COL7A1/TGFB1/SERPINH1/LAMC2/IGFBP3/CD151	6
DOID:1575	rheumatic disease	14/116	238/10312	4.15902e-07	2.48056e-05	1.82934e-05	PTX3/FBN1/TIMP1/CLU/TGFB1/SERPINE1/PLOD2/COL3A1/IGFBP3/PLAUR/PDGFRB/CSF1/COL15A1/ENG	14
DOID:418	systemic scleroderma	14/116	238/10312	4.15902e-07	2.48056e-05	1.82934e-05	PTX3/FBN1/TIMP1/CLU/TGFB1/SERPINE1/PLOD2/COL3A1/IGFBP3/PLAUR/PDGFRB/CSF1/COL15A1/ENG	14
DOID:419	scleroderma	14/116	238/10312	4.15902e-07	2.48056e-05	1.82934e-05	PTX3/FBN1/TIMP1/CLU/TGFB1/SERPINE1/PLOD2/COL3A1/IGFBP3/PLAUR/PDGFRB/CSF1/COL15A1/ENG	14
DOID:5844	myocardial infarction	19/116	453/10312	6.24936e-07	3.47881e-05	2.56553e-05	VCAN/PTX3/SPARC/DCN/CLU/TGFB1/THBS2/SERPINE1/COL3A1/PLAUR/CTSB/INHBA/ITGA2/ITGA3/TNFRSF11B/TNC/ENG/G6PD/TIMP3	19
DOID:13089	intracranial arterial disease	7/116	48/10312	9.55564e-07	4.65328e-05	3.43167e-05	VCAN/TIMP1/TIMP2/FBN2/CTSB/ENG/TIMP3	7
DOID:3527	cerebral arterial disease	7/116	48/10312	9.55564e-07	4.65328e-05	3.43167e-05	VCAN/TIMP1/TIMP2/FBN2/CTSB/ENG/TIMP3	7
DOID:8502	bullous skin disease	6/116	31/10312	1.04146e-06	4.65328e-05	3.43167e-05	COL7A1/TGFB1/SERPINH1/LAMC2/IGFBP3/CD151	6
DOID:6713	cerebrovascular disease	16/116	337/10312	1.05883e-06	4.65328e-05	3.43167e-05	VCAN/TIMP1/TGFB1/TIMP2/SERPINE1/FBN2/IGFBP3/CTSB/PDGFRB/TNFRSF11B/TNC/PARK7/SLC2A1/ENG/G6PD/TIMP3	16
DOID:2256	osteochondrodysplasia	10/116	124/10312	1.22183e-06	5.10114e-05	3.76195e-05	BGN/SPARC/HAPLN1/FBN1/TGFB1/SERPINH1/XYLT1/ACAN/CRTAP/BMP1	10
DOID:184	bone cancer	14/116	287/10312	3.86285e-06	0.000153594	0.000113272	FBN1/TIMP1/DKK3/DCN/IGFBP3/CTSB/PDGFRB/INHBA/ITGA2/TNFRSF11B/CDH2/TNC/SLC2A1/EPHA2	14
DOID:3565	meningioma	8/116	84/10312	4.30365e-06	0.000163343	0.000120461	SPARC/ANPEP/PLAUR/ITGA3/YWHAG/YWHAQ/ENG/TIMP3	8
DOID:3627	aortic aneurysm	9/116	113/10312	4.73663e-06	0.00017196	0.000126816	FBN1/TIMP1/TIMP2/SERPINE1/ITGA5/XYLT1/RTN4/TNFRSF11B/TIMP3	9
DOID:520	aortic disease	9/116	116/10312	5.88081e-06	0.000204603	0.000150889	FBN1/TIMP1/TIMP2/SERPINE1/ITGA5/XYLT1/RTN4/TNFRSF11B/TIMP3	9
DOID:3070	high grade glioma	15/116	347/10312	7.45802e-06	0.000240415	0.000177299	DCN/SERPINE1/LAMA4/ITGA5/IGFBP3/PLAUR/CTSB/IGFBP2/PDGFRB/ITGA3/PRDX6/NRP1/FSCN1/TNC/CSF1	15
DOID:201	connective tissue cancer	16/116	392/10312	7.48597e-06	0.000240415	0.000177299	FBN1/TIMP1/DKK3/DCN/IGFBP3/PDGFC/PLAUR/CTSB/PDGFRB/INHBA/ITGA2/TNFRSF11B/CDH2/TNC/SLC2A1/EPHA2	16
DOID:0050700	cardiomyopathy	17/116	454/10312	1.18209e-05	0.000365573	0.0002696	PTX3/SPARC/TGFB1/TIMP2/SERPINE1/LAMA4/DES/IGFBP3/TNFRSF11B/RPSA/CDH2/TNC/RPS3/COL15A1/FLNC/CCT7/TIMP3	17
DOID:0080639	bone sarcoma	13/116	275/10312	1.23005e-05	0.000366819	0.000270519	FBN1/TIMP1/DKK3/DCN/IGFBP3/CTSB/INHBA/ITGA2/TNFRSF11B/CDH2/TNC/SLC2A1/EPHA2	13
DOID:2921	glomerulonephritis	12/116	240/10312	1.55289e-05	0.000447125	0.000329742	PTX3/SPARC/LTBP1/FBN1/CLU/TGFB1/SERPINE1/COL3A1/IGFBP3/ITGA3/TNFRSF11B/CSF1	12
DOID:8398	osteoarthritis	12/116	243/10312	1.75848e-05	0.000489443	0.000360951	HTRA1/TGFB1/PRG4/TIMP2/SERPINE1/IGFBP3/CTSB/ACAN/TNFRSF11B/SLC2A1/ADAM12/ENG	12
DOID:9408	acute myocardial infarction	8/116	105/10312	2.26281e-05	0.000609499	0.000449489	PTX3/TGFB1/SERPINE1/PLAUR/INHBA/ITGA2/TNFRSF11B/ENG	8
DOID:14004	thoracic aortic aneurysm	5/116	33/10312	3.0484e-05	0.000795441	0.000586616	TIMP1/TIMP2/SERPINE1/RTN4/TIMP3	5
DOID:14323	Marfan syndrome	4/116	17/10312	3.23142e-05	0.000817646	0.000602992	FBN1/TGFB1/TIMP2/FBN2	4
DOID:1107	esophageal carcinoma	11/116	219/10312	3.43238e-05	0.000842951	0.000621653	SLC1A5/HTRA1/TGFB1/SERPINE1/STC2/IGFBP3/CTSB/INHBA/CDH2/EEF1D/FAT1	11
DOID:0080010	bone structure disease	5/116	36/10312	4.71365e-05	0.00112454	0.000829319	FBN1/TIMP1/FBN2/ACAN/PTK7	5
DOID:0060036	intrinsic cardiomyopathy	14/116	371/10312	6.86736e-05	0.00159285	0.00117468	TGFB1/TIMP2/SERPINE1/LAMA4/DES/IGFBP3/TNFRSF11B/RPSA/CDH2/TNC/RPS3/FLNC/CCT7/TIMP3	14
DOID:229	female reproductive system disease	15/116	421/10312	7.1398e-05	0.00161128	0.00118827	PTX3/TIMP1/TGFB1/SERPINH1/SERPINE1/IGFBP3/PLAUR/CTSB/PDGFRB/INHBA/ITGA2/TNFRSF11B/TNC/CSF1/CTSA	15
DOID:4448	macular degeneration	8/116	124/10312	7.48489e-05	0.00163834	0.00120823	HTRA1/TIMP1/TIMP2/SERPINE1/ATP6AP2/IGFBP2/PDGFRB/TIMP3	8
DOID:4007	bladder carcinoma	6/116	64/10312	7.84198e-05	0.00163834	0.00120823	ANGPTL4/TGFB1/DES/PLAUR/TNFRSF11B/EPHA2	6
DOID:3319	lymphangioleiomyomatosis	4/116	21/10312	7.84835e-05	0.00163834	0.00120823	SERPINE1/LAMC2/PLAUR/TIMP3	4
DOID:2007	degeneration of macula and posterior pole	7/116	94/10312	8.67825e-05	0.0017674	0.00130341	HTRA1/TIMP1/TIMP2/ATP6AP2/IGFBP2/PDGFRB/TIMP3	7
DOID:1115	sarcoma	10/116	205/10312	0.000101095	0.00200987	0.00148222	PTX3/ANGPTL4/THBS2/SERPINE1/ANPEP/IGFBP3/PLAUR/PDGFRB/SLC2A1/ENG	10
DOID:2152	ovary epithelial cancer	13/116	338/10312	0.00010483	0.00203564	0.00150123	VCAN/SPARC/THY1/TIMP1/TGFB1/SERPINE1/ANPEP/IGFBP3/IGFBP2/INHBA/ALCAM/SLC2A1/ENG	13
DOID:2394	ovarian cancer	15/116	441/10312	0.000120042	0.00227807	0.00168002	VCAN/SPARC/THY1/TIMP1/TGFB1/SERPINE1/ANPEP/IGFBP3/PLAUR/IGFBP2/INHBA/CDH13/ALCAM/SLC2A1/ENG	15
DOID:5041	esophageal cancer	11/116	255/10312	0.000135331	0.00251114	0.0018519	SLC1A5/HTRA1/TGFB1/SERPINE1/STC2/IGFBP3/CTSB/INHBA/CDH2/EEF1D/FAT1	11
DOID:255	hemangioma	5/116	45/10312	0.00014093	0.00255819	0.0018866	CLU/PDGFRB/NRP1/SLC2A1/ENG	5
DOID:12347	osteogenesis imperfecta	4/116	25/10312	0.000160222	0.00284626	0.00209904	SPARC/SERPINH1/CRTAP/BMP1	4
DOID:10952	nephritis	12/116	306/10312	0.000163617	0.00284626	0.00209904	PTX3/SPARC/LTBP1/FBN1/CLU/TGFB1/SERPINE1/COL3A1/IGFBP3/ITGA3/TNFRSF11B/CSF1	12
DOID:0060123	connective tissue benign neoplasm	5/116	47/10312	0.000173803	0.00296174	0.0021842	CLU/SERPINH1/PDGFRB/UCHL1/CSF1	5
DOID:0060091	cardiovascular organ benign neoplasm	5/116	48/10312	0.000192285	0.00321115	0.00236814	CLU/PDGFRB/NRP1/SLC2A1/ENG	5
DOID:2349	arteriosclerosis	14/116	411/10312	0.000202454	0.00331468	0.00244449	PTX3/CLU/TGFB1/SERPINE1/IGFBP3/PDGFC/RTN4/PLAUR/CTSB/ITGA2/TNFRSF11B/TNC/CDH13/CSF1	14
DOID:1542	head and neck carcinoma	11/116	269/10312	0.00021604	0.00344528	0.0025408	SLC1A5/TIMP1/DKK3/TGFB1/SERPINE1/ANPEP/IGFBP3/SLC2A1/CSF1/EPHA2/TIMP3	11
DOID:1936	atherosclerosis	13/116	364/10312	0.000218683	0.00344528	0.0025408	PTX3/CLU/TGFB1/SERPINE1/IGFBP3/PDGFC/RTN4/PLAUR/CTSB/ITGA2/TNFRSF11B/TNC/CSF1	13
DOID:2348	arteriosclerotic cardiovascular disease	13/116	365/10312	0.000224632	0.00347347	0.00256159	PTX3/CLU/TGFB1/SERPINE1/IGFBP3/PDGFC/RTN4/PLAUR/CTSB/ITGA2/TNFRSF11B/TNC/CSF1	13
DOID:11714	gestational diabetes	6/116	78/10312	0.000236457	0.00358985	0.00264741	DCN/TGFB1/IGFBP3/INHBA/TNFRSF11B/SLC2A1	6
DOID:2151	malignant ovarian surface epithelial-stromal neoplasm	12/116	321/10312	0.000254891	0.00373392	0.00275367	VCAN/THY1/TIMP1/TGFB1/SERPINE1/ANPEP/IGFBP3/IGFBP2/INHBA/ALCAM/SLC2A1/ENG	12
DOID:4001	ovarian carcinoma	12/116	321/10312	0.000254891	0.00373392	0.00275367	VCAN/THY1/TIMP1/TGFB1/SERPINE1/ANPEP/IGFBP3/IGFBP2/INHBA/ALCAM/SLC2A1/ENG	12
DOID:11934	head and neck cancer	11/116	276/10312	0.000269755	0.00388354	0.002864	SLC1A5/TIMP1/DKK3/TGFB1/SERPINE1/ANPEP/IGFBP3/SLC2A1/CSF1/EPHA2/TIMP3	11
DOID:3347	osteosarcoma	10/116	233/10312	0.000287336	0.00406654	0.00299896	FBN1/TIMP1/DKK3/DCN/IGFBP3/CTSB/TNFRSF11B/CDH2/SLC2A1/EPHA2	10
DOID:0060084	cell type benign neoplasm	15/116	480/10312	0.000302315	0.00420721	0.0031027	VCAN/CLU/COL5A1/TGFB1/THBS2/IGFBP3/PDGFC/CTSB/ITGA2/ACAN/ITGA3/FSCN1/CDH13/YWHAG/SLC2A1	15
DOID:0080006	bone development disease	10/116	239/10312	0.000351982	0.00481812	0.00355323	BGN/SPARC/HAPLN1/FBN1/TGFB1/SERPINH1/XYLT1/ACAN/CRTAP/BMP1	10
DOID:988	mitral valve prolapse	3/116	13/10312	0.000365385	0.00492091	0.00362904	FBN1/DES/COL3A1	3
DOID:8947	diabetic retinopathy	8/116	158/10312	0.000398652	0.00521036	0.0038425	SPARC/CLU/SERPINE1/IGFBP3/PDGFRB/ITGA2/TNC/ENG	8
DOID:0060099	musculoskeletal system benign neoplasm	5/116	56/10312	0.000399357	0.00521036	0.0038425	CLU/SERPINH1/PDGFRB/UCHL1/CSF1	5
DOID:205	hyperostosis	4/116	32/10312	0.000428645	0.00550644	0.00406085	COL12A1/HAPLN1/TNFRSF11B/CSF1	4
DOID:5517	stomach carcinoma	9/116	202/10312	0.000444167	0.00561938	0.00414414	SPARC/TGFB1/IGFBP3/IGFBP2/ITGA2/ITGA3/TAGLN/SLC2A1/EPHA2	9
DOID:0060249	scoliosis	3/116	14/10312	0.000461231	0.00574818	0.00423912	FBN1/FBN2/PTK7	3
DOID:2462	retinal vascular disease	8/116	166/10312	0.000554311	0.00680661	0.00501969	SPARC/CLU/SERPINE1/IGFBP3/PDGFRB/ITGA2/TNC/ENG	8
DOID:6000	congestive heart failure	12/116	355/10312	0.000631959	0.00764762	0.00563991	TIMP1/TGFB1/FSTL1/TIMP2/LAMA4/DES/RTN4/ACAN/TNFRSF11B/SLC2A1/ENG/TIMP3	12
DOID:4971	myelofibrosis	5/116	62/10312	0.00064127	0.00764944	0.00564125	TGFB1/TNFRSF11B/SLC2A1/ENG/BMP1	5
DOID:1192	peripheral nervous system neoplasm	13/116	409/10312	0.000667016	0.00782053	0.00576742	DKK3/CLU/PRNP/STC2/IGFBP2/INHBA/ITGA2/TNC/PARK7/SCG2/ALCAM/SLC2A1/EPHA2	13
DOID:1380	endometrial cancer	9/116	214/10312	0.000674345	0.00782053	0.00576742	SPARC/TIMP1/TIMP2/LAMC2/PLAUR/PDGFRB/INHBA/CDH13/SLC2A1	9
DOID:0060115	nervous system benign neoplasm	5/116	63/10312	0.000690369	0.00789669	0.00582359	TGFB1/SERPINE1/IGFBP3/PDGFRB/ENG	5
DOID:363	uterine cancer	9/116	219/10312	0.000795408	0.00897522	0.00661897	SPARC/TIMP1/TIMP2/LAMC2/PLAUR/PDGFRB/INHBA/CDH13/SLC2A1	9
DOID:2871	endometrial carcinoma	7/116	136/10312	0.000840116	0.00923648	0.00681165	SPARC/TIMP1/TIMP2/LAMC2/PLAUR/INHBA/CDH13	7
DOID:1003	pelvic inflammatory disease	3/116	17/10312	0.000840685	0.00923648	0.00681165	PTX3/CTSB/CTSA	3
DOID:200	benign giant cell tumor	3/116	18/10312	0.00100058	0.0108505	0.00800194	CLU/UCHL1/CSF1	3
DOID:10976	membranous glomerulonephritis	4/116	40/10312	0.00101655	0.0108823	0.00802542	SPARC/CLU/SERPINE1/COL3A1	4
DOID:0060094	bone benign neoplasm	3/116	19/10312	0.0011785	0.0124563	0.00918615	CLU/UCHL1/CSF1	3
DOID:50	thyroid gland disease	9/116	232/10312	0.00119506	0.0124734	0.00919882	TGFB1/SERPINE1/PLOD2/IGFBP3/PDGFC/IGFBP2/TNFRSF11B/SLC2A1/G6PD	9
DOID:0050475	Weill-Marchesani syndrome	2/116	5/10312	0.0012271	0.0124955	0.00921508	LTBP2/FBN1	2
DOID:4959	epidermolysis bullosa dystrophica	2/116	5/10312	0.0012271	0.0124955	0.00921508	COL7A1/IGFBP3	2
DOID:12930	dilated cardiomyopathy	9/116	235/10312	0.00130718	0.0131505	0.00969815	TGFB1/SERPINE1/LAMA4/DES/TNFRSF11B/CDH2/TNC/FLNC/TIMP3	9
DOID:1727	retinal vein occlusion	3/116	20/10312	0.00137516	0.013569	0.0100067	SERPINE1/ITGA2/NRP1	3
DOID:3620	central nervous system cancer	8/116	191/10312	0.00138127	0.013569	0.0100067	SPARC/ANPEP/PLAUR/ITGA3/YWHAG/YWHAQ/ENG/TIMP3	8
DOID:5679	retinal disease	11/116	338/10312	0.00145247	0.0141025	0.0104002	SPARC/THY1/CLU/SERPINE1/ITGA5/IGFBP3/PDGFRB/ITGA2/UCHL1/TNC/ENG	11
DOID:230	lateral sclerosis	6/116	111/10312	0.00154435	0.0148222	0.010931	TIMP1/RTN4/PARK7/SCG2/ENG/TIMP3	6
DOID:3192	neurilemmoma	4/116	45/10312	0.00158731	0.0149293	0.01101	TGFB1/SERPINE1/IGFBP3/PDGFRB	4
DOID:0050431	arrhythmogenic right ventricular cardiomyopathy	3/116	21/10312	0.00159127	0.0149293	0.01101	DES/RPSA/CDH2	3
DOID:13223	uterine fibroid	4/116	46/10312	0.00172356	0.0159908	0.0117928	VCAN/COL5A1/TGFB1/YWHAG	4
DOID:341	peripheral vascular disease	6/116	114/10312	0.00177021	0.0162431	0.0119789	SPARC/SERPINE1/ITGA2/TNFRSF11B/NRP1/ENG	6
DOID:746	adenomatoid tumor	2/116	6/10312	0.00182712	0.0165831	0.0122296	ITGA2/ITGA3	2
DOID:2001	neuroma	4/116	47/10312	0.00186773	0.0167694	0.0123669	TGFB1/SERPINE1/IGFBP3/PDGFRB	4
DOID:4766	embryoma	11/116	352/10312	0.00200323	0.0177947	0.0131231	SERPINE1/LAMC2/IGFBP3/RTN4/PLAUR/IGFBP2/ITGA3/TNC/SLC2A1/RPS3/SLC16A1	11
DOID:1729	retinal vascular occlusion	3/116	23/10312	0.00208452	0.0183218	0.0135118	SERPINE1/ITGA2/NRP1	3
DOID:0050339	commensal bacterial infectious disease	5/116	81/10312	0.00214412	0.0186494	0.0137534	PTX3/TIMP1/TGFB1/SERPINE1/ITGA5	5
DOID:127	leiomyoma	6/116	120/10312	0.00229632	0.0197404	0.014558	VCAN/COL5A1/TGFB1/PDGFC/FSCN1/YWHAG	6
DOID:3369	Ewing sarcoma	3/116	24/10312	0.00236291	0.0197404	0.014558	IGFBP3/PDGFC/TNC	3
DOID:5520	head and neck squamous cell carcinoma	8/116	208/10312	0.002363	0.0197404	0.014558	SLC1A5/TIMP1/DKK3/TGFB1/SERPINE1/ANPEP/CSF1/EPHA2	8
DOID:0080322	polycystic kidney disease	5/116	83/10312	0.00238696	0.0197404	0.014558	CTSB/DNAJB11/TNC/GANAB/FLNC	5
DOID:1074	kidney failure	11/116	360/10312	0.00238776	0.0197404	0.014558	PTX3/CLU/TGFB1/SERPINE1/ATP6AP2/COL3A1/PLAUR/TNFRSF11B/SLC2A1/CSF1/HYOU1	11
DOID:3498	pancreatic ductal adenocarcinoma	6/116	122/10312	0.00249552	0.020429	0.0150658	TGFB1/LAMC2/ITGA3/PARK7/CD151/EPHA2	6
DOID:13133	HELLP syndrome	3/116	25/10312	0.00266328	0.021383	0.0157694	SERPINE1/ADAM12/ENG	3
DOID:61	mitral valve disease	3/116	25/10312	0.00266328	0.021383	0.0157694	FBN1/DES/COL3A1	3
DOID:784	chronic kidney disease	8/116	213/10312	0.00273718	0.0217671	0.0160526	PTX3/CLU/TGFB1/SERPINE1/COL3A1/PLAUR/TNFRSF11B/CSF1	8
DOID:780	placenta disease	4/116	53/10312	0.00291191	0.0229382	0.0169163	TGFB1/SERPINE1/PDGFRB/ITGA2	4
DOID:2566	corneal dystrophy	3/116	27/10312	0.00333214	0.0253326	0.0186821	DCN/CLU/TGFB1	3
DOID:3458	breast adenocarcinoma	4/116	55/10312	0.0033337	0.0253326	0.0186821	SERPINE1/PLAUR/TNFRSF11B/CSF1	4
DOID:332	amyotrophic lateral sclerosis	8/116	220/10312	0.00333723	0.0253326	0.0186821	TIMP1/IGFBP3/RTN4/CTSB/IGFBP2/SCG2/ENG/TIMP3	8
DOID:3454	brain infarction	8/116	220/10312	0.00333723	0.0253326	0.0186821	TGFB1/SERPINE1/IGFBP3/CTSB/PDGFRB/TNFRSF11B/PARK7/SLC2A1	8
DOID:688	embryonal cancer	11/116	378/10312	0.00347444	0.0261366	0.019275	SERPINE1/LAMC2/IGFBP3/RTN4/PLAUR/IGFBP2/ITGA3/TNC/SLC2A1/RPS3/SLC16A1	11
DOID:10762	portal hypertension	4/116	56/10312	0.00355942	0.0263163	0.0194076	TIMP1/TGFB1/TIMP2/SERPINE1	4
DOID:2975	cystic kidney disease	5/116	91/10312	0.00356137	0.0263163	0.0194076	CTSB/DNAJB11/TNC/GANAB/FLNC	5
DOID:231	motor neuron disease	9/116	274/10312	0.0037011	0.0268774	0.0198213	TIMP1/IGFBP3/RTN4/CTSB/IGFBP2/PARK7/SCG2/ENG/TIMP3	9
DOID:13608	biliary atresia	3/116	28/10312	0.00370168	0.0268774	0.0198213	TIMP1/TGFB1/RRAS	3
DOID:0060095	uterine benign neoplasm	4/116	58/10312	0.00404158	0.0288045	0.0212425	VCAN/COL5A1/TGFB1/YWHAG	4
DOID:2621	autonomic nervous system neoplasm	11/116	386/10312	0.00407058	0.0288045	0.0212425	DKK3/CLU/PRNP/STC2/IGFBP2/INHBA/ITGA2/PARK7/SCG2/ALCAM/EPHA2	11
DOID:769	neuroblastoma	11/116	386/10312	0.00407058	0.0288045	0.0212425	DKK3/CLU/PRNP/STC2/IGFBP2/INHBA/ITGA2/PARK7/SCG2/ALCAM/EPHA2	11
DOID:0060086	female reproductive organ benign neoplasm	4/116	60/10312	0.00456613	0.0320397	0.0236284	VCAN/COL5A1/TGFB1/YWHAG	4
DOID:13129	severe pre-eclampsia	3/116	31/10312	0.00495641	0.0344883	0.0254342	SERPINE1/ADAM12/ENG	3
DOID:0050622	reproductive organ benign neoplasm	4/116	62/10312	0.00513472	0.0354338	0.0261315	VCAN/COL5A1/TGFB1/YWHAG	4
DOID:1270	hereditary hemorrhagic telangiectasia	2/116	10/10312	0.00532226	0.036427	0.0268639	TGFB1/ENG	2
DOID:9744	type 1 diabetes mellitus	7/116	192/10312	0.00588527	0.0395384	0.0291585	TIMP1/TGFB1/TIMP2/XYLT1/IGFBP3/SLC2A1/G6PD	7
DOID:0050855	renal fibrosis	3/116	33/10312	0.00591892	0.0395384	0.0291585	CLU/SERPINE1/ENG	3
DOID:10873	Kuhnt-Junius degeneration	3/116	33/10312	0.00591892	0.0395384	0.0291585	HTRA1/IGFBP2/PDGFRB	3
DOID:1459	hypothyroidism	6/116	146/10312	0.00602576	0.0397855	0.0293407	PLOD2/IGFBP3/IGFBP2/TNFRSF11B/SLC2A1/G6PD	6
DOID:9884	muscular dystrophy	7/116	193/10312	0.00605121	0.0397855	0.0293407	COL12A1/TIMP1/TIMP2/LAMA2/GPC1/FAT1/FLNC	7
DOID:0112280	spondyloepiphyseal dysplasia	2/116	11/10312	0.00645737	0.0421242	0.0310655	HAPLN1/ACAN	2
DOID:576	proteinuria	8/116	247/10312	0.00665974	0.0431076	0.0317907	PTX3/CLU/TGFB1/PRNP/TNFRSF11B/FAT1/ENG/G6PD	8
DOID:272	hepatic vascular disease	4/116	67/10312	0.00675928	0.0434154	0.0320176	TIMP1/TGFB1/TIMP2/SERPINE1	4
DOID:2723	dermatitis	8/116	248/10312	0.00681855	0.0434618	0.0320519	COL7A1/TIMP1/TGFB1/SERPINH1/LAMC2/IGFBP3/PLAUR/CD151	8
DOID:3770	pulmonary fibrosis	7/116	198/10312	0.00693398	0.0438627	0.0323475	SPARC/TIMP1/TGFB1/SERPINE1/IGFBP3/CSF1/TIMP3	7
DOID:10534	stomach cancer	11/116	416/10312	0.00707198	0.0443993	0.0327433	SPARC/TGFB1/SERPINE1/IGFBP3/PLAUR/IGFBP2/ITGA2/ITGA3/TAGLN/SLC2A1/EPHA2	11
DOID:3526	cerebral infarction	7/116	200/10312	0.00731268	0.0455678	0.033605	TGFB1/SERPINE1/IGFBP3/PDGFRB/TNFRSF11B/PARK7/SLC2A1	7
DOID:5200	urinary tract obstruction	4/116	69/10312	0.00749433	0.0457586	0.0337457	TGFB1/SERPINE1/RTN4/CSF1	4
DOID:0080005	bone remodeling disease	7/116	201/10312	0.00750769	0.0457586	0.0337457	COL12A1/SPARC/HAPLN1/TGFB1/IGFBP3/TNFRSF11B/CSF1	7
DOID:4074	pancreatic adenocarcinoma	7/116	201/10312	0.00750769	0.0457586	0.0337457	SPARC/TGFB1/LAMC2/ITGA3/PARK7/CD151/EPHA2	7
DOID:13593	eclampsia	2/116	12/10312	0.00769216	0.0458782	0.0338339	TGFB1/ENG	2
DOID:203	exostosis	2/116	12/10312	0.00769216	0.0458782	0.0338339	COL12A1/HAPLN1	2
DOID:8501	fundus dystrophy	2/116	12/10312	0.00769216	0.0458782	0.0338339	FBLN1/TIMP3	2
DOID:3082	interstitial lung disease	8/116	254/10312	0.00783258	0.0463844	0.0342072	SPARC/TIMP1/TGFB1/SERPINE1/IGFBP3/TNC/CSF1/TIMP3	8
DOID:783	end stage renal disease	6/116	157/10312	0.00850124	0.0499897	0.036866	TGFB1/SERPINE1/COL3A1/PLAUR/TNFRSF11B/CSF1	6

## Sheet: DOSE_gsea
ID	Description	setSize	enrichmentScore	NES	pvalue	p.adjust	qvalue

[truncated: 2 more sheets: DGN, DGN_gsea]
